# Supplementary material for: Foldamers controlled by functional triamino acids: structural investigation of α/γ-hybrid oligopeptides
Source: Commun Chem. 2024 May 25;7:114. doi: 10.1038/s42004-024-01201-7 (PMC11128005; doi:10.1038/s42004-024-01201-7)
Supplement: Supplementary file 10 — Supplementary data 7 Fmoc-2GRPA [file 42004_2024_1201_MOESM10_ESM.cif]

 
data_dj507_jahn
 
_audit_creation_method            'SHELXL-2018/3'
_shelx_SHELXL_version_number      '2018/3'
_chemical_name_systematic         ?
_chemical_name_common             ?
_chemical_melting_point           ?
_chemical_formula_moiety   'C36 H44 N4 O5' 
_chemical_formula_sum
 'C36 H44 N4 O5' 
_chemical_formula_weight          612.75
_chemical_compound_source   'synthesized by the authors'


loop_
 _atom_type_symbol
 _atom_type_description
 _atom_type_scat_dispersion_real
 _atom_type_scat_dispersion_imag
 _atom_type_scat_source
 'C'  'C'   0.0181   0.0091
 'International Tables Vol C Tables 4.2.6.8 and 6.1.1.4'
 'H'  'H'   0.0000   0.0000
 'International Tables Vol C Tables 4.2.6.8 and 6.1.1.4'
 'N'  'N'   0.0311   0.0180
 'International Tables Vol C Tables 4.2.6.8 and 6.1.1.4'
 'O'  'O'   0.0492   0.0322
 'International Tables Vol C Tables 4.2.6.8 and 6.1.1.4'
 
_space_group_crystal_system       orthorhombic
_space_group_IT_number            19
_space_group_name_H-M_alt         'P 21 21 21'
_space_group_name_Hall            'P 2ac 2ab'
 
_shelx_space_group_comment
;
The symmetry employed for this shelxl refinement is uniquely defined
by the following loop, which should always be used as a source of
symmetry information in preference to the above space-group names.
They are only intended as comments.
;
 
loop_
 _space_group_symop_operation_xyz
 'x, y, z'
 '-x+1/2, -y, z+1/2'
 '-x, y+1/2, -z+1/2'
 'x+1/2, -y+1/2, -z'
 
_cell_length_a                    9.8349(6)
_cell_length_b                    36.465(2)
_cell_length_c                    9.2883(5)
_cell_angle_alpha                 90
_cell_angle_beta                  90
_cell_angle_gamma                 90
_cell_volume                      3331.0(3)
_cell_formula_units_Z             4
_cell_measurement_temperature     130(2)
_cell_measurement_reflns_used     9866 
_cell_measurement_theta_min       2.4234 
_cell_measurement_theta_max      63.7544 
 
_exptl_crystal_description        prism 
_exptl_crystal_colour             colourless 
_exptl_crystal_density_meas       ?
_exptl_crystal_density_method     ?
_exptl_crystal_density_diffrn     1.222          
_exptl_crystal_F_000              1312
_exptl_transmission_factor_min    ?
_exptl_transmission_factor_max    ?
_exptl_crystal_size_max           0.494
_exptl_crystal_size_mid           0.211
_exptl_crystal_size_min           0.132
_exptl_absorpt_coefficient_mu     0.658
_shelx_estimated_absorpt_T_min    0.737
_shelx_estimated_absorpt_T_max    0.918
_exptl_absorpt_correction_type     multi-scan 
_exptl_absorpt_correction_T_min    0.72 
_exptl_absorpt_correction_T_max    0.92 
_exptl_absorpt_process_details    
;
SADABS-2016/2 - Bruker AXS area detector scaling and absorption correction
;
_exptl_absorpt_special_details    ?
_diffrn_ambient_temperature       130(2)
_diffrn_radiation_wavelength      1.54178
_diffrn_radiation_type            CuK\a
_diffrn_source                    'I\mS  micro-focus sealed tube' 
_diffrn_radiation_monochromator   'Helios Cu  multilayer optic' 
_diffrn_measurement_device_type   'Bruker D8 VENTURE Kappa Duo PHOTON 100 CMOS' 
_diffrn_measurement_method        '\f and \w scans' 
_diffrn_detector_area_resol_mean  ?
_diffrn_reflns_number             19223
_diffrn_reflns_av_unetI/netI      0.0489
_diffrn_reflns_av_R_equivalents   0.0455
_diffrn_reflns_limit_h_min        -11
_diffrn_reflns_limit_h_max        11
_diffrn_reflns_limit_k_min        -42
_diffrn_reflns_limit_k_max        42
_diffrn_reflns_limit_l_min        -10
_diffrn_reflns_limit_l_max        10
_diffrn_reflns_theta_min          2.423
_diffrn_reflns_theta_max          63.750
_diffrn_reflns_theta_full         63.750
_diffrn_measured_fraction_theta_max   0.997
_diffrn_measured_fraction_theta_full  0.997
_diffrn_reflns_Laue_measured_fraction_max    0.997
_diffrn_reflns_Laue_measured_fraction_full   0.997
_diffrn_reflns_point_group_measured_fraction_max   0.993
_diffrn_reflns_point_group_measured_fraction_full  0.993
_reflns_number_total              5466
_reflns_number_gt                 5237
_reflns_threshold_expression      'I > 2\s(I)'
_reflns_Friedel_coverage          0.739
_reflns_Friedel_fraction_max      0.989
_reflns_Friedel_fraction_full     0.989
 
_reflns_special_details
;
 Reflections were merged by SHELXL according to the crystal
 class for the calculation of statistics and refinement.
 
 _reflns_Friedel_fraction is defined as the number of unique
 Friedel pairs measured divided by the number that would be
 possible theoretically, ignoring centric projections and
 systematic absences.
;
 
_computing_data_collection        'Bruker Instrument Service vV6.2.10' 
_computing_cell_refinement        'SAINT V8.38A (Bruker AXS Inc., 2017)' 
_computing_data_reduction         'SAINT V8.38A (Bruker AXS Inc., 2017)' 
_computing_structure_solution     'SHELXT 2014/5 (Sheldrick, 2014)'
_computing_structure_refinement 'SHELXL-2018/3 (Sheldrick, 2018)'
_computing_molecular_graphics     ?
_computing_publication_material   ?
_refine_special_details           ?
_refine_ls_structure_factor_coef  Fsqd
_refine_ls_matrix_type            full
_refine_ls_weighting_scheme       calc
_refine_ls_weighting_details
'w=1/[\s^2^(Fo^2^)+(0.0331P)^2^+4.7048P] where P=(Fo^2^+2Fc^2^)/3'
_atom_sites_solution_primary     direct 
_atom_sites_solution_secondary   difmap 
_atom_sites_solution_hydrogens    mixed
_refine_ls_hydrogen_treatment     constr
_refine_ls_extinction_method      none
_refine_ls_extinction_coef        .
_refine_ls_abs_structure_details
;
 Flack x determined using 2002 quotients [(I+)-(I-)]/[(I+)+(I-)]
 (Parsons, Flack and Wagner, Acta Cryst. B69 (2013) 249-259).
;
_refine_ls_abs_structure_Flack    -0.14(15)
_chemical_absolute_configuration  syn 
_refine_ls_number_reflns          5466
_refine_ls_number_parameters      411
_refine_ls_number_restraints      0
_refine_ls_R_factor_all           0.0662
_refine_ls_R_factor_gt            0.0640
_refine_ls_wR_factor_ref          0.1551
_refine_ls_wR_factor_gt           0.1539
_refine_ls_goodness_of_fit_ref    1.161
_refine_ls_restrained_S_all       1.161
_refine_ls_shift/su_max           0.000
_refine_ls_shift/su_mean          0.000
 
loop_
 _atom_site_label
 _atom_site_type_symbol
 _atom_site_fract_x
 _atom_site_fract_y
 _atom_site_fract_z
 _atom_site_U_iso_or_equiv
 _atom_site_adp_type
 _atom_site_occupancy
 _atom_site_site_symmetry_order  
 _atom_site_calc_flag
 _atom_site_refinement_flags_posn
 _atom_site_refinement_flags_adp
 _atom_site_refinement_flags_occupancy
 _atom_site_disorder_assembly
 _atom_site_disorder_group
O1 O 0.5541(4) 0.58821(10) 0.1385(4) 0.0405(9) Uani 1 1 d . . . . .
O2 O 0.5742(5) 0.56278(11) 0.3616(5) 0.0523(12) Uani 1 1 d . . . . .
O3 O 0.2061(4) 0.50700(9) 0.1304(3) 0.0321(8) Uani 1 1 d . . . . .
O4 O 0.4670(3) 0.43442(9) 0.2068(4) 0.0276(8) Uani 1 1 d . . . . .
O5 O 0.5149(4) 0.41237(11) 0.4284(4) 0.0408(10) Uani 1 1 d . . . . .
N1 N 0.3771(4) 0.55941(11) 0.2338(4) 0.0314(10) Uani 1 1 d . . . . .
H1 H 0.337674 0.562970 0.142263 0.038 Uiso 1 1 d R U . . .
N2 N 0.1822(4) 0.47956(10) 0.3470(4) 0.0251(9) Uani 1 1 d . . . . .
H2 H 0.201946 0.480248 0.439410 0.030 Uiso 1 1 calc R U . . .
N3 N 0.1534(4) 0.35488(10) 0.2460(4) 0.0221(8) Uani 1 1 d . . . . .
N4 N 0.2445(4) 0.40235(11) 0.4791(4) 0.0289(10) Uani 1 1 d . . . . .
H42 H 0.175986 0.384768 0.490934 0.035 Uiso 1 1 d R U . . .
H41 H 0.324086 0.391567 0.535534 0.035 Uiso 1 1 d R U . . .
C1 C 0.7050(6) 0.63433(15) 0.2421(7) 0.0404(13) Uani 1 1 d . . . . .
H1A H 0.676806 0.627567 0.342033 0.048 Uiso 1 1 calc R U . . .
C2 C 0.6256(5) 0.66790(15) 0.1936(6) 0.0351(12) Uani 1 1 d . . . . .
C3 C 0.4878(6) 0.67206(16) 0.1687(6) 0.0391(13) Uani 1 1 d . . . . .
H3 H 0.427370 0.651930 0.179781 0.047 Uiso 1 1 calc R U . . .
C4 C 0.4396(6) 0.70618(16) 0.1273(6) 0.0395(13) Uani 1 1 d . . . . .
H4 H 0.345005 0.709423 0.110785 0.047 Uiso 1 1 calc R U . . .
C5 C 0.5270(7) 0.73570(16) 0.1097(7) 0.0435(14) Uani 1 1 d . . . . .
H5 H 0.491730 0.758851 0.081382 0.052 Uiso 1 1 calc R U . . .
C6 C 0.6646(6) 0.73174(14) 0.1329(6) 0.0377(13) Uani 1 1 d . . . . .
H6 H 0.724381 0.751973 0.120690 0.045 Uiso 1 1 calc R U . . .
C7 C 0.7146(5) 0.69771(14) 0.1743(5) 0.0308(11) Uani 1 1 d . . . . .
C8 C 0.8528(5) 0.68607(14) 0.2097(6) 0.0311(12) Uani 1 1 d . . . . .
C9 C 0.9739(6) 0.70593(17) 0.2197(6) 0.0393(13) Uani 1 1 d . . . . .
H9 H 0.975903 0.731327 0.197056 0.047 Uiso 1 1 calc R U . . .
C10 C 1.0907(6) 0.68797(19) 0.2633(6) 0.0467(16) Uani 1 1 d . . . . .
H10 H 1.172851 0.701368 0.274694 0.056 Uiso 1 1 calc R U . . .
C11 C 1.0891(6) 0.65063(19) 0.2903(7) 0.0509(16) Uani 1 1 d . . . . .
H11 H 1.171398 0.638377 0.313623 0.061 Uiso 1 1 calc R U . . .
C12 C 0.9690(6) 0.63097(18) 0.2837(7) 0.0499(16) Uani 1 1 d . . . . .
H12 H 0.967908 0.605527 0.305599 0.060 Uiso 1 1 calc R U . . .
C13 C 0.8504(6) 0.64888(15) 0.2448(7) 0.0401(14) Uani 1 1 d . . . . .
C14 C 0.6918(6) 0.60122(15) 0.1454(7) 0.0417(14) Uani 1 1 d . . . . .
H14A H 0.722988 0.607694 0.047330 0.050 Uiso 1 1 calc R U . . .
H14B H 0.751157 0.581368 0.182027 0.050 Uiso 1 1 calc R U . . .
C15 C 0.5069(6) 0.56923(14) 0.2553(6) 0.0354(13) Uani 1 1 d . . . . .
C16 C 0.3026(6) 0.53699(13) 0.3357(5) 0.0322(12) Uani 1 1 d . . . . .
H16A H 0.236293 0.552491 0.387943 0.039 Uiso 1 1 calc R U . . .
H16B H 0.366682 0.526641 0.407197 0.039 Uiso 1 1 calc R U . . .
C17 C 0.2283(5) 0.50612(12) 0.2614(5) 0.0248(10) Uani 1 1 d . . . . .
C18 C 0.1003(5) 0.44951(12) 0.2920(5) 0.0252(10) Uani 1 1 d . . . . .
H18A H 0.036984 0.458968 0.217936 0.030 Uiso 1 1 calc R U . . .
H18B H 0.045462 0.439053 0.371349 0.030 Uiso 1 1 calc R U . . .
C19 C 0.1889(5) 0.41934(12) 0.2261(5) 0.0217(10) Uani 1 1 d . . . . .
H19 H 0.240088 0.430187 0.143423 0.026 Uiso 1 1 calc R U . . .
C20 C 0.2927(5) 0.40156(12) 0.3290(5) 0.0233(10) Uani 1 1 d . . . . .
C21 C 0.2986(5) 0.36164(12) 0.2695(5) 0.0246(10) Uani 1 1 d . . . . .
H21 H 0.346716 0.361642 0.174652 0.030 Uiso 1 1 calc R U . . .
C22 C 0.1026(5) 0.38686(13) 0.1679(5) 0.0296(11) Uani 1 1 d . . . . .
H22A H 0.004772 0.390795 0.187560 0.036 Uiso 1 1 calc R U . . .
H22B H 0.115727 0.383849 0.062908 0.036 Uiso 1 1 calc R U . . .
C23 C 0.1168(5) 0.31849(13) 0.1883(6) 0.0280(11) Uani 1 1 d . . . . .
H23 H 0.148446 0.300146 0.260980 0.034 Uiso 1 1 calc R U . . .
C24 C -0.0368(5) 0.31458(13) 0.1802(5) 0.0283(11) Uani 1 1 d . . . . .
C25 C -0.1034(6) 0.30032(16) 0.0610(6) 0.0393(13) Uani 1 1 d . . . . .
H25 H -0.052057 0.293792 -0.021767 0.047 Uiso 1 1 calc R U . . .
C26 C -0.2422(6) 0.29541(17) 0.0599(6) 0.0431(15) Uani 1 1 d . . . . .
H26 H -0.284963 0.285413 -0.023050 0.052 Uiso 1 1 calc R U . . .
C27 C -0.3198(6) 0.30483(17) 0.1776(6) 0.0451(15) Uani 1 1 d . . . . .
H27 H -0.415675 0.301731 0.175891 0.054 Uiso 1 1 calc R U . . .
C28 C -0.2560(6) 0.31889(19) 0.2984(6) 0.0473(15) Uani 1 1 d . . . . .
H28 H -0.308238 0.325423 0.380489 0.057 Uiso 1 1 calc R U . . .
C29 C -0.1150(6) 0.32351(17) 0.2998(6) 0.0395(14) Uani 1 1 d . . . . .
H29 H -0.071949 0.332885 0.383633 0.047 Uiso 1 1 calc R U . . .
C30 C 0.4363(5) 0.41729(13) 0.3302(5) 0.0265(11) Uani 1 1 d . . . . .
C31 C 0.6079(5) 0.44690(14) 0.1726(6) 0.0334(12) Uani 1 1 d . . . . .
C32 C 0.5876(6) 0.4669(2) 0.0318(7) 0.0528(18) Uani 1 1 d . . . . .
H32A H 0.675650 0.475657 -0.003934 0.079 Uiso 1 1 calc R U . . .
H32B H 0.526951 0.487908 0.046877 0.079 Uiso 1 1 calc R U . . .
H32C H 0.547165 0.450248 -0.038959 0.079 Uiso 1 1 calc R U . . .
C33 C 0.6625(7) 0.47201(18) 0.2893(8) 0.0565(18) Uani 1 1 d . . . . .
H33A H 0.746959 0.483485 0.256191 0.085 Uiso 1 1 calc R U . . .
H33B H 0.680552 0.457688 0.376543 0.085 Uiso 1 1 calc R U . . .
H33C H 0.595170 0.491069 0.310672 0.085 Uiso 1 1 calc R U . . .
C34 C 0.6967(6) 0.41318(17) 0.1537(7) 0.0454(15) Uani 1 1 d . . . . .
H34A H 0.653029 0.396193 0.086288 0.068 Uiso 1 1 calc R U . . .
H34B H 0.708841 0.401050 0.247005 0.068 Uiso 1 1 calc R U . . .
H34C H 0.785571 0.420524 0.115705 0.068 Uiso 1 1 calc R U . . .
C35 C 0.3654(6) 0.33393(14) 0.3687(6) 0.0357(12) Uani 1 1 d . . . . .
H35A H 0.378077 0.310739 0.317104 0.054 Uiso 1 1 calc R U . . .
H35B H 0.307221 0.329847 0.452858 0.054 Uiso 1 1 calc R U . . .
H35C H 0.453883 0.343306 0.400150 0.054 Uiso 1 1 calc R U . . .
C36 C 0.1895(6) 0.30890(16) 0.0466(6) 0.0434(15) Uani 1 1 d . . . . .
H36A H 0.160674 0.325974 -0.028908 0.065 Uiso 1 1 calc R U . . .
H36B H 0.166235 0.283792 0.018288 0.065 Uiso 1 1 calc R U . . .
H36C H 0.288099 0.310838 0.060258 0.065 Uiso 1 1 calc R U . . .
 
loop_
 _atom_site_aniso_label
 _atom_site_aniso_U_11
 _atom_site_aniso_U_22
 _atom_site_aniso_U_33
 _atom_site_aniso_U_23
 _atom_site_aniso_U_13
 _atom_site_aniso_U_12
O1 0.036(2) 0.034(2) 0.052(2) 0.0095(18) -0.0017(19) -0.0124(17)
O2 0.062(3) 0.037(2) 0.058(3) 0.010(2) -0.032(2) -0.012(2)
O3 0.046(2) 0.0329(19) 0.0172(16) 0.0002(14) -0.0031(15) -0.0099(17)
O4 0.0218(17) 0.0315(17) 0.0294(18) 0.0061(15) -0.0003(15) -0.0021(14)
O5 0.032(2) 0.052(2) 0.038(2) 0.0080(18) -0.0058(18) -0.0109(18)
N1 0.039(2) 0.030(2) 0.025(2) 0.0076(18) -0.0099(19) -0.0124(19)
N2 0.034(2) 0.0209(19) 0.0204(19) 0.0013(16) 0.0013(18) -0.0037(17)
N3 0.024(2) 0.0204(18) 0.022(2) -0.0021(16) 0.0010(16) -0.0007(16)
N4 0.031(2) 0.032(2) 0.024(2) -0.0013(17) 0.0069(18) -0.0055(18)
C1 0.040(3) 0.038(3) 0.043(3) 0.003(2) -0.006(3) -0.009(3)
C2 0.034(3) 0.036(3) 0.036(3) -0.004(2) -0.006(2) -0.008(2)
C3 0.036(3) 0.046(3) 0.036(3) -0.007(3) -0.002(3) -0.013(3)
C4 0.032(3) 0.051(3) 0.036(3) -0.010(3) -0.005(2) 0.003(3)
C5 0.050(4) 0.038(3) 0.043(3) -0.003(3) -0.004(3) 0.005(3)
C6 0.048(4) 0.031(3) 0.035(3) -0.007(2) -0.003(3) -0.007(2)
C7 0.032(3) 0.034(3) 0.027(2) -0.008(2) -0.007(2) -0.008(2)
C8 0.029(3) 0.040(3) 0.025(2) -0.004(2) -0.007(2) -0.009(2)
C9 0.037(3) 0.051(3) 0.029(3) 0.002(2) 0.001(3) -0.019(3)
C10 0.036(3) 0.072(4) 0.032(3) 0.003(3) -0.006(3) -0.020(3)
C11 0.036(3) 0.072(4) 0.045(4) 0.001(3) -0.007(3) 0.000(3)
C12 0.043(3) 0.051(4) 0.055(4) -0.002(3) -0.019(3) 0.002(3)
C13 0.034(3) 0.038(3) 0.049(4) 0.000(3) -0.012(3) -0.007(2)
C14 0.037(3) 0.041(3) 0.047(3) 0.003(3) -0.004(3) -0.009(3)
C15 0.043(3) 0.025(2) 0.037(3) 0.003(2) -0.014(3) -0.006(2)
C16 0.051(3) 0.030(3) 0.016(2) 0.002(2) -0.005(2) -0.010(2)
C17 0.028(3) 0.024(2) 0.022(2) -0.0012(19) 0.001(2) -0.002(2)
C18 0.025(2) 0.023(2) 0.028(2) 0.001(2) 0.001(2) -0.006(2)
C19 0.023(2) 0.024(2) 0.019(2) -0.0031(18) 0.0013(19) -0.0038(19)
C20 0.024(2) 0.023(2) 0.023(2) -0.0007(18) 0.000(2) -0.0028(19)
C21 0.027(2) 0.024(2) 0.023(2) -0.0020(19) 0.003(2) 0.000(2)
C22 0.035(3) 0.025(2) 0.028(3) -0.002(2) -0.012(2) -0.002(2)
C23 0.030(3) 0.021(2) 0.033(3) -0.006(2) 0.007(2) -0.004(2)
C24 0.032(3) 0.021(2) 0.032(3) 0.003(2) 0.000(2) -0.006(2)
C25 0.046(4) 0.042(3) 0.030(3) -0.002(2) 0.006(3) -0.012(3)
C26 0.048(4) 0.053(4) 0.029(3) 0.003(3) -0.010(3) -0.022(3)
C27 0.029(3) 0.065(4) 0.041(3) 0.016(3) -0.008(3) -0.014(3)
C28 0.032(3) 0.084(5) 0.026(3) 0.006(3) 0.001(2) -0.002(3)
C29 0.032(3) 0.060(4) 0.027(3) 0.000(3) -0.001(2) -0.007(3)
C30 0.029(3) 0.025(2) 0.025(2) -0.002(2) 0.006(2) -0.003(2)
C31 0.022(3) 0.035(3) 0.043(3) 0.011(2) 0.009(2) -0.003(2)
C32 0.031(3) 0.067(4) 0.060(4) 0.036(3) 0.011(3) -0.005(3)
C33 0.046(4) 0.049(4) 0.074(5) 0.000(3) 0.005(4) -0.024(3)
C34 0.030(3) 0.058(4) 0.048(3) 0.008(3) 0.009(3) 0.009(3)
C35 0.031(3) 0.029(3) 0.047(3) 0.008(2) -0.001(3) 0.001(2)
C36 0.040(3) 0.042(3) 0.048(3) -0.021(3) 0.014(3) -0.005(3)
 
_geom_special_details
;
 All esds (except the esd in the dihedral angle between two l.s. planes)
 are estimated using the full covariance matrix.  The cell esds are taken
 into account individually in the estimation of esds in distances, angles
 and torsion angles; correlations between esds in cell parameters are only
 used when they are defined by crystal symmetry.  An approximate (isotropic)
 treatment of cell esds is used for estimating esds involving l.s. planes.
;
 
loop_
 _geom_bond_atom_site_label_1
 _geom_bond_atom_site_label_2
 _geom_bond_distance
 _geom_bond_site_symmetry_2
 _geom_bond_publ_flag
O1 C15 1.368(7) . ?
O1 C14 1.436(7) . ?
O2 C15 1.213(6) . ?
O3 C17 1.237(6) . ?
O4 C30 1.339(6) . ?
O4 C31 1.493(6) . ?
O5 C30 1.209(6) . ?
N1 C15 1.340(7) . ?
N1 C16 1.450(6) . ?
N1 H1 0.9438 . ?
N2 C17 1.333(6) . ?
N2 C18 1.453(6) . ?
N2 H2 0.8800 . ?
N3 C22 1.461(6) . ?
N3 C21 1.466(6) . ?
N3 C23 1.475(6) . ?
N4 C20 1.473(6) . ?
N4 H42 0.9365 . ?
N4 H41 1.0210 . ?
C1 C14 1.510(8) . ?
C1 C2 1.521(8) . ?
C1 C13 1.525(8) . ?
C1 H1A 1.0000 . ?
C2 C3 1.383(8) . ?
C2 C7 1.407(7) . ?
C3 C4 1.386(8) . ?
C3 H3 0.9500 . ?
C4 C5 1.388(8) . ?
C4 H4 0.9500 . ?
C5 C6 1.378(9) . ?
C5 H5 0.9500 . ?
C6 C7 1.389(8) . ?
C6 H6 0.9500 . ?
C7 C8 1.462(7) . ?
C8 C13 1.395(8) . ?
C8 C9 1.396(7) . ?
C9 C10 1.383(9) . ?
C9 H9 0.9500 . ?
C10 C11 1.384(9) . ?
C10 H10 0.9500 . ?
C11 C12 1.383(9) . ?
C11 H11 0.9500 . ?
C12 C13 1.385(8) . ?
C12 H12 0.9500 . ?
C14 H14A 0.9900 . ?
C14 H14B 0.9900 . ?
C16 C17 1.510(7) . ?
C16 H16A 0.9900 . ?
C16 H16B 0.9900 . ?
C18 C19 1.531(6) . ?
C18 H18A 0.9900 . ?
C18 H18B 0.9900 . ?
C19 C20 1.541(7) . ?
C19 C22 1.554(6) . ?
C19 H19 1.0000 . ?
C20 C30 1.524(7) . ?
C20 C21 1.558(6) . ?
C21 C35 1.517(7) . ?
C21 H21 1.0000 . ?
C22 H22A 0.9900 . ?
C22 H22B 0.9900 . ?
C23 C24 1.519(7) . ?
C23 C36 1.538(7) . ?
C23 H23 1.0000 . ?
C24 C25 1.388(8) . ?
C24 C29 1.389(8) . ?
C25 C26 1.377(8) . ?
C25 H25 0.9500 . ?
C26 C27 1.377(9) . ?
C26 H26 0.9500 . ?
C27 C28 1.384(8) . ?
C27 H27 0.9500 . ?
C28 C29 1.397(8) . ?
C28 H28 0.9500 . ?
C29 H29 0.9500 . ?
C31 C32 1.512(8) . ?
C31 C33 1.517(9) . ?
C31 C34 1.519(8) . ?
C32 H32A 0.9800 . ?
C32 H32B 0.9800 . ?
C32 H32C 0.9800 . ?
C33 H33A 0.9800 . ?
C33 H33B 0.9800 . ?
C33 H33C 0.9800 . ?
C34 H34A 0.9800 . ?
C34 H34B 0.9800 . ?
C34 H34C 0.9800 . ?
C35 H35A 0.9800 . ?
C35 H35B 0.9800 . ?
C35 H35C 0.9800 . ?
C36 H36A 0.9800 . ?
C36 H36B 0.9800 . ?
C36 H36C 0.9800 . ?
 
loop_
 _geom_angle_atom_site_label_1
 _geom_angle_atom_site_label_2
 _geom_angle_atom_site_label_3
 _geom_angle
 _geom_angle_site_symmetry_1
 _geom_angle_site_symmetry_3
 _geom_angle_publ_flag
C15 O1 C14 116.9(4) . . ?
C30 O4 C31 122.2(4) . . ?
C15 N1 C16 122.4(4) . . ?
C15 N1 H1 119.2 . . ?
C16 N1 H1 117.3 . . ?
C17 N2 C18 121.8(4) . . ?
C17 N2 H2 119.1 . . ?
C18 N2 H2 119.1 . . ?
C22 N3 C21 105.8(4) . . ?
C22 N3 C23 117.0(4) . . ?
C21 N3 C23 116.3(4) . . ?
C20 N4 H42 109.2 . . ?
C20 N4 H41 103.4 . . ?
H42 N4 H41 103.2 . . ?
C14 C1 C2 115.0(5) . . ?
C14 C1 C13 111.6(5) . . ?
C2 C1 C13 101.9(4) . . ?
C14 C1 H1A 109.3 . . ?
C2 C1 H1A 109.3 . . ?
C13 C1 H1A 109.3 . . ?
C3 C2 C7 120.2(5) . . ?
C3 C2 C1 129.9(5) . . ?
C7 C2 C1 109.9(5) . . ?
C2 C3 C4 118.7(5) . . ?
C2 C3 H3 120.7 . . ?
C4 C3 H3 120.7 . . ?
C3 C4 C5 121.1(5) . . ?
C3 C4 H4 119.4 . . ?
C5 C4 H4 119.4 . . ?
C6 C5 C4 120.6(5) . . ?
C6 C5 H5 119.7 . . ?
C4 C5 H5 119.7 . . ?
C5 C6 C7 119.0(5) . . ?
C5 C6 H6 120.5 . . ?
C7 C6 H6 120.5 . . ?
C6 C7 C2 120.4(5) . . ?
C6 C7 C8 130.6(5) . . ?
C2 C7 C8 109.0(5) . . ?
C13 C8 C9 120.2(5) . . ?
C13 C8 C7 108.6(4) . . ?
C9 C8 C7 131.1(5) . . ?
C10 C9 C8 118.8(5) . . ?
C10 C9 H9 120.6 . . ?
C8 C9 H9 120.6 . . ?
C9 C10 C11 120.6(5) . . ?
C9 C10 H10 119.7 . . ?
C11 C10 H10 119.7 . . ?
C12 C11 C10 120.8(6) . . ?
C12 C11 H11 119.6 . . ?
C10 C11 H11 119.6 . . ?
C11 C12 C13 119.1(6) . . ?
C11 C12 H12 120.5 . . ?
C13 C12 H12 120.5 . . ?
C12 C13 C8 120.3(5) . . ?
C12 C13 C1 129.0(5) . . ?
C8 C13 C1 110.5(5) . . ?
O1 C14 C1 111.8(5) . . ?
O1 C14 H14A 109.2 . . ?
C1 C14 H14A 109.2 . . ?
O1 C14 H14B 109.2 . . ?
C1 C14 H14B 109.2 . . ?
H14A C14 H14B 107.9 . . ?
O2 C15 N1 126.1(5) . . ?
O2 C15 O1 123.9(5) . . ?
N1 C15 O1 110.0(4) . . ?
N1 C16 C17 111.5(4) . . ?
N1 C16 H16A 109.3 . . ?
C17 C16 H16A 109.3 . . ?
N1 C16 H16B 109.3 . . ?
C17 C16 H16B 109.3 . . ?
H16A C16 H16B 108.0 . . ?
O3 C17 N2 123.1(4) . . ?
O3 C17 C16 121.1(4) . . ?
N2 C17 C16 115.7(4) . . ?
N2 C18 C19 111.5(4) . . ?
N2 C18 H18A 109.3 . . ?
C19 C18 H18A 109.3 . . ?
N2 C18 H18B 109.3 . . ?
C19 C18 H18B 109.3 . . ?
H18A C18 H18B 108.0 . . ?
C18 C19 C20 115.6(4) . . ?
C18 C19 C22 112.1(4) . . ?
C20 C19 C22 104.9(4) . . ?
C18 C19 H19 108.0 . . ?
C20 C19 H19 108.0 . . ?
C22 C19 H19 108.0 . . ?
N4 C20 C30 106.5(4) . . ?
N4 C20 C19 111.4(4) . . ?
C30 C20 C19 117.4(4) . . ?
N4 C20 C21 111.5(4) . . ?
C30 C20 C21 108.6(4) . . ?
C19 C20 C21 101.4(4) . . ?
N3 C21 C35 113.6(4) . . ?
N3 C21 C20 100.0(4) . . ?
C35 C21 C20 115.0(4) . . ?
N3 C21 H21 109.3 . . ?
C35 C21 H21 109.3 . . ?
C20 C21 H21 109.3 . . ?
N3 C22 C19 104.4(4) . . ?
N3 C22 H22A 110.9 . . ?
C19 C22 H22A 110.9 . . ?
N3 C22 H22B 110.9 . . ?
C19 C22 H22B 110.9 . . ?
H22A C22 H22B 108.9 . . ?
N3 C23 C24 110.2(4) . . ?
N3 C23 C36 113.7(4) . . ?
C24 C23 C36 113.5(4) . . ?
N3 C23 H23 106.3 . . ?
C24 C23 H23 106.3 . . ?
C36 C23 H23 106.3 . . ?
C25 C24 C29 117.7(5) . . ?
C25 C24 C23 123.0(5) . . ?
C29 C24 C23 119.3(5) . . ?
C26 C25 C24 121.5(5) . . ?
C26 C25 H25 119.2 . . ?
C24 C25 H25 119.2 . . ?
C27 C26 C25 120.7(5) . . ?
C27 C26 H26 119.6 . . ?
C25 C26 H26 119.6 . . ?
C26 C27 C28 119.0(5) . . ?
C26 C27 H27 120.5 . . ?
C28 C27 H27 120.5 . . ?
C27 C28 C29 120.1(6) . . ?
C27 C28 H28 119.9 . . ?
C29 C28 H28 119.9 . . ?
C24 C29 C28 120.9(5) . . ?
C24 C29 H29 119.5 . . ?
C28 C29 H29 119.5 . . ?
O5 C30 O4 124.8(5) . . ?
O5 C30 C20 122.8(4) . . ?
O4 C30 C20 112.2(4) . . ?
O4 C31 C32 102.1(4) . . ?
O4 C31 C33 111.1(4) . . ?
C32 C31 C33 111.9(5) . . ?
O4 C31 C34 108.2(4) . . ?
C32 C31 C34 111.5(5) . . ?
C33 C31 C34 111.6(5) . . ?
C31 C32 H32A 109.5 . . ?
C31 C32 H32B 109.5 . . ?
H32A C32 H32B 109.5 . . ?
C31 C32 H32C 109.5 . . ?
H32A C32 H32C 109.5 . . ?
H32B C32 H32C 109.5 . . ?
C31 C33 H33A 109.5 . . ?
C31 C33 H33B 109.5 . . ?
H33A C33 H33B 109.5 . . ?
C31 C33 H33C 109.5 . . ?
H33A C33 H33C 109.5 . . ?
H33B C33 H33C 109.5 . . ?
C31 C34 H34A 109.5 . . ?
C31 C34 H34B 109.5 . . ?
H34A C34 H34B 109.5 . . ?
C31 C34 H34C 109.5 . . ?
H34A C34 H34C 109.5 . . ?
H34B C34 H34C 109.5 . . ?
C21 C35 H35A 109.5 . . ?
C21 C35 H35B 109.5 . . ?
H35A C35 H35B 109.5 . . ?
C21 C35 H35C 109.5 . . ?
H35A C35 H35C 109.5 . . ?
H35B C35 H35C 109.5 . . ?
C23 C36 H36A 109.5 . . ?
C23 C36 H36B 109.5 . . ?
H36A C36 H36B 109.5 . . ?
C23 C36 H36C 109.5 . . ?
H36A C36 H36C 109.5 . . ?
H36B C36 H36C 109.5 . . ?
 
loop_
 _geom_torsion_atom_site_label_1
 _geom_torsion_atom_site_label_2
 _geom_torsion_atom_site_label_3
 _geom_torsion_atom_site_label_4
 _geom_torsion
 _geom_torsion_site_symmetry_1
 _geom_torsion_site_symmetry_2
 _geom_torsion_site_symmetry_3
 _geom_torsion_site_symmetry_4
 _geom_torsion_publ_flag
C14 C1 C2 C3 58.1(8) . . . . ?
C13 C1 C2 C3 179.1(6) . . . . ?
C14 C1 C2 C7 -122.0(5) . . . . ?
C13 C1 C2 C7 -1.1(6) . . . . ?
C7 C2 C3 C4 -1.2(8) . . . . ?
C1 C2 C3 C4 178.7(6) . . . . ?
C2 C3 C4 C5 0.5(9) . . . . ?
C3 C4 C5 C6 0.1(9) . . . . ?
C4 C5 C6 C7 0.0(9) . . . . ?
C5 C6 C7 C2 -0.6(8) . . . . ?
C5 C6 C7 C8 -178.0(5) . . . . ?
C3 C2 C7 C6 1.2(8) . . . . ?
C1 C2 C7 C6 -178.7(5) . . . . ?
C3 C2 C7 C8 179.1(5) . . . . ?
C1 C2 C7 C8 -0.7(6) . . . . ?
C6 C7 C8 C13 -179.9(6) . . . . ?
C2 C7 C8 C13 2.5(6) . . . . ?
C6 C7 C8 C9 3.9(10) . . . . ?
C2 C7 C8 C9 -173.8(6) . . . . ?
C13 C8 C9 C10 0.7(8) . . . . ?
C7 C8 C9 C10 176.6(5) . . . . ?
C8 C9 C10 C11 2.8(9) . . . . ?
C9 C10 C11 C12 -4.3(10) . . . . ?
C10 C11 C12 C13 2.2(10) . . . . ?
C11 C12 C13 C8 1.4(10) . . . . ?
C11 C12 C13 C1 -174.3(6) . . . . ?
C9 C8 C13 C12 -2.9(9) . . . . ?
C7 C8 C13 C12 -179.6(5) . . . . ?
C9 C8 C13 C1 173.5(5) . . . . ?
C7 C8 C13 C1 -3.2(7) . . . . ?
C14 C1 C13 C12 -58.1(9) . . . . ?
C2 C1 C13 C12 178.6(6) . . . . ?
C14 C1 C13 C8 125.9(5) . . . . ?
C2 C1 C13 C8 2.6(6) . . . . ?
C15 O1 C14 C1 -75.6(6) . . . . ?
C2 C1 C14 O1 -62.4(6) . . . . ?
C13 C1 C14 O1 -177.9(5) . . . . ?
C16 N1 C15 O2 -4.3(9) . . . . ?
C16 N1 C15 O1 176.1(4) . . . . ?
C14 O1 C15 O2 -0.5(8) . . . . ?
C14 O1 C15 N1 179.1(4) . . . . ?
C15 N1 C16 C17 -132.6(5) . . . . ?
C18 N2 C17 O3 -0.6(7) . . . . ?
C18 N2 C17 C16 175.4(4) . . . . ?
N1 C16 C17 O3 -18.1(7) . . . . ?
N1 C16 C17 N2 165.7(4) . . . . ?
C17 N2 C18 C19 82.5(5) . . . . ?
N2 C18 C19 C20 59.4(5) . . . . ?
N2 C18 C19 C22 179.5(4) . . . . ?
C18 C19 C20 N4 29.2(5) . . . . ?
C22 C19 C20 N4 -94.7(4) . . . . ?
C18 C19 C20 C30 -94.0(5) . . . . ?
C22 C19 C20 C30 142.1(4) . . . . ?
C18 C19 C20 C21 147.9(4) . . . . ?
C22 C19 C20 C21 23.9(4) . . . . ?
C22 N3 C21 C35 171.4(4) . . . . ?
C23 N3 C21 C35 -56.8(5) . . . . ?
C22 N3 C21 C20 48.4(4) . . . . ?
C23 N3 C21 C20 -179.9(4) . . . . ?
N4 C20 C21 N3 75.2(4) . . . . ?
C30 C20 C21 N3 -167.7(4) . . . . ?
C19 C20 C21 N3 -43.4(4) . . . . ?
N4 C20 C21 C35 -46.8(6) . . . . ?
C30 C20 C21 C35 70.3(5) . . . . ?
C19 C20 C21 C35 -165.5(4) . . . . ?
C21 N3 C22 C19 -33.2(5) . . . . ?
C23 N3 C22 C19 -164.6(4) . . . . ?
C18 C19 C22 N3 -122.0(4) . . . . ?
C20 C19 C22 N3 4.1(5) . . . . ?
C22 N3 C23 C24 -57.8(5) . . . . ?
C21 N3 C23 C24 175.9(4) . . . . ?
C22 N3 C23 C36 70.9(6) . . . . ?
C21 N3 C23 C36 -55.4(6) . . . . ?
N3 C23 C24 C25 134.7(5) . . . . ?
C36 C23 C24 C25 5.9(7) . . . . ?
N3 C23 C24 C29 -49.2(6) . . . . ?
C36 C23 C24 C29 -178.0(5) . . . . ?
C29 C24 C25 C26 0.6(9) . . . . ?
C23 C24 C25 C26 176.7(5) . . . . ?
C24 C25 C26 C27 0.5(9) . . . . ?
C25 C26 C27 C28 -0.9(10) . . . . ?
C26 C27 C28 C29 0.2(10) . . . . ?
C25 C24 C29 C28 -1.2(9) . . . . ?
C23 C24 C29 C28 -177.4(6) . . . . ?
C27 C28 C29 C24 0.8(10) . . . . ?
C31 O4 C30 O5 5.0(7) . . . . ?
C31 O4 C30 C20 -170.2(4) . . . . ?
N4 C20 C30 O5 35.1(6) . . . . ?
C19 C20 C30 O5 160.7(5) . . . . ?
C21 C20 C30 O5 -85.1(6) . . . . ?
N4 C20 C30 O4 -149.6(4) . . . . ?
C19 C20 C30 O4 -24.0(6) . . . . ?
C21 C20 C30 O4 90.2(5) . . . . ?
C30 O4 C31 C32 -175.4(5) . . . . ?
C30 O4 C31 C33 -55.9(6) . . . . ?
C30 O4 C31 C34 66.9(6) . . . . ?
 
loop_
 _geom_hbond_atom_site_label_D 
 _geom_hbond_atom_site_label_H 
 _geom_hbond_atom_site_label_A 
 _geom_hbond_distance_DH 
 _geom_hbond_distance_HA 
 _geom_hbond_distance_DA 
 _geom_hbond_angle_DHA 
 _geom_hbond_site_symmetry_A 
 _geom_hbond_publ_flag
N1 H1 N4  0.94 2.13 2.996(6) 151.4 2_564 yes
N2 H2 O3  0.88 2.04 2.894(5) 161.8 2_565 yes
 
_refine_diff_density_max    0.517
_refine_diff_density_min   -0.279
_refine_diff_density_rms    0.053

_shelx_res_file
;
TITL dj507_jahn_0ma_a.res in P2(1)2(1)2(1)
    dj507_jahn.res
    created by SHELXL-2018/3 at 16:42:11 on 26-Jul-2021
REM Old TITL dj507_jahn_0ma in P2(1)2(1)2
REM SHELXT solution in P2(1)2(1)2(1)
REM R1 0.135,  Rweak 0.058,  Alpha 0.002,  Orientation as input
REM Flack x = -0.095 ( 0.132 ) from Parsons' quotients
REM Formula found by SHELXT:  C36 N4 O5
CELL  1.54178   9.8349  36.4645   9.2883   90.000   90.000   90.000
ZERR    4.000   0.0006   0.0022   0.0005    0.000    0.000    0.000
LATT -1
SYMM 1/2-X, -Y, 1/2+Z
SYMM -X, 1/2+Y, 1/2-Z
SYMM 1/2+X, 1/2-Y, -Z
SFAC C H N O
UNIT 144 176 16 20
TEMP -142.870
SIZE 0.132 0.211 0.494
L.S. 10
BOND $H
LIST 4
EQIV $1 -x+1/2, -y+1, z-1/2
HTAB N1 N4_$1
EQIV $2 -x+1/2, -y+1, z+1/2
HTAB N2 O3_$2
CONF
HTAB
ACTA
FMAP 2
PLAN -20
WGHT    0.033100    4.704800
FVAR       0.86498
O1    4    0.554150    0.588207    0.138518    11.00000    0.03589    0.03387 =
         0.05184    0.00946   -0.00168   -0.01243
O2    4    0.574224    0.562778    0.361616    11.00000    0.06229    0.03673 =
         0.05789    0.01003   -0.03176   -0.01179
O3    4    0.206072    0.506999    0.130366    11.00000    0.04624    0.03288 =
         0.01723    0.00017   -0.00306   -0.00985
O4    4    0.466966    0.434422    0.206839    11.00000    0.02176    0.03152 =
         0.02941    0.00610   -0.00033   -0.00206
O5    4    0.514866    0.412373    0.428370    11.00000    0.03223    0.05223 =
         0.03803    0.00798   -0.00578   -0.01085
N1    3    0.377127    0.559408    0.233831    11.00000    0.03890    0.03004 =
         0.02522    0.00756   -0.00988   -0.01237
AFIX   3
H1    2    0.337674    0.562970    0.142263    11.00000   -1.20000
AFIX   0
N2    3    0.182225    0.479564    0.347036    11.00000    0.03398    0.02087 =
         0.02043    0.00127    0.00134   -0.00374
AFIX  43
H2    2    0.201946    0.480248    0.439410    11.00000   -1.20000
AFIX   0
N3    3    0.153370    0.354875    0.246030    11.00000    0.02437    0.02035 =
         0.02157   -0.00205    0.00097   -0.00071
N4    3    0.244490    0.402350    0.479082    11.00000    0.03117    0.03191 =
         0.02354   -0.00133    0.00693   -0.00549
AFIX   3
H42   2    0.175986    0.384768    0.490934    11.00000   -1.20000
H41   2    0.324086    0.391567    0.535534    11.00000   -1.20000
AFIX   0
C1    1    0.705043    0.634329    0.242071    11.00000    0.04022    0.03751 =
         0.04337    0.00350   -0.00558   -0.00915
AFIX  13
H1A   2    0.676806    0.627567    0.342033    11.00000   -1.20000
AFIX   0
C2    1    0.625567    0.667898    0.193578    11.00000    0.03373    0.03594 =
         0.03559   -0.00393   -0.00600   -0.00814
C3    1    0.487778    0.672064    0.168717    11.00000    0.03564    0.04556 =
         0.03613   -0.00686   -0.00223   -0.01271
AFIX  43
H3    2    0.427370    0.651930    0.179781    11.00000   -1.20000
AFIX   0
C4    1    0.439566    0.706185    0.127347    11.00000    0.03191    0.05088 =
         0.03561   -0.01018   -0.00545    0.00253
AFIX  43
H4    2    0.345005    0.709423    0.110785    11.00000   -1.20000
AFIX   0
C5    1    0.527041    0.735700    0.109704    11.00000    0.05024    0.03760 =
         0.04272   -0.00332   -0.00414    0.00463
AFIX  43
H5    2    0.491730    0.758851    0.081382    11.00000   -1.20000
AFIX   0
C6    1    0.664607    0.731744    0.132871    11.00000    0.04790    0.03051 =
         0.03455   -0.00723   -0.00343   -0.00730
AFIX  43
H6    2    0.724381    0.751973    0.120690    11.00000   -1.20000
AFIX   0
C7    1    0.714555    0.697708    0.174330    11.00000    0.03209    0.03372 =
         0.02652   -0.00779   -0.00712   -0.00828
C8    1    0.852810    0.686072    0.209694    11.00000    0.02854    0.04009 =
         0.02465   -0.00395   -0.00672   -0.00911
C9    1    0.973855    0.705928    0.219726    11.00000    0.03734    0.05118 =
         0.02940    0.00167    0.00058   -0.01915
AFIX  43
H9    2    0.975903    0.731327    0.197056    11.00000   -1.20000
AFIX   0
C10   1    1.090724    0.687967    0.263251    11.00000    0.03634    0.07159 =
         0.03208    0.00341   -0.00570   -0.02000
AFIX  43
H10   2    1.172851    0.701368    0.274694    11.00000   -1.20000
AFIX   0
C11   1    1.089063    0.650635    0.290280    11.00000    0.03613    0.07179 =
         0.04466    0.00074   -0.00658    0.00009
AFIX  43
H11   2    1.171398    0.638377    0.313623    11.00000   -1.20000
AFIX   0
C12   1    0.969013    0.630974    0.283710    11.00000    0.04343    0.05106 =
         0.05507   -0.00176   -0.01861    0.00209
AFIX  43
H12   2    0.967908    0.605527    0.305599    11.00000   -1.20000
AFIX   0
C13   1    0.850396    0.648883    0.244785    11.00000    0.03364    0.03759 =
         0.04902   -0.00044   -0.01231   -0.00731
C14   1    0.691809    0.601218    0.145433    11.00000    0.03731    0.04090 =
         0.04694    0.00331   -0.00384   -0.00915
AFIX  23
H14A  2    0.722988    0.607694    0.047330    11.00000   -1.20000
H14B  2    0.751157    0.581368    0.182027    11.00000   -1.20000
AFIX   0
C15   1    0.506852    0.569233    0.255265    11.00000    0.04330    0.02545 =
         0.03732    0.00337   -0.01386   -0.00638
C16   1    0.302606    0.536988    0.335731    11.00000    0.05069    0.03002 =
         0.01603    0.00222   -0.00489   -0.01015
AFIX  23
H16A  2    0.236293    0.552491    0.387943    11.00000   -1.20000
H16B  2    0.366682    0.526641    0.407197    11.00000   -1.20000
AFIX   0
C17   1    0.228267    0.506117    0.261370    11.00000    0.02837    0.02399 =
         0.02215   -0.00120    0.00124   -0.00218
C18   1    0.100333    0.449514    0.291988    11.00000    0.02502    0.02252 =
         0.02799    0.00099    0.00100   -0.00567
AFIX  23
H18A  2    0.036984    0.458968    0.217936    11.00000   -1.20000
H18B  2    0.045462    0.439053    0.371349    11.00000   -1.20000
AFIX   0
C19   1    0.188903    0.419339    0.226129    11.00000    0.02263    0.02403 =
         0.01856   -0.00311    0.00133   -0.00381
AFIX  13
H19   2    0.240088    0.430187    0.143423    11.00000   -1.20000
AFIX   0
C20   1    0.292719    0.401565    0.328997    11.00000    0.02433    0.02270 =
         0.02281   -0.00069    0.00040   -0.00281
C21   1    0.298598    0.361645    0.269496    11.00000    0.02725    0.02367 =
         0.02301   -0.00203    0.00283   -0.00039
AFIX  13
H21   2    0.346716    0.361642    0.174652    11.00000   -1.20000
AFIX   0
C22   1    0.102629    0.386859    0.167925    11.00000    0.03549    0.02512 =
         0.02821   -0.00176   -0.01187   -0.00200
AFIX  23
H22A  2    0.004772    0.390795    0.187560    11.00000   -1.20000
H22B  2    0.115727    0.383849    0.062908    11.00000   -1.20000
AFIX   0
C23   1    0.116771    0.318492    0.188323    11.00000    0.02965    0.02108 =
         0.03335   -0.00563    0.00661   -0.00355
AFIX  13
H23   2    0.148446    0.300146    0.260980    11.00000   -1.20000
AFIX   0
C24   1   -0.036793    0.314583    0.180235    11.00000    0.03216    0.02103 =
         0.03159    0.00348    0.00007   -0.00570
C25   1   -0.103416    0.300319    0.060981    11.00000    0.04589    0.04197 =
         0.03001   -0.00172    0.00648   -0.01242
AFIX  43
H25   2   -0.052057    0.293792   -0.021767    11.00000   -1.20000
AFIX   0
C26   1   -0.242239    0.295411    0.059858    11.00000    0.04782    0.05256 =
         0.02903    0.00270   -0.00996   -0.02157
AFIX  43
H26   2   -0.284963    0.285413   -0.023050    11.00000   -1.20000
AFIX   0
C27   1   -0.319781    0.304835    0.177561    11.00000    0.02946    0.06542 =
         0.04053    0.01579   -0.00752   -0.01366
AFIX  43
H27   2   -0.415675    0.301731    0.175891    11.00000   -1.20000
AFIX   0
C28   1   -0.256015    0.318895    0.298352    11.00000    0.03204    0.08400 =
         0.02576    0.00616    0.00103   -0.00244
AFIX  43
H28   2   -0.308238    0.325423    0.380489    11.00000   -1.20000
AFIX   0
C29   1   -0.114966    0.323512    0.299773    11.00000    0.03167    0.05999 =
         0.02693    0.00026   -0.00094   -0.00715
AFIX  43
H29   2   -0.071949    0.332885    0.383633    11.00000   -1.20000
AFIX   0
C30   1    0.436324    0.417295    0.330157    11.00000    0.02949    0.02487 =
         0.02522   -0.00234    0.00616   -0.00293
C31   1    0.607857    0.446902    0.172610    11.00000    0.02210    0.03504 =
         0.04320    0.01060    0.00871   -0.00268
C32   1    0.587627    0.466940    0.031765    11.00000    0.03130    0.06747 =
         0.05952    0.03565    0.01133   -0.00450
AFIX 137
H32A  2    0.675650    0.475657   -0.003934    11.00000   -1.50000
H32B  2    0.526951    0.487908    0.046877    11.00000   -1.50000
H32C  2    0.547165    0.450248   -0.038959    11.00000   -1.50000
AFIX   0
C33   1    0.662469    0.472008    0.289337    11.00000    0.04625    0.04907 =
         0.07412    0.00003    0.00532   -0.02429
AFIX 137
H33A  2    0.746959    0.483485    0.256191    11.00000   -1.50000
H33B  2    0.680552    0.457688    0.376543    11.00000   -1.50000
H33C  2    0.595170    0.491069    0.310672    11.00000   -1.50000
AFIX   0
C34   1    0.696704    0.413176    0.153727    11.00000    0.03041    0.05768 =
         0.04816    0.00780    0.00912    0.00931
AFIX 137
H34A  2    0.653029    0.396193    0.086288    11.00000   -1.50000
H34B  2    0.708841    0.401050    0.247005    11.00000   -1.50000
H34C  2    0.785571    0.420524    0.115705    11.00000   -1.50000
AFIX   0
C35   1    0.365351    0.333932    0.368678    11.00000    0.03109    0.02856 =
         0.04744    0.00766   -0.00077    0.00069
AFIX 137
H35A  2    0.378077    0.310739    0.317104    11.00000   -1.50000
H35B  2    0.307221    0.329847    0.452858    11.00000   -1.50000
H35C  2    0.453883    0.343306    0.400150    11.00000   -1.50000
AFIX   0
C36   1    0.189548    0.308904    0.046634    11.00000    0.04007    0.04198 =
         0.04806   -0.02135    0.01412   -0.00512
AFIX 137
H36A  2    0.160674    0.325974   -0.028908    11.00000   -1.50000
H36B  2    0.166235    0.283792    0.018288    11.00000   -1.50000
H36C  2    0.288099    0.310838    0.060258    11.00000   -1.50000
REM #####
REM #####
AFIX   0
HKLF 4


REM  dj507_jahn_0ma_a.res in P2(1)2(1)2(1)
REM wR2 = 0.1551, GooF = S = 1.161, Restrained GooF = 1.161 for all data
REM R1 = 0.0640 for 5237 Fo > 4sig(Fo) and 0.0662 for all 5466 data
REM 411 parameters refined using 0 restraints

END

WGHT      0.0329      4.7075

REM Instructions for potential hydrogen bonds
HTAB N1 N4_$1
HTAB N2 O3_$2
HTAB C1 O2
HTAB C16 O3_$2
HTAB C33 O5
HTAB C34 O5
HTAB C35 O5

REM Highest difference peak  0.517,  deepest hole -0.279,  1-sigma level  0.053
Q1    1   0.0761  0.0380  0.3529  11.00000  0.05    0.52
Q2    1   0.5369  0.5933  0.2376  11.00000  0.05    0.39
Q3    1   0.6762  0.6068  0.2600  11.00000  0.05    0.34
Q4    1   0.5168  0.5605  0.4486  11.00000  0.05    0.34
Q5    1   0.7305  0.6338  0.1382  11.00000  0.05    0.33
Q6    1   0.9996  0.6322  0.1859  11.00000  0.05    0.31
Q7    1   0.6574  0.6706  0.1157  11.00000  0.05    0.20
Q8    1   0.7498  0.4131  0.3144  11.00000  0.05    0.20
Q9    1   0.7336  0.4253 -0.0052  11.00000  0.05    0.20
Q10   1  -0.0877  0.3287  0.2077  11.00000  0.05    0.20
Q11   1   0.5385  0.4467  0.4369  11.00000  0.05    0.19
Q12   1   0.0594 -0.0040  0.2173  11.00000  0.05    0.19
Q13   1   0.5694  0.4312 -0.0815  11.00000  0.05    0.19
Q14   1  -0.0067  0.3889  0.2819  11.00000  0.05    0.19
Q15   1   0.4342  0.5428  0.1481  11.00000  0.05    0.19
Q16   1   0.6312  0.5561  0.4641  11.00000  0.05    0.18
Q17   1   0.3709  0.4057  0.3242  11.00000  0.05    0.18
Q18   1   0.7897  0.3670  0.0785  11.00000  0.05    0.18
Q19   1   0.2830  0.7172  0.1504  11.00000  0.05    0.18
Q20   1   0.7559  0.6390 -0.0609  11.00000  0.05    0.17
;
_shelx_res_checksum   62744

_shelx_hkl_file
;
   0   0   3   81.19    6.80
   0   0   4  259.67   18.70
   0   0   5    5.10    3.30
   0   0  -5    4.90    3.10
   0   0  -6  769.52   50.99
   0   0  -6  738.93   50.59
   0   0   6  701.83   51.29
   0   0  -6  749.33   50.89
   0   0  -7   59.39    7.70
   0   0  -7   43.40    8.90
   0   0  -7   53.59    8.40
   0   0  -8   12.60    4.60
   0   0  -8   21.20    6.70
   0   0  -8    3.80    4.30
   0   0  -9   31.80    7.40
   0   0  -9   37.00    9.10
   0   0 -10  412.26   28.30
   0   0 -10  412.16   27.40
   0   0 -10  316.47   27.10
   1   0   0    2.90    0.80
  -1   0   0    2.60    0.70
  -1   0  -1 2621.44  177.38
   1   0   1 2784.62  177.58
   1   0  -1 2643.94  177.28
  -1   0   1 2710.53  177.28
   1   0  -2 9999.00  654.73
  -1   0   4 1238.38   81.89
   1   0   4 1274.57   81.49
  -1   0  -4 1154.38   81.79
  -1   0  -5 2335.37  153.38
   1   0   5 2411.76  153.38
   1   0  -5 2288.67  152.98
  -1   0   5 2396.96  153.88
   1   0  -5 2317.17  153.08
  -1   0  -5 2134.39  153.18
  -1   0   6  131.09   13.40
   1   0  -6  146.39   12.20
  -1   0  -6  134.19   12.80
   1   0  -6  125.69   13.50
  -1   0  -6  141.89   12.40
   1   0  -6  141.19   11.90
  -1   0  -6  137.19   11.90
   1   0   6  129.59   12.30
  -1   0  -7   32.70    8.70
  -1   0  -7   31.60    7.30
  -1   0  -7   34.00    7.20
   1   0  -7   26.80    9.40
   1   0  -7   40.20    6.50
   1   0  -7   41.30    7.50
   1   0  -8  554.14   43.10
   1   0  -8  604.64   42.90
  -1   0  -8  639.84   43.40
   1   0  -8  634.24   43.10
  -1   0  -8  623.54   43.20
  -1   0  -8  619.04   42.90
  -1   0  -9  165.58   15.00
   1   0  -9  185.58   15.90
  -1   0  -9  160.78   18.20
  -1   0  -9  175.98   14.90
   1   0  -9  186.18   15.00
   1   0 -10   83.29   10.70
   1   0 -10   83.69    8.70
  -1   0 -10   68.39    9.20
  -1   0 -10   84.79    9.20
  -2   0   0 2079.19  139.09
   2   0   0 2073.99  139.09
  -2   0  -1 4352.96  287.47
   2   0  -1 4214.28  287.17
  -2   0   1 4475.75  287.57
   2   0   1 4344.87  287.57
   2   0   2   41.00    3.80
  -2   0  -2   47.70    4.20
   2   0   3 2050.19  132.89
  -2   0  -3 1987.00  133.39
  -2   0  -4  405.96   29.80
   2   0   4  442.66   29.20
  -2   0  -5   98.09   10.20
   2   0  -5  117.59    9.70
  -2   0  -5   99.29   10.20
   2   0   5  105.29    9.10
  -2   0   5  105.09   10.50
   2   0  -5  114.39    9.20
  -2   0  -5  101.39    9.70
   2   0   6  169.28   14.70
  -2   0   6  153.38   16.60
   2   0  -6  185.48   15.60
  -2   0  -6  173.18   14.60
  -2   0  -6  201.58   18.60
   2   0  -7  706.83   50.09
  -2   0  -7  724.53   50.69
  -2   0  -7  740.63   50.59
   2   0  -7  741.13   50.29
  -2   0  -8  245.88   19.50
   2   0  -8  236.68   19.00
   2   0  -8  255.17   19.90
  -2   0  -8  244.58   19.50
  -2   0  -9  251.17   19.60
   2   0  -9  239.88   19.10
   2   0  -9  252.37   20.00
  -2   0  -9  251.37   19.60
  -2   0 -10  297.77   21.40
   2   0 -10  283.97   21.50
  -2   0 -10  282.27   21.00
   2   0 -10  280.27   21.10
  -3   0   0   12.50    2.10
  -3   0  -1  117.69    8.90
  -3   0   1  116.59    8.90
   3   0   1  130.09    8.90
  -3   0  -2  161.08   13.10
   3   0   2  196.98   12.70
  -3   0  -2  178.58   13.10
  -3   0  -3  362.16   26.90
   3   0   3  396.76   26.00
  -3   0  -4   72.39    8.70
   3   0  -4   81.29    8.40
  -3   0  -4   87.19    8.90
   3   0   4   85.99    7.10
   3   0  -4   82.89    7.70
   3   0  -5 1698.23  115.99
   3   0   5 1729.03  116.49
  -3   0  -5 1732.33  116.59
   3   0  -5 1752.02  115.99
  -3   0  -5 1885.71  119.19
   3   0  -5 1700.43  116.19
  -3   0  -5 1728.23  116.49
  -3   0  -6   13.00    5.50
  -3   0   6   15.00   10.90
  -3   0  -6    8.90    3.10
   3   0  -6   12.60    5.90
   3   0  -6   22.10    4.90
  -3   0  -6    9.60    4.30
   3   0  -6   18.70    5.80
  -3   0  -7  310.07   23.60
   3   0  -7  297.37   22.90
  -3   0  -7  313.17   23.40
   3   0  -7  311.87   23.50
  -3   0  -8  141.59   12.60
   3   0  -8  133.09   13.10
   3   0  -8  137.69   12.20
  -3   0  -8  133.69   13.30
  -3   0  -9   61.39    9.50
  -3   0  -9   66.99    7.90
   3   0  -9   68.89    7.90
   3   0  -9   73.79    9.10
   3   0 -10   33.90    5.80
   3   0 -10   39.60    7.50
  -3   0 -10   22.50    9.50
  -3   0 -10   29.80    5.80
   4   0   0   21.40   10.40
  -4   0   0   23.30    9.80
  -4   0  -1 2346.47  152.18
  -4   0  -1 2268.87  152.08
  -4   0  -2 1796.12  125.99
  -4   0  -2 1958.40  126.39
   4   0   2 1961.60  125.79
   4   0  -3 2584.14  176.58
  -4   0  -3 2823.32  177.58
   4   0   3 2821.42  176.88
   4   0  -3 2498.65  176.48
  -4   0  -4   88.69   10.20
   4   0  -4   96.89    9.90
  -4   0  -4   83.49    9.70
   4   0   4   92.69    8.20
   4   0  -4   94.69    9.10
   4   0  -4  107.19    8.40
  -4   0  -5  178.68   15.60
   4   0  -5  186.08   15.20
   4   0   5  163.68   14.30
   4   0  -5  192.28   15.40
  -4   0  -6   81.59   12.80
   4   0  -6  105.69    9.10
  -4   0  -6   84.79    9.30
   4   0  -6   92.09   11.60
  -4   0  -6   85.49   10.70
   4   0  -6   91.39    9.50
   4   0  -7   17.70    5.80
   4   0  -7   20.10    6.80
  -4   0  -7   21.30    6.40
  -4   0  -7   12.20    4.50
   4   0  -7   14.90    6.80
   4   0  -8   13.80    5.60
   4   0  -8    9.30    4.50
  -4   0  -8   12.00    5.60
   4   0  -9   25.20    5.50
  -4   0  -9   27.50    5.50
  -4   0  -9   11.30    5.00
   4   0  -9   30.80    8.10
   4   0 -10    7.70    3.90
  -4   0 -10   11.50    4.60
   4   0 -10    3.80    2.70
  -5   0   0   12.50    5.90
  -5   0   0   19.30    4.50
  -5   0  -1 2868.11  187.98
  -5   0  -1 2829.22  187.78
  -5   0  -2  112.79   10.50
   5   0  -2  130.69   10.10
   5   0  -2   99.79   10.00
   5   0  -3  291.57   20.60
  -5   0  -3  286.97   21.60
   5   0  -3  289.57   21.40
  -5   0  -3  283.17   23.70
   5   0  -3  288.97   20.90
  -5   0  -4  148.89   14.00
   5   0  -4  153.18   12.90
   5   0  -4  153.28   14.60
  -5   0  -4  145.59   13.20
   5   0   4  144.09   13.00
   5   0  -4  164.28   12.70
   5   0  -5   38.00    7.20
   5   0  -5   28.20    8.10
  -5   0  -5   32.10    6.70
   5   0  -5   33.80    5.80
  -5   0  -5   27.90   10.80
   5   0  -6  169.08   15.80
  -5   0  -6  203.88   15.90
  -5   0  -6  207.68   17.00
   5   0  -6  180.18   15.20
   5   0  -6  185.38   17.10
  -5   0  -7  154.98   15.80
  -5   0  -7  160.38   14.40
   5   0  -7  158.58   17.00
   5   0   7  135.09   16.60
   5   0  -7  213.38   15.00
   5   0  -7  195.28   14.30
  -5   0  -8   27.40    6.20
  -5   0  -8   14.80    5.30
   5   0  -8   26.50    8.20
   5   0  -8   38.70    6.60
   5   0  -9  293.27   21.50
  -5   0  -9  273.87   20.50
   5   0  -9  277.27   20.70
  -6   0   0  235.28   18.10
   6   0   0  226.48   19.60
   6   0   0  228.28   18.50
  -6   0   0  251.27   18.00
   6   0  -1   60.89    8.70
  -6   0  -1   63.19    7.50
  -6   0   1   80.69    7.00
   6   0  -1   58.09   13.00
  -6   0  -1   48.90    7.60
   6   0  -1   86.49    8.20
   6   0  -2  622.14   42.50
   6   0  -2  577.94   43.10
   6   0  -2  663.53   42.90
  -6   0  -2  620.34   43.30
  -6   0  -3   81.19   11.20
   6   0  -3  135.49   11.10
  -6   0  -4   40.00    9.90
  -6   0  -4   31.30    8.40
   6   0  -4   43.30    7.60
  -6   0  -5    4.50    8.30
   6   0  -5    8.10    5.50
   6   0  -5   30.20    7.70
   6   0   6  197.58   17.70
   6   0  -6  183.18   16.80
  -6   0  -6  224.68   18.00
  -6   0  -6  219.98   16.70
   6   0  -6  187.88   15.80
   6   0  -6  190.08   17.90
  -6   0  -7  104.49   10.20
   6   0  -7  125.49   13.30
  -6   0  -7   79.29   12.80
   6   0   7   76.69   12.70
   6   0  -8   84.39   10.30
  -6   0  -8   81.79    8.20
   6   0  -8   77.69    8.30
  -6   0  -8   66.29   17.80
   6   0  -9  138.99   12.90
   6   0  -9  149.09   12.10
   7   0   0    5.90    7.00
  -7   0   0    2.10    3.20
   7   0   1  281.47   24.90
  -7   0   1  326.17   22.70
  -7   0  -1  297.07   22.80
   7   0  -1  290.57   27.40
   7   0   2   84.59   11.20
   7   0  -2   88.49    9.80
  -7   0  -2   77.89    9.50
   7   0  -2   79.59    8.70
  -7   0   2   61.99    8.20
   7   0  -3  313.97   20.80
  -7   0  -3  257.77   21.80
   7   0   3  276.77   22.60
  -7   0   3  263.97   21.20
   7   0  -3  259.67   20.90
   7   0  -3  248.78   21.30
   7   0   4  972.10   65.79
  -7   0  -4 1002.40   65.69
  -7   0  -4  963.90   63.99
  -7   0   4  906.11   65.29
   7   0  -4  825.62   63.69
   7   0  -4  968.10   64.29
   7   0  -4  887.11   63.29
  -7   0  -5  246.18   21.20
   7   0   5  247.48   22.80
   7   0  -5  249.68   21.70
   7   0  -5  357.06   22.00
  -7   0  -6  587.54   44.30
  -7   0  -6  616.34   45.10
  -7   0   6  679.93   46.50
   7   0  -7  119.29   13.30
  -7   0   7  177.98   14.60
   7   0  -7  131.69   12.20
  -7   0  -8  164.58   14.50
   7   0  -8  190.08   15.90
  -7   0   8  212.78   17.20
   7   0  -8  192.18   14.80
   8   0   0   92.99   14.10
   8   0   0   79.59   13.00
   8   0  -1  197.78   22.80
   8   0  -1  176.38   17.80
   8   0   1  189.38   20.50
  -8   0   1  255.77   17.60
  -8   0  -1  210.08   17.60
   8   0  -2   35.40    8.80
   8   0   2   46.90   11.00
  -8   0  -2   44.50    9.30
  -8   0   3  461.55   37.20
   8   0  -3  501.55   35.60
  -8   0  -3  506.25   37.40
   8   0   3  512.35   38.30
   8   0  -3  536.55   36.30
  -8   0  -4  715.83   59.39
   8   0   4  789.52   60.09
   8   0  -4  905.21   57.49
  -8   0   4 1008.00   60.09
   8   0  -4  748.23   58.29
   8   0  -4  852.61   58.29
   8   0   5  278.77   25.10
   8   0  -5  258.17   23.00
   8   0  -5  302.47   22.00
   8   0  -5  272.67   23.00
  -8   0   5  331.57   23.90
  -8   0   6  285.37   19.90
   8   0  -6  200.38   18.40
   8   0  -6  232.68   17.10
   8   0  -6  207.88   19.10
  -8   0  -6  157.38   17.20
   8   0   6  202.58   19.10
   8   0   7   22.10   11.80
   8   0  -7   34.20   10.50
  -8   0   7   38.60    9.30
   8   0  -7   36.30    6.20
  -9   0   0   16.00    8.20
   9   0   0   11.60    9.30
   9   0   0    1.40    9.60
   9   0  -1   19.40   11.20
   9   0   1   21.90   12.20
  -9   0  -1   27.20    8.60
   9   0  -1   17.70    7.00
  -9   0  -2  105.69   13.30
   9   0   2  116.49   15.20
  -9   0   2  144.59   13.00
   9   0  -2  114.99   12.60
   9   0   3  120.49   16.60
  -9   0  -3  105.39   16.00
  -9   0   3  109.49   12.70
   9   0  -3  114.69   13.40
   9   0  -4  325.87   25.20
  -9   0   4  302.87   25.60
   9   0   4  341.87   28.60
   9   0   5  125.29   16.60
   9   0  -5  134.59   15.20
   9   0  -5  176.58   14.00
  -9   0   5  188.98   16.00
  -9   0   6  132.49   13.10
   9   0  -6  122.09   11.10
   9   0   6  122.69   14.40
  10   0   0  290.97   27.60
 -10   0   0  275.37   22.90
 -10   0  -1   30.70   11.90
  10   0  -1   26.00    8.70
  10   0   1   42.80   15.10
  10   0   2   85.99   14.60
  10   0  -2   69.59   13.40
 -10   0   2   71.99   10.90
  10   0  -3  119.79   15.70
 -10   0   3  125.89   13.90
  10   0   3  128.29   17.70
 -10   0   4   16.00    6.30
  10   0   4    7.60    6.80
  10   0   5   18.00    7.40
 -10   0   5   13.70    6.40
 -11   0   0   -0.40    9.50
 -11   0   1   39.60   13.20
 -11   0  -1   22.00   13.90
 -11   0   2   28.50   12.00
   0   1   1 1507.75   98.69
   0  -1  -1 1483.75   98.59
   0  -1   2  973.90   64.29
   0  -1   4  245.08   17.60
   0   1   4  240.68   17.70
   0   1   5   67.49    7.20
   0   1  -5   60.29    8.30
   0  -1  -5   67.69    7.70
   0  -1   5   63.39    7.10
   0  -1   6   74.79    9.90
   0   1  -6   80.49    8.70
   0   1   6   82.59    9.90
   0  -1  -6   87.09    9.00
   0   1  -6   80.19    9.50
   0  -1  -6   80.19    9.80
   0   1  -6   78.09   10.00
   0  -1  -6   89.29    9.20
   0  -1  -7  255.27   19.70
   0  -1  -7  247.78   19.90
   0   1  -7  265.67   20.20
   0   1  -7  294.67   19.90
   0  -1  -7  254.77   19.80
   0   1   7  192.28   26.40
   0   1  -7  272.77   19.90
   0   1  -8   52.19    8.60
   0  -1  -8   35.60    8.40
   0   1  -8   39.70    7.40
   0  -1  -8   37.00    7.10
   0   1  -8   31.30    9.10
   0  -1  -8   37.60    8.50
   0   1  -9  364.96   27.80
   0   1  -9  371.86   27.80
   0   1  -9  388.16   27.90
   0  -1  -9  366.06   27.70
   0  -1  -9  373.26   27.90
   0  -1  -9  383.86   27.90
   0   1 -10  128.59   13.30
   0   1 -10   91.99   12.30
   0  -1 -10   97.79   12.00
   0   1 -10  143.49   11.50
   0  -1 -10  145.29   13.60
   0  -1 -10  154.88   11.60
   1  -1   0 4464.35  294.07
   1   1   0 4490.35  294.07
  -1   1   0 4546.45  294.07
  -1  -1   0 4405.76  293.97
  -1   1   1 6641.84  435.66
   1  -1  -1 6010.40  394.26
   1  -1   3  857.11   56.99
   1   1   3  878.21   58.49
  -1   1   4  249.28   18.60
   1  -1   4  263.27   18.10
  -1  -1  -4  246.38   18.70
  -1   1  -4  256.77   20.10
  -1  -1   4  265.57   19.40
   1   1   4  280.17   19.20
   1   1  -5  852.01   58.09
   1  -1   5  912.51   58.19
  -1  -1  -5  814.02   58.29
  -1   1   5  913.01   58.89
  -1  -1  -5  816.72   58.19
   1   1  -5  843.82   57.99
   1  -1  -5  880.91   58.89
  -1  -1   5  880.31   59.49
  -1   1  -5  820.02   59.09
   1   1   5  883.81   59.09
  -1   1  -5  869.81   59.29
   1  -1  -5  891.41   58.89
   1  -1   6   50.19    9.40
  -1  -1  -6   81.09    8.50
   1   1  -6   79.09   10.70
  -1   1   6   61.19   10.00
  -1  -1  -6   76.89    9.70
   1   1  -6   81.59    8.20
  -1  -1  -6   82.69    8.80
   1   1  -6   80.09    8.70
  -1  -1   6   78.29   10.30
  -1   1  -6   61.19    8.30
  -1   1  -6   65.09    8.30
  -1   1  -6   62.19    9.70
   1  -1  -6   70.59    8.40
   1  -1  -6   64.49    7.60
   1   1   6   80.69    9.00
   1  -1  -6   48.90   10.00
  -1  -1  -7   36.20    7.80
   1   1  -7   56.29    7.10
  -1  -1  -7   50.49    9.20
   1   1  -7   65.79    7.80
  -1  -1  -7   42.50    7.70
   1   1  -7   37.80   10.10
   1  -1  -7   25.80    9.10
  -1   1  -7   45.70    8.00
   1  -1  -7   47.30    6.90
   1  -1  -7   44.70    7.90
  -1   1  -7   46.20    7.60
  -1   1  -7   51.19    9.10
  -1  -1  -8  306.17   23.10
  -1  -1  -8  300.37   23.00
   1   1  -8  330.07   23.20
  -1  -1  -8  305.37   23.20
   1   1  -8  308.67   22.70
   1   1  -8  255.37   23.60
  -1   1  -8  291.27   21.60
   1  -1  -8  222.28   21.80
   1  -1  -8  305.17   21.90
   1  -1  -8  293.37   21.50
  -1   1  -8  288.67   21.90
  -1   1  -8  276.77   21.80
  -1  -1  -9  356.16   26.30
   1   1  -9  361.76   26.10
   1   1  -9  369.66   26.40
  -1  -1  -9  363.46   26.40
  -1  -1  -9  314.17   27.00
   1  -1  -9  399.96   30.30
  -1   1  -9  428.36   30.70
  -1   1  -9  424.96   30.60
   1  -1  -9  418.56   30.60
  -1  -1 -10   81.29    9.20
   1   1 -10   87.49    8.90
   1   1 -10   89.69   10.50
  -1  -1 -10   71.39    9.10
   1  -1 -10   84.29    8.80
  -1   1 -10   67.89    9.10
  -1   1 -10   93.39    9.30
   1  -1 -10   88.89   10.70
  -2  -1   0   58.39    4.40
  -2   1   0   43.10    4.30
   2   1   0   72.19    4.80
   2  -1   1 7932.01  515.95
  -2  -1  -1 7838.12  515.95
  -2   1   1 7761.02  515.85
  -2   1  -1 7756.62  512.95
   2  -1  -1 7783.02  513.05
   2   1   1 7755.52  513.15
  -2  -1   1 7910.01  513.05
  -2  -1  -2  127.69    9.30
   2  -1   2  120.79    8.90
  -2   1  -2  114.39    8.60
   2   1   2  119.99    8.50
  -2  -1  -3  442.26   29.90
   2  -1   3  424.06   29.20
  -2   1  -3  401.76   29.10
   2   1   3  447.36   28.80
  -2  -1  -4 1993.80  136.69
   2  -1   4 2127.69  135.99
  -2   1  -4 1985.30  134.59
   2   1   4 2072.29  133.99
  -2  -1  -5 1656.63  114.49
   2   1  -5 1698.23  114.29
  -2  -1  -5 1801.92  114.89
  -2  -1  -5 1796.42  115.19
  -2   1   5 1773.62  119.69
   2  -1   5 1640.74  114.09
   2   1  -5 1677.03  114.19
  -2   1  -5 1617.14  109.49
   2  -1  -5 1581.44  108.99
   2   1   5 1699.83  109.29
  -2   1  -5 1674.23  109.89
   2  -1  -5 1636.44  109.09
  -2   1  -5 1639.14  109.49
  -2   1   6  299.67   26.30
  -2  -1  -6  338.87   25.90
  -2  -1  -6  362.06   25.30
  -2  -1  -6  364.56   26.60
   2  -1   6  335.57   24.90
  -2  -1   6  310.87   26.00
  -2   1  -6  344.47   25.90
   2   1   6  325.77   24.50
  -2   1  -6  332.77   24.70
   2  -1  -6  348.07   24.90
  -2  -1  -7   42.40    7.70
   2   1  -7   46.90    6.80
   2   1  -7   48.90    7.50
  -2  -1  -7   48.60   13.80
  -2  -1  -7   45.60    7.50
   2  -1  -7   66.79    8.80
  -2   1  -7   45.60    8.60
   2  -1  -7   69.29    7.40
  -2   1  -7   50.29    8.00
  -2  -1  -8   60.79    8.10
   2   1  -8   60.09    7.60
   2   1  -8   62.39    8.90
  -2  -1  -8   54.39    8.50
  -2   1  -8   56.19    8.30
   2  -1  -8   59.89    8.90
  -2   1  -8   58.69    8.80
   2  -1  -8   59.59    7.70
   2   1  -9  174.98   14.80
  -2  -1  -9  161.18   14.10
   2   1  -9  162.18   13.90
  -2  -1  -9  157.38   14.30
   2  -1  -9  143.59   12.80
   2  -1  -9  150.18   14.70
  -2   1  -9  146.89   13.10
  -2   1  -9  139.19   13.20
  -2  -1 -10   22.80    7.60
  -2  -1 -10   19.20    6.00
   2   1 -10   19.40    5.90
   2   1 -10   21.70    8.10
  -2   1 -10   17.70    8.30
   2  -1 -10   35.40    6.20
   2  -1 -10   48.70    8.00
  -2   1 -10   21.40    6.40
  -3  -1   0 2101.29  138.99
  -3   1   0 2128.39  138.89
  -3  -1  -1   43.30    4.40
  -3   1   1   46.40    4.30
   3  -1   1   52.89    4.30
  -3  -1   1   42.50    4.10
   3   1   1   56.09    4.40
  -3   1  -1   45.40    4.30
   3  -1   2 1770.92  111.79
  -3  -1  -2 1624.24  112.19
  -3   1  -2 1463.35  108.29
  -3   1  -2 1632.44  108.29
   3   1   2 1821.52  108.19
  -3  -1  -3  257.87   18.60
   3  -1   3  240.78   17.40
  -3   1  -3  237.18   18.30
   3   1   3  264.17   16.70
  -3   1  -3  202.68   17.40
  -3  -1  -4  275.67   20.80
   3  -1   4  303.27   19.70
   3   1  -4  272.87   19.80
   3   1  -4  271.77   20.10
  -3  -1  -4  259.67   20.60
   3   1   4  289.07   19.30
   3  -1  -4  247.98   19.60
   3  -1  -4  269.77   19.40
  -3   1  -4  275.07   20.30
  -3   1  -4  262.77   20.00
  -3  -1  -5  492.35   34.70
  -3  -1  -5  475.45   34.40
   3   1  -5  497.15   34.10
   3  -1   5  500.95   34.00
   3   1  -5  500.25   34.00
   3   1  -5  472.95   34.00
   3   1   5  470.95   34.30
   3  -1  -5  492.75   33.70
  -3   1  -5  475.15   34.30
   3  -1  -5  468.75   33.70
   3  -1  -5  489.25   33.30
  -3   1  -5  468.05   33.90
  -3   1  -5  488.85   33.90
  -3  -1  -6  163.08   14.70
   3   1  -6  169.38   13.10
  -3   1   6  108.09   17.80
  -3  -1  -6  155.48   13.00
   3   1  -6  163.58   12.40
   3   1  -6  150.28   15.50
   3  -1  -6  148.99   12.20
  -3   1  -6  138.49   12.20
  -3  -1   6  124.69   17.40
   3  -1  -6  145.79   14.00
  -3   1  -6  136.69   13.20
   3  -1  -6  141.59   11.80
   3   1   6  144.29   13.60
  -3  -1  -7   41.50    6.90
   3   1  -7   34.30    6.20
  -3  -1  -7   34.10    7.80
   3   1  -7   33.80    7.30
  -3   1  -7   24.10    8.00
   3  -1  -7   38.90    7.50
  -3   1  -7   29.30    6.80
   3  -1  -7   41.60    6.10
  -3  -1  -8  172.38   15.50
   3   1  -8  176.58   14.60
  -3  -1  -8  181.48   14.80
   3   1  -8  174.18   15.70
   3  -1  -8  159.28   14.40
   3  -1  -8  153.88   13.10
  -3   1  -8  152.98   13.50
  -3   1  -8  145.99   14.30
  -3  -1  -9  188.18   15.00
   3   1  -9  184.58   15.90
   3   1  -9  178.28   14.90
  -3  -1  -9  190.78   15.60
  -3   1  -9  167.48   13.70
   3  -1  -9  165.28   14.80
   3  -1  -9  155.98   13.50
  -3   1  -9  164.48   14.50
   3   1 -10  147.09   13.10
   3   1 -10  156.68   12.40
  -3  -1 -10  150.58   12.20
   3  -1 -10  147.79   12.00
  -3   1 -10  142.79   12.00
   3  -1 -10  156.18   13.20
  -3   1 -10  136.09   14.10
  -4  -1   0  690.63   48.20
  -4   1   0  749.42   48.40
  -4  -1  -1 2342.77  147.69
  -4  -1  -1 2132.09  147.49
  -4   1  -1 2228.38  147.29
  -4   1  -1 2084.19  147.19
   4   1   1 2390.26  147.49
   4  -1   2   43.00    4.40
  -4  -1  -2   28.80    5.70
   4   1   2   29.30    4.10
  -4   1  -2   32.10    6.00
  -4   1  -2   21.50    4.30
   4   1  -3  309.07   23.50
   4  -1   3  364.16   23.70
  -4  -1  -3  359.76   24.80
   4   1  -3  315.87   23.80
   4  -1  -3  478.75   27.10
  -4   1  -3  357.76   27.30
   4  -1  -3  323.67   26.50
   4   1   3  356.86   26.30
   4   1  -4  528.15   35.40
   4  -1   4  505.35   35.10
   4   1  -4  515.75   35.40
   4   1  -4  513.45   35.10
  -4  -1  -4  491.15   35.60
   4  -1  -4  451.95   34.00
  -4   1  -4  487.35   34.50
  -4   1  -4  504.05   35.10
   4   1   4  526.65   34.00
   4  -1  -4  495.25   34.00
   4  -1  -4  474.15   33.80
  -4  -1  -5   21.00    7.70
   4   1  -5   33.90    7.10
   4  -1   5   29.00    6.80
   4  -1  -5   31.60    6.00
  -4   1  -5   21.00    8.60
  -4   1  -5   26.10    8.20
   4  -1  -5   29.40    8.00
   4   1   5   26.70    7.30
  -4  -1  -6  314.87   23.40
   4   1  -6  312.67   23.80
  -4  -1  -6  317.67   23.90
   4   1  -6  309.57   23.00
  -4  -1  -6  296.87   24.60
   4   1  -6  313.47   22.80
   4  -1  -6  308.77   23.00
   4  -1  -6  302.67   23.80
   4  -1  -6  303.37   22.80
  -4   1  -6  319.57   24.00
  -4   1  -6  309.77   23.20
   4   1  -7   29.50    7.10
  -4  -1  -7   17.30    6.30
   4   1  -7   23.50    6.00
  -4  -1  -7   20.70    8.50
  -4   1  -7   20.40    6.10
   4  -1  -7   23.50    5.60
  -4   1  -7   19.40    8.80
   4  -1  -7   13.60    7.60
   4  -1  -7   20.30    7.10
  -4  -1  -8   42.70    6.90
   4   1  -8   47.90    6.50
   4   1  -8   52.79    8.40
  -4   1  -8   15.20    6.10
   4  -1  -8   18.40    7.40
   4  -1  -8   20.30    6.00
  -4  -1  -9   38.00    9.90
   4   1  -9   64.39    8.90
  -4  -1  -9   56.99    6.80
   4   1  -9   61.89    7.30
   4  -1  -9   57.59    7.20
  -4   1  -9   59.19   10.70
   4  -1  -9   62.09    8.90
  -4   1  -9   69.49    7.40
   4   1 -10   13.30    5.70
   4   1 -10    4.90    4.40
  -4  -1 -10   10.40    4.50
  -4   1 -10   12.70    4.70
   4  -1 -10   11.60    5.30
   4  -1 -10    5.20    4.00
  -5   1   0  132.09   10.90
  -5  -1   0  165.38   12.30
  -5   1   0  127.19   11.10
  -5  -1   0  115.79   11.10
  -5  -1  -1  969.50   59.59
  -5   1   1  787.72   58.99
  -5  -1  -1  883.21   59.39
  -5   1  -1  948.91   60.29
  -5   1  -1  834.52   59.89
   5   1  -2  271.37   20.70
  -5  -1  -2  297.27   21.60
   5   1  -2  283.77   20.50
   5  -1  -2  288.57   20.80
   5   1   2  285.87   21.10
  -5   1  -2  308.17   21.70
  -5   1  -2  291.77   21.20
   5  -1  -2  276.37   20.80
  -5  -1  -3   53.89    8.90
   5   1  -3   57.09    7.70
  -5  -1  -3   55.89    9.10
   5   1  -3   62.09    8.20
   5   1  -3   63.19    6.50
   5  -1   3   52.79    7.30
  -5   1  -3   48.70    9.80
   5  -1  -3   64.59    8.30
   5  -1  -3   74.89    7.10
  -5   1  -3   65.19    9.40
   5   1   3   68.69    7.80
   5  -1  -3   46.30    7.40
   5  -1   4  250.07   19.00
   5   1  -4  243.18   18.80
  -5  -1  -4  259.77   20.00
  -5  -1  -4  259.97   19.20
   5   1  -4  222.18   20.10
   5  -1  -4  249.08   19.60
   5  -1  -4  248.58   19.60
   5   1   4  252.57   19.90
  -5   1  -4  262.57   20.70
   5  -1  -4  272.57   21.20
  -5   1  -4  270.17   20.00
   5   1  -5  132.79   11.30
  -5  -1  -5  110.59   11.10
  -5  -1  -5  105.89   13.40
   5   1  -5  102.19   12.10
   5   1  -5  137.29   10.50
  -5   1  -5  124.09   14.80
   5  -1  -5  118.59   11.80
  -5   1  -5  119.99   11.20
   5  -1  -5  116.49   10.30
   5  -1  -5  116.49   11.20
   5   1  -6   54.69    8.70
  -5  -1  -6   66.99    8.40
  -5  -1  -6   65.09    9.80
   5   1  -6   58.69    7.50
  -5  -1  -6   58.29   13.80
   5   1  -6   54.69   11.10
  -5   1  -6   53.89    8.50
  -5   1  -6   56.79   10.60
   5  -1  -6   58.29   10.40
   5  -1  -6   69.99    9.20
   5  -1  -6   81.89    7.80
   5   1  -7  395.96   31.00
  -5  -1  -7  468.65   31.70
   5  -1   7  452.35   33.10
   5   1  -7  411.56   32.00
  -5  -1  -7  440.46   32.30
  -5   1  -7  473.25   31.50
  -5   1  -7  451.35   32.20
   5  -1  -7  405.86   30.70
   5  -1  -7  421.56   32.00
   5   1   7  394.66   32.40
   5  -1  -7  426.26   32.90
  -5  -1  -8   52.69    7.60
   5   1  -8   74.99    7.90
  -5  -1  -8   46.50   10.10
   5   1  -8   83.09    9.80
   5  -1  -8   45.30    9.00
   5  -1  -8   50.89    7.10
  -5   1  -8   41.80    7.00
  -5   1  -8   36.70   11.10
  -5  -1  -9  112.39   13.10
   5   1  -9  124.69   10.90
  -5  -1  -9  120.89   10.60
   5   1  -9  138.49   12.20
   5  -1  -9  149.39   12.60
   5  -1  -9  142.09   11.10
  -5  -1   9   80.89   18.80
  -5   1  -9  132.69   11.00
  -6   1   0  281.77   22.80
  -6   1   0  297.37   21.70
   6   1   0  279.77   22.20
   6   1   0  277.67   23.60
   6  -1   0  340.97   24.30
   6  -1   0  337.07   22.30
  -6  -1   0  286.67   21.90
  -6  -1   0  276.67   21.90
   6   1  -1  213.28   16.00
   6   1  -1  201.28   19.00
  -6  -1  -1  213.68   16.30
   6   1  -1  225.58   16.40
  -6   1   1  187.98   15.80
   6  -1  -1  206.98   15.80
  -6   1  -1  219.08   16.20
   6  -1  -1  191.18   19.20
  -6   1  -1  211.78   16.10
  -6  -1   1  177.78   15.60
   6  -1  -1  203.18   16.10
   6   1   1  226.38   17.60
   6   1  -2  396.06   30.30
   6   1  -2  486.65   30.40
  -6  -1  -2  425.16   30.90
   6   1  -2  409.46   30.70
   6  -1  -2  516.65   33.50
  -6   1  -2  483.05   34.20
   6  -1  -2  391.86   33.80
   6  -1  -2  496.15   33.50
  -6  -1   2  508.65   34.10
   6   1  -3  540.75   36.80
  -6  -1  -3  482.65   36.00
   6   1  -3  516.95   35.00
  -6  -1  -3  462.65   35.60
   6  -1  -3  417.96   32.00
  -6   1  -3  439.86   32.50
  -6   1  -3  463.85   32.90
   6  -1  -3  474.15   31.90
  -6  -1  -4  337.47   24.90
   6   1  -4  320.97   24.40
  -6  -1  -4  324.37   25.90
   6   1  -4  328.87   24.80
   6   1  -4  342.97   24.00
   6  -1  -4  269.57   20.40
  -6   1  -4  292.67   21.40
   6  -1  -4  276.07   21.10
  -6   1  -4  292.67   22.70
   6  -1  -4  244.18   20.80
   6   1  -5  137.59   13.70
  -6  -1  -5  148.49   13.30
  -6  -1  -5  149.19   16.90
   6   1  -5  138.89   13.70
   6   1  -5  143.69   12.20
  -6   1  -5  136.09   12.20
   6  -1  -5  119.39   12.90
   6  -1  -5  120.19   10.90
   6  -1  -5  111.99   12.00
  -6  -1  -6   70.69   10.80
  -6  -1  -6   75.59    9.00
   6   1  -6   78.79   10.00
   6   1  -6   82.19    8.20
   6   1  -6   57.59   11.30
   6   1   6   69.39   10.80
   6  -1  -6   87.19    8.10
   6  -1  -6   73.09    9.60
   6  -1  -6   58.79   12.50
  -6   1  -6   66.49   12.30
  -6   1  -6   63.39    8.80
   6   1  -7  605.54   42.90
  -6  -1  -7  614.24   42.60
   6  -1   7  557.14   42.60
  -6  -1  -7  635.94   42.20
   6   1  -7  558.04   43.60
  -6   1  -7  565.44   41.70
   6  -1  -7  557.24   41.80
   6   1   7  576.14   42.40
   6  -1  -7  519.75   41.30
  -6   1  -7  612.74   40.90
   6  -1  -7  582.34   41.00
  -6  -1  -8   38.30    6.10
   6   1  -8   51.19    6.80
   6   1  -8   49.00    9.10
  -6  -1  -8   22.60    5.80
  -6   1  -8   54.79    7.30
   6  -1  -8   64.79    9.80
   6  -1  -8   61.99    7.40
  -6  -1   8   44.60   18.20
  -6  -1  -9  330.27   22.90
   6   1  -9  319.97   23.30
   6   1  -9  313.57   24.10
  -6   1  -9  326.37   22.80
   6  -1  -9  316.67   23.20
   6  -1  -9  320.97   23.70
  -7  -1   0   19.30    5.80
  -7   1   0   17.20    5.30
   7   1   0   30.40    9.60
   7  -1   1  853.81   54.09
  -7   1   1  684.63   51.79
  -7  -1  -1  782.12   52.39
   7   1  -1  692.53   55.09
  -7  -1   1  717.53   53.69
   7   1   1  760.52   55.79
  -7   1  -1  798.22   53.79
   7  -1  -1  839.32   54.49
   7   1  -2   32.10    7.80
   7  -1   2   36.30    9.60
  -7   1   2   44.70    6.10
  -7  -1  -2   31.00    7.30
   7   1   2   31.40    9.40
  -7   1  -2   30.30    7.70
   7  -1  -2   42.50    6.90
   7  -1  -2   35.70    7.40
   7   1  -3  305.57   25.50
   7   1  -3  439.16   26.10
  -7   1   3  332.77   26.10
  -7  -1  -3  302.77   26.20
   7  -1  -3  289.97   24.90
   7   1   3  305.77   26.70
  -7   1  -3  321.87   25.50
   7  -1  -3  378.66   24.70
   7  -1  -3  343.87   24.80
  -7  -1  -4  207.48   19.70
   7   1  -4  212.08   18.40
  -7  -1  -4  186.18   18.00
   7   1  -4  261.47   18.40
  -7   1  -4  211.18   21.20
   7  -1  -4  249.58   18.90
   7   1   4  217.78   20.20
  -7   1  -4  206.08   18.60
   7  -1   5  752.22   53.39
   7   1  -5  745.73   50.79
   7   1  -5  679.23   50.79
  -7  -1  -5  690.23   53.89
  -7  -1  -5  756.42   50.99
   7   1  -5  774.02   52.09
  -7  -1   5  741.33   51.49
  -7   1  -5  748.63   49.70
   7   1   5  774.82   51.99
   7  -1  -5  691.53   50.59
   7  -1  -5  685.83   49.20
   7  -1  -5  629.14   49.60
  -7  -1  -6  314.07   25.00
  -7  -1  -6  316.97   25.30
  -7   1  -6  311.77   25.70
  -7   1  -6  309.47   27.20
  -7  -1   6  357.16   27.20
   7   1  -7  244.38   18.30
  -7  -1  -7  251.67   20.60
  -7   1   7  228.18   20.30
   7   1  -7  233.18   19.20
  -7  -1  -7  241.18   18.00
   7  -1   7  222.68   20.80
  -7   1  -7  251.87   18.90
   7  -1  -7  234.08   18.90
   7   1   7  260.07   21.60
   7  -1  -7  214.28   20.70
  -7  -1   7  273.77   20.90
   7   1  -8  173.38   12.90
   7   1  -8  169.78   14.10
  -7   1   8  152.98   14.40
  -7  -1  -8  133.89   12.20
  -7   1  -8  139.09   12.10
   7  -1  -8  164.48   14.60
   7  -1  -8  161.78   12.70
  -8  -1   0  538.45   39.70
   8   1   0  577.64   39.60
  -8   1   0  512.55   39.40
   8   1   0  502.85   41.20
   8  -1   0  561.44   42.50
   8  -1   0  622.74   40.30
   8  -1   1  655.73   50.29
  -8   1   1  553.04   46.70
  -8  -1  -1  710.13   47.80
   8   1  -1  646.74   50.59
   8   1  -1  798.12   47.20
  -8   1  -1  669.53   47.20
   8   1   1  740.43   49.80
   8  -1  -1  704.53   46.60
  -8  -1   1  616.44   47.00
   8  -1  -1  607.14   49.60
   8   1  -2  402.36   30.50
   8  -1   2  381.06   32.80
  -8  -1  -2  427.86   30.60
   8   1   2  412.06   32.20
  -8   1  -2  380.46   29.80
   8  -1  -2  389.26   29.20
  -8  -1  -3  227.58   19.80
   8  -1   3  218.88   20.50
   8   1  -3  227.58   19.30
  -8   1  -3  208.38   21.10
  -8  -1   3  303.27   21.10
   8   1   3  236.98   21.50
   8  -1  -3  226.58   19.70
   8   1  -4  765.92   53.19
   8   1  -4  821.92   54.59
   8  -1   4  757.72   56.09
  -8   1   4  842.72   54.89
   8   1  -4  712.43   53.59
  -8  -1  -4  734.73   55.29
   8  -1  -4  718.03   54.29
   8   1   4  806.92   56.59
   8  -1  -4  870.21   53.99
  -8  -1   4  771.92   55.59
   8  -1  -4  726.93   55.09
   8  -1   5  250.77   22.20
   8   1  -5  271.27   20.90
   8   1  -5  221.28   20.70
  -8   1   5  273.67   21.20
   8   1  -5  232.98   19.40
  -8  -1   5  242.08   21.80
   8  -1  -5  231.88   21.50
   8  -1  -5  277.97   20.20
   8   1   5  267.97   22.60
   8  -1  -5  241.48   21.00
  -8  -1  -6  200.18   20.60
   8   1  -6  214.98   19.10
  -8  -1  -6  173.28   17.90
   8   1  -6  232.38   20.00
   8  -1   6  232.98   20.10
  -8   1   6  264.37   19.40
   8   1  -6  249.48   17.30
   8  -1  -6  260.27   18.30
  -8   1  -6  194.08   18.30
   8  -1  -6  221.28   19.50
   8   1   6  223.18   20.60
   8  -1  -6  213.98   20.20
  -8  -1   6  286.77   20.60
   8   1  -7   67.29    8.00
  -8   1   7   64.89   11.00
   8   1  -7   69.59   11.10
   8  -1   7   74.19   11.00
   8   1   7   79.09   12.50
   8  -1  -7   50.69   11.80
   8  -1  -7   66.99    7.60
  -8  -1   7   83.69   10.70
  -9  -1   0   66.39    9.70
   9   1   0   69.59   16.50
   9   1   0   70.19   16.10
   9  -1   0   62.29   15.70
   9  -1   0   57.19   16.30
  -9   1   0   55.79    9.80
   9  -1   1  109.09   16.00
   9   1  -1  131.09   16.30
  -9  -1  -1  110.99   12.10
  -9   1   1   98.09   11.90
  -9   1  -1  114.49   12.40
  -9  -1   1  100.79   12.10
   9   1   1  120.39   16.50
   9  -1  -1   97.59   21.00
   9  -1  -1  131.99   14.80
  -9  -1  -2  168.48   15.50
   9   1  -2  200.18   15.50
  -9   1   2  135.99   14.50
   9  -1   2  137.19   18.10
  -9   1  -2  132.09   15.60
   9  -1  -2  136.99   16.70
   9   1   2  171.18   18.10
  -9  -1   2  196.28   15.60
   9   1  -3   73.99   12.30
  -9   1   3   91.59   11.10
   9  -1   3   88.69   13.80
  -9  -1  -3   59.39   13.90
   9  -1  -3   86.49   11.10
   9   1   3   82.89   15.60
  -9   1  -3   70.49   16.30
  -9  -1   3  108.39   11.70
   9   1  -4   46.80    9.90
   9  -1   4   67.09   11.00
   9  -1  -4   68.49   10.00
  -9  -1   4   50.19    8.90
   9   1   4   38.60   10.60
   9  -1   5  174.78   17.70
  -9   1   5  189.68   16.90
   9   1  -5  175.68   17.10
  -9  -1   5  158.68   16.20
   9   1   5  183.78   18.50
   9  -1  -5  166.38   14.60
   9  -1  -5  167.88   16.20
   9  -1   6   82.19   11.20
   9   1   6   83.39   13.00
  -9  -1   6  102.89   11.60
   9  -1  -6  114.79    9.70
 -10  -1   0   62.79   10.90
  10  -1   0   81.29   17.80
 -10   1   0   82.79   12.00
 -10   1   1  154.28   15.70
  10   1  -1  157.28   16.20
  10  -1   1  157.58   20.20
 -10  -1  -1  167.08   16.60
 -10  -1   1  147.89   15.40
  10  -1  -1  152.98   16.00
  10   1   1  159.38   20.10
 -10   1  -1  167.18   16.90
 -10   1   2   41.00    9.40
  10   1  -2   36.60   11.30
 -10  -1  -2   26.20   10.40
  10  -1   2   25.60    9.10
  10  -1  -2   33.60   11.80
  10   1   2   38.00   13.80
 -10  -1   2   35.30    9.50
  10   1  -3   62.39   13.00
  10  -1   3   65.79   14.60
 -10   1   3   83.89   11.20
  10   1   3   51.89   14.70
  10  -1  -3   52.09   13.00
 -10  -1   3   56.39   10.30
 -10   1   4   12.00    6.00
  10  -1   4   18.00    7.30
 -10  -1   4   40.40    9.80
  10   1   4   26.90   10.80
  10  -1  -4   16.40    6.40
  10  -1   5    8.80    6.80
 -10   1   5   11.50    6.20
 -10  -1   5   10.30    6.40
  10   1   5    9.70    6.30
 -11  -1   0   37.20   14.50
 -11   1   0   19.40   10.40
 -11  -1  -1   41.80   19.60
 -11   1   1   56.09   13.60
 -11  -1   1   68.49   13.90
 -11   1   2   71.19   13.40
 -11  -1   2   75.69   13.30
   0  -2   0  268.27   17.60
   0  -2  -1 1048.30   70.29
   0   2   1 1061.89   70.39
   0   2   2  544.05   36.50
   0   2   3 1983.20  131.69
   0  -2   3 2008.00  131.49
   0   2   4  136.89   10.90
   0  -2   4  132.29   10.50
   0   2  -5  174.88   15.20
   0  -2   5  195.28   14.50
   0  -2  -5  179.28   14.50
   0  -2  -5  183.78   15.50
   0   2   5  192.48   14.70
   0   2  -6  208.58   16.40
   0   2  -6  206.08   16.80
   0  -2   6  213.28   20.50
   0  -2  -6  202.18   16.40
   0  -2  -6  211.88   16.80
   0   2  -6  208.18   16.30
   0   2   6  193.28   17.00
   0  -2  -6  204.78   16.50
   0   2  -7 1727.53  112.79
   0   2  -7 1680.63  112.19
   0  -2  -7 1649.63  112.69
   0   2  -7 1683.43  112.49
   0  -2  -7 1668.03  112.39
   0  -2  -7 1680.43  112.49
   0  -2  -8  441.86   31.90
   0  -2  -8  425.06   31.60
   0   2  -8  435.96   32.00
   0   2  -8  457.55   31.80
   0   2  -8  429.16   31.40
   0  -2  -8  426.16   31.60
   0   2  -9  382.76   28.10
   0  -2  -9  360.36   28.30
   0   2  -9  361.96   28.50
   0   2  -9  397.26   28.60
   0  -2  -9  407.56   28.80
   0  -2  -9  409.76   28.80
   0  -2 -10  290.27   20.00
   0   2 -10  186.58   19.50
   0  -2 -10  279.67   19.00
   0  -2 -10  197.08   18.80
   0   2 -10  287.07   18.90
   1   2   0 1180.48   78.39
  -1  -2   0 1207.18   78.49
   1  -2   0 1147.49   78.39
  -1   2   0 1152.78   78.39
   1  -2   2  539.05   32.10
  -1  -2  -2  425.76   32.40
  -1   2  -2  527.25   32.70
   1   2   2  452.55   32.80
   1  -2   3 4171.78  273.47
  -1   2   4  746.33   51.99
   1  -2   4  794.62   51.39
  -1  -2  -4  750.72   51.99
   1   2   4  823.82   55.49
  -1  -2  -5 1698.13  115.09
  -1   2   5 1808.22  115.79
   1   2  -5 1699.93  114.79
  -1  -2  -5 1711.03  114.99
   1  -2   5 1801.02  114.79
   1   2  -5 1648.94  114.59
  -1   2  -5 1702.13  115.39
   1  -2  -5 1691.83  115.09
  -1   2  -5 1712.73  115.79
   1  -2  -5 1764.32  115.19
  -1  -2   5 1750.52  115.79
   1   2   5 1772.72  115.49
   1   2  -6  250.27   20.60
   1   2  -6  275.37   19.80
  -1  -2  -6  283.87   20.10
   1  -2   6  242.98   20.40
  -1  -2  -6  263.47   19.70
  -1  -2  -6  266.07   20.00
  -1   2   6  226.38   20.70
   1   2  -6  272.37   19.60
  -1   2  -6  245.38   19.10
  -1   2  -6  243.98   19.20
   1   2   6  256.47   19.40
  -1   2  -6  245.58   19.00
  -1  -2   6  257.27   20.10
   1  -2  -6  243.68   18.80
   1  -2  -6  241.58   18.60
   1  -2  -6  228.58   19.10
  -1  -2  -7  514.85   35.90
   1   2  -7  493.95   36.00
  -1  -2  -7  495.35   35.60
   1   2  -7  518.35   35.60
   1   2  -7  500.05   35.50
  -1  -2  -7  492.75   35.80
  -1   2  -7  514.95   36.00
   1  -2  -7  514.35   36.00
  -1   2  -7  498.35   35.60
  -1   2  -7  516.45   36.30
   1  -2  -7  495.15   35.80
   1  -2  -7  498.15   35.90
  -1  -2  -8  293.17   22.30
   1   2  -8  305.37   22.20
  -1  -2  -8  285.37   22.20
  -1  -2  -8  309.17   22.50
   1   2  -8  242.38   23.00
   1   2  -8  307.47   22.20
   1  -2  -8  315.47   23.90
  -1   2  -8  317.67   24.40
   1  -2  -8  280.47   24.30
  -1   2  -8  335.97   24.50
  -1   2  -8  326.57   24.00
   1  -2  -8  329.77   24.20
  -1  -2  -9   89.69   12.60
  -1  -2  -9   99.09   10.70
   1   2  -9  104.39   10.40
  -1  -2  -9  101.49   10.50
   1   2  -9   94.49   11.30
  -1   2  -9   92.19   10.90
   1  -2  -9  110.19   10.60
   1  -2  -9  121.29   12.10
  -1   2  -9   98.39   11.30
   1   2 -10  107.39   10.20
  -1  -2 -10  115.89   10.70
   1   2 -10  113.89   11.50
  -1  -2 -10  102.49   10.20
  -1   2 -10  114.59   10.80
   1  -2 -10  111.49   11.40
   1  -2 -10  112.09   10.30
  -1   2 -10   99.49   11.00
  -2   2   0  408.86   29.70
   2   2   0  498.85   30.00
  -2  -2   0  438.26   29.80
  -2  -2  -1 3640.04  245.68
   2  -2   1 3571.74  245.48
  -2   2   1 3902.71  246.08
  -2   2  -1 3570.14  242.48
   2  -2  -1 3689.83  242.88
   2   2   1 3685.53  242.88
  -2  -2   1 3695.73  242.58
  -2   2  -2 3538.65  231.98
   2  -2   3 1320.87   84.39
  -2  -2  -3 1235.68   85.19
   2   2   3 1301.07   86.09
  -2   2  -3 1300.57   86.29
  -2  -2  -4 2420.86  164.28
   2  -2   4 2541.05  163.38
  -2   2  -4 2355.66  158.88
   2   2   4 2443.16  158.38
   2   2  -5  310.47   22.10
   2  -2   5  294.67   21.90
  -2  -2  -5  302.37   22.50
  -2  -2  -5  296.27   22.70
   2   2  -5  316.57   22.30
  -2  -2  -5  337.97   25.00
   2   2   5  300.07   20.30
   2  -2  -5  281.67   20.20
  -2   2  -5  260.07   20.50
   2  -2  -5  271.27   20.20
  -2   2  -5  269.37   20.90
  -2   2  -5  280.47   21.10
  -2  -2  -6  300.47   21.20
  -2  -2  -6  278.67   21.30
  -2   2   6  221.08   21.90
  -2  -2  -6  279.47   21.40
   2  -2  -6  261.07   19.90
   2  -2  -6  249.58   19.10
  -2  -2   6  259.27   21.50
   2   2   6  256.07   19.80
  -2   2  -6  261.87   20.10
  -2   2  -6  242.78   19.60
  -2  -2  -7   41.60   10.90
   2   2  -7   53.19    7.10
  -2  -2  -7   49.00    7.90
   2   2  -7   56.99    7.90
  -2  -2  -7   54.69    7.70
  -2   2  -7   48.40    8.50
   2  -2  -7   41.20    7.80
  -2   2  -7   43.50    7.50
   2  -2  -7   49.70    6.70
   2   2  -8  309.37   23.40
  -2  -2  -8  306.47   23.50
  -2  -2  -8  311.07   23.30
   2   2  -8  300.77   22.90
   2  -2  -8  317.27   24.30
  -2   2  -8  340.27   25.10
  -2   2  -8  337.07   24.80
   2  -2  -8  321.27   25.10
  -2  -2  -9  226.88   17.50
  -2  -2  -9  221.28   17.70
   2   2  -9  216.98   17.30
   2   2  -9  207.88   18.20
  -2   2  -9  193.08   16.10
   2  -2  -9  211.18   17.10
  -2   2  -9  188.88   16.20
   2  -2  -9  189.78   15.90
  -2  -2 -10   18.20    6.30
  -2  -2 -10   20.10    7.50
   2   2 -10   24.30    7.60
   2   2 -10   28.50    6.10
  -2   2 -10   19.70    6.60
   2  -2 -10   27.20    6.00
  -2   2 -10   11.50    4.60
   2  -2 -10   25.70    8.10
  -3   2   0 1050.39   67.09
  -3  -2   0  978.90   67.09
   3  -2   1  826.02   50.79
  -3   2   1  750.62   50.89
  -3  -2  -1  715.93   50.89
  -3   2  -1  736.93   49.20
   3   2   1  797.32   49.30
  -3  -2   1  685.63   49.20
  -3  -2  -2   10.20    3.70
   3  -2   2    9.80    2.00
   3   2   2   10.60    2.30
  -3   2  -2   10.20    3.50
  -3   2  -2   16.80    3.40
  -3  -2  -3   78.39    8.10
   3  -2   3   85.69    6.60
  -3   2  -3   72.09    7.90
  -3   2  -3   74.79    7.10
   3   2   3   88.89    6.80
   3  -2   4  980.20   64.29
   3   2  -4  976.30   64.59
  -3  -2  -4  914.91   64.89
  -3  -2  -4 1000.10   65.59
   3   2  -4  946.11   64.69
   3  -2  -4  868.61   62.19
  -3   2  -4  899.91   62.59
   3  -2  -4  889.31   61.99
  -3   2  -4  939.21   62.89
   3   2   4 1024.30   62.19
   3   2  -5  540.45   36.80
   3  -2   5  543.05   36.50
   3   2  -5  529.85   37.00
  -3  -2  -5  520.35   37.20
  -3  -2  -5  520.25   37.50
   3   2  -5  559.44   37.00
  -3  -2  -5  521.45   37.90
  -3   2  -5  565.34   39.30
  -3   2  -5  560.74   39.80
   3  -2  -5  563.94   38.70
   3  -2  -5  544.15   39.00
   3  -2  -5  581.34   39.00
  -3   2  -5  564.14   39.50
   3   2  -6  456.35   31.10
  -3  -2  -6  480.05   31.90
  -3  -2  -6  458.95   32.70
  -3   2   6  334.87   33.90
  -3  -2  -6  447.96   33.10
   3   2  -6  469.05   31.50
   3  -2  -6  422.96   29.80
  -3  -2   6  374.36   32.30
   3  -2  -6  424.26   29.30
  -3   2  -6  414.56   29.70
   3  -2  -6  406.86   29.60
   3   2   6  424.36   30.20
   3   2  -7   62.49    8.90
  -3  -2  -7   72.79    8.40
   3   2  -7   66.69    7.80
  -3  -2  -7   68.29    9.00
   3  -2  -7   65.39    9.60
  -3   2  -7   73.09    8.80
   3  -2  -7   84.99    8.40
  -3   2  -7   78.19   10.20
   3   2  -8  175.88   14.20
  -3  -2  -8  159.78   14.70
   3   2  -8  169.88   14.70
  -3  -2  -8  163.78   14.10
   3  -2  -8  161.78   14.60
   3  -2  -8  155.98   13.40
  -3   2  -8  162.08   13.90
  -3   2  -8  150.28   14.60
  -3  -2  -9   63.09    7.50
  -3  -2  -9   64.79    9.10
   3   2  -9   55.99    7.50
   3   2  -9   65.79    8.80
   3  -2  -9   75.29    9.00
  -3   2  -9   59.99    8.00
   3  -2  -9   68.39    7.90
  -3   2  -9   65.19   10.30
  -3  -2 -10   40.60    6.00
  -3  -2 -10   35.20   10.50
   3   2 -10   54.29    6.80
   3   2 -10   57.39    8.10
  -3   2 -10   29.20    6.30
   3  -2 -10   40.60    6.00
   3  -2 -10   49.20    8.00
  -4  -2   0  456.05   30.50
  -4   2   0  427.86   30.30
  -4  -2  -1  675.73   47.70
  -4  -2  -1  739.33   47.90
  -4   2  -1  657.03   49.40
  -4   2  -1  726.13   49.60
   4   2   1  826.72   49.70
   4  -2   2  142.29   10.30
  -4  -2  -2  123.09   11.00
  -4   2  -2  135.39   11.20
   4   2   2  125.99    9.90
  -4   2  -2  118.29   10.10
  -4  -2  -3   28.50    6.40
   4   2  -3   47.10    5.30
   4   2  -3   23.70    7.00
   4  -2   3   40.10    4.60
   4  -2  -3   37.40    6.50
   4   2   3   27.60    4.20
   4  -2  -3   36.60    5.90
  -4   2  -3   34.20    7.20
  -4  -2  -4   75.99    9.80
   4   2  -4  101.29    8.60
   4   2  -4   79.19    9.10
   4   2  -4  107.29    8.10
  -4  -2  -4   72.49    8.70
   4  -2   4   74.09    7.60
   4  -2  -4   79.19    8.10
  -4   2  -4   67.69    8.60
  -4   2  -4   70.49    9.90
   4  -2  -4   95.39    7.60
   4  -2  -4   68.69    9.00
   4   2  -5  674.13   46.10
   4   2  -5  658.83   47.10
  -4  -2  -5  655.13   46.90
   4   2  -5  672.03   45.90
  -4   2  -5  645.94   45.20
   4  -2  -5  640.24   44.70
   4   2   5  640.24   44.70
  -4   2  -5  631.54   46.70
   4  -2  -5  678.83   45.60
   4   2  -6  278.67   21.70
  -4  -2  -6  291.57   21.70
  -4  -2  -6  291.17   22.20
   4   2  -6  280.67   22.20
   4   2  -6  292.97   21.20
  -4  -2  -6  281.97   23.00
   4  -2  -6  277.37   22.10
  -4   2  -6  286.77   21.90
   4  -2  -6  289.97   21.50
  -4   2  -6  298.67   22.60
   4  -2  -6  292.67   22.60
  -4  -2  -7   39.40    9.10
  -4  -2  -7   45.60    7.40
   4   2  -7   68.29    7.80
   4   2  -7   74.89    8.80
  -4   2  -7   20.70    9.40
   4  -2  -7   19.10    7.80
   4  -2  -7   33.00    6.70
  -4   2  -7   26.60    6.60
   4  -2  -7   32.90    6.10
   4   2  -8  233.88   22.20
   4   2  -8  240.28   19.60
  -4  -2  -8  278.37   19.70
  -4   2  -8  294.37   21.50
   4  -2  -8  255.17   24.00
   4  -2  -8  273.77   21.40
   4   2  -9  101.89    9.60
  -4  -2  -9  100.69    9.00
  -4  -2  -9   88.89   11.10
   4   2  -9  100.59   10.70
  -4   2  -9   65.09   12.80
   4  -2  -9   86.59   10.30
   4  -2  -9   75.29    8.00
  -4   2  -9   77.49    8.20
  -4  -2 -10   31.10    5.10
   4   2 -10   26.40    8.00
  -4  -2 -10   41.40   10.50
  -4   2 -10   34.70    5.30
   4  -2 -10   24.00    7.20
   4  -2 -10   33.70    5.80
  -5  -2   0  357.76   25.60
  -5  -2   0  381.76   25.50
  -5   2   0  369.16   25.50
  -5   2   0  338.37   25.20
   5   2  -1 2240.48  127.29
  -5   2   1 1659.23  126.29
  -5  -2  -1 1835.72  126.79
  -5   2  -1 1723.13  113.69
  -5   2  -1 1701.33  113.59
   5   2  -2   82.49    7.30
   5   2  -2   57.59    7.80
  -5  -2  -2   74.59   11.20
   5  -2  -2   66.09    7.80
   5  -2  -2   93.09    8.00
   5   2   2   64.69    7.10
  -5   2  -2   47.70    7.30
  -5   2  -2   67.69    8.20
   5   2  -3   83.89    8.40
   5   2  -3   88.59    7.50
   5   2  -3   71.29    8.60
  -5  -2  -3   61.09   10.00
  -5  -2  -3   81.29    9.30
  -5   2  -3   78.09   10.60
   5   2   3   71.89    9.40
   5  -2  -3   76.09    8.10
   5  -2  -3   76.09    7.60
   5  -2  -3   67.39    8.90
  -5   2  -3   67.69   10.10
  -5  -2  -4  124.69   12.20
   5   2  -4  120.29   10.80
   5  -2   4  113.29   12.30
  -5  -2  -4  124.39   11.50
  -5   2  -4  128.89   12.40
   5  -2  -4  152.58   12.00
   5   2   4  121.09   12.20
   5  -2  -4  131.69   11.60
  -5   2  -4  129.69   13.40
  -5  -2  -5  401.66   29.50
  -5  -2  -5  401.86   27.90
   5   2  -5  364.36   27.80
   5   2  -5  371.26   28.20
   5   2  -5  367.46   27.30
   5  -2  -5  323.07   25.10
   5  -2  -5  338.97   24.70
   5   2   5  352.66   27.10
  -5   2  -5  345.97   25.20
   5  -2  -5  343.27   25.50
   5   2  -6   27.80    7.50
  -5  -2  -6    7.60    7.20
   5   2  -6    7.40    5.20
  -5  -2  -6    7.10    3.90
  -5  -2  -6    5.00    3.20
   5  -2  -6   18.60    7.60
   5   2   6    7.00    5.90
   5  -2  -6    9.70    5.40
  -5   2  -6    5.50    3.40
  -5   2  -6    7.00    5.20
   5  -2  -6   17.70    5.40
  -5  -2  -7   28.60    6.40
  -5  -2  -7   23.00    8.90
   5  -2  -7   38.50   11.40
   5   2   7   11.70    8.40
  -5   2  -7   30.20    6.70
  -5   2  -7   26.00   10.90
   5   2  -8  185.68   16.60
  -5  -2  -8  197.28   15.50
  -5  -2  -8  195.48   16.20
   5   2  -8  174.48   15.20
  -5   2  -8  164.38   14.00
   5  -2  -8  173.58   15.40
   5  -2  -8  169.78   14.20
  -5   2  -8  152.58   17.10
  -5  -2  -9   99.39    9.10
  -5  -2  -9  101.49   12.10
   5   2  -9  104.69   11.00
   5   2  -9  104.29    9.80
   5  -2  -9  108.39    9.20
  -5   2  -9   87.69    9.10
   5  -2  -9  109.39   11.30
  -6   2   0  163.08   12.90
   6   2   0  154.88   14.80
   6   2   0  169.28   15.60
   6  -2   0  158.78   13.90
  -6   2   1   29.80    8.80
   6   2  -1   29.00    8.00
  -6  -2  -1   34.40    5.80
   6  -2   1   14.30    6.80
   6   2  -1   33.20   10.00
   6   2   1   30.30    7.80
  -6   2  -1   21.90    6.10
  -6   2  -1   28.00    5.70
   6  -2  -1   28.50    6.70
   6  -2  -1   25.30   13.80
   6   2  -2  626.24   47.00
   6   2  -2  819.22   47.30
   6   2  -2  683.73   47.20
  -6  -2  -2  622.74   47.50
  -6   2  -2  648.94   46.00
   6   2   2  617.34   47.00
   6  -2  -2  641.54   45.40
   6  -2  -2  663.23   45.50
  -6  -2   2  798.42   46.50
  -6   2  -2  614.64   45.70
   6   2  -3  572.94   43.00
  -6  -2  -3  626.64   43.20
  -6  -2  -3  658.33   44.10
  -6   2  -3  562.74   42.00
  -6   2  -3  586.94   42.40
   6  -2  -3  559.44   41.60
   6  -2  -3  684.83   41.80
  -6  -2  -4  230.18   19.90
   6   2  -4  231.68   19.80
   6   2  -4  305.67   19.40
  -6  -2  -4  238.18   21.20
   6   2  -4  282.37   19.90
   6  -2  -4  226.18   18.00
  -6   2  -4  219.18   20.20
  -6   2  -4  221.78   18.30
   6  -2  -4  221.58   18.50
   6   2   4  242.88   22.20
   6  -2  -4  240.88   17.50
   6   2  -5  103.09    9.60
  -6  -2  -5   86.39   13.80
   6   2  -5   97.09   10.40
   6   2  -5   85.69   10.80
  -6  -2  -5   95.29   10.30
   6   2   5   93.89   11.70
   6  -2  -5   94.49   10.60
   6  -2  -5   77.19   11.30
   6  -2  -5  101.59    9.20
  -6   2  -5   88.69   10.50
  -6  -2  -6   95.19   18.70
  -6  -2  -6  106.19   12.20
   6   2  -6  118.59   11.60
  -6  -2  -6  110.99   11.00
   6   2  -6  127.29   10.70
   6   2  -6  101.69   12.60
  -6   2  -6   84.69    9.80
   6  -2  -6   75.29   12.70
  -6   2  -6   91.89   14.00
   6  -2  -6   78.69   10.70
   6   2   6  103.69   11.60
   6  -2  -6   91.39    9.10
  -6  -2  -7  251.67   21.00
   6   2  -7  256.77   22.00
   6   2  -7  268.27   20.50
   6  -2   7  256.67   21.90
  -6  -2  -7  256.67   20.20
   6  -2  -7  297.17   21.70
   6  -2  -7  253.97   23.60
   6   2   7  238.88   23.10
  -6   2  -7  284.57   21.70
   6  -2  -7  302.17   22.90
  -6  -2  -8   49.20    6.50
   6   2  -8   55.39    6.80
  -6  -2  -8   34.60   10.00
   6   2  -8   48.10    8.80
   6  -2   8   31.10   11.60
   6  -2  -8   52.69    9.10
  -6   2  -8   43.30    7.00
   6  -2  -8   64.49    7.40
   6   2  -9   96.59   10.00
   6   2  -9   98.19    9.30
  -6   2  -9   57.69    6.40
  -7   2   0    9.80    4.80
  -7   2   0   13.30    5.20
   7   2   0   14.20    7.80
   7   2   0   13.60    5.80
  -7   2   1  488.95   33.50
  -7  -2  -1  393.76   33.30
   7  -2   1  520.15   36.80
   7  -2   1  470.85   36.10
  -7   2  -1  462.15   31.10
  -7  -2   1  391.66   30.70
   7   2   1  382.06   32.30
   7  -2  -1  466.05   30.80
  -7  -2  -2  353.96   25.70
  -7   2   2  267.17   24.70
   7   2  -2  367.76   25.10
   7   2  -2  367.96   24.90
   7  -2  -2  333.67   25.40
  -7  -2   2  357.26   26.20
  -7   2  -2  338.57   26.00
   7  -2  -2  351.46   25.60
   7   2   2  357.06   28.10
  -7   2   3  849.52   67.39
   7   2  -3  981.50   67.09
  -7  -2  -3  989.40   67.99
   7   2  -3 1089.59   66.89
   7   2  -3 1009.00   67.19
  -7   2  -3  939.41   63.89
   7  -2  -3  964.90   62.79
   7  -2  -3  771.72   62.39
  -7  -2   3 1019.30   64.19
   7  -2  -3  913.71   63.19
   7   2   3  919.41   64.69
   7   2  -4  501.35   38.00
  -7  -2  -4  513.95   37.70
  -7  -2  -4  528.75   39.20
   7   2  -4  577.74   37.60
   7   2  -4  526.05   37.90
  -7  -2   4  566.94   41.30
   7   2   4  517.45   40.40
   7  -2  -4  510.55   39.20
  -7   2  -4  490.85   43.40
  -7   2  -4  600.14   39.60
   7  -2  -4  581.14   38.90
   7  -2  -4  594.14   39.60
   7   2  -5  371.06   27.60
  -7  -2  -5  376.16   31.60
   7   2  -5  362.36   28.70
   7   2  -5  399.66   28.50
  -7  -2  -5  395.06   28.10
  -7  -2   5  402.36   30.10
  -7   2  -5  352.56   28.20
   7   2   5  389.46   30.70
   7  -2  -5  438.06   28.80
   7  -2  -5  333.97   28.80
  -7  -2  -6  293.67   23.80
  -7  -2  -6  298.47   23.00
  -7   2  -6  295.47   25.40
  -7  -2   6  384.66   27.80
  -7  -2  -7  154.88   15.80
   7  -2   7  165.88   15.30
   7   2  -7  158.48   13.30
  -7  -2  -7  154.18   13.10
   7   2  -7  161.18   14.40
  -7  -2   7  150.68   15.80
   7  -2  -7  214.48   14.80
  -7   2  -7  177.38   14.30
   7  -2  -7  188.28   15.80
   7   2   7  152.28   17.10
   7  -2  -7  157.38   17.30
  -7  -2  -8  224.88   15.70
   7   2  -8  193.08   17.40
   7  -2   8  179.48   20.60
   7   2  -8  190.78   15.90
  -7   2   8  247.98   18.10
   7  -2  -8  214.58   17.80
  -7  -2   8  197.48   19.50
  -7   2  -8  202.28   15.80
   7  -2  -8  236.28   16.40
  -8   2   0  375.76   24.80
   8  -2   0  330.17   27.90
  -8  -2   0  262.07   24.20
   8   2   0  283.07   25.60
   8   2   0  253.57   26.60
   8  -2   0  391.56   25.30
  -8   2   1  267.97   18.60
   8   2  -1  229.78   19.30
  -8  -2  -1  205.08   18.40
   8  -2   1  229.58   21.70
   8   2  -1  188.38   21.90
  -8   2  -1  249.78   18.70
   8  -2  -1  205.98   23.40
   8  -2  -1  233.88   18.80
   8   2   1  208.28   20.50
  -8  -2   1  198.68   17.80
  -8  -2  -2  308.87   24.80
   8  -2   2  326.87   26.60
   8   2  -2  292.97   23.70
   8  -2  -2  288.57   25.00
  -8   2  -2  324.57   23.80
   8   2   2  269.97   25.90
  -8  -2  -3  414.76   31.00
  -8   2   3  376.16   30.70
   8   2  -3  424.76   30.10
   8   2  -3  386.56   31.50
   8   2  -3  441.76   29.40
   8  -2   3  384.06   31.90
  -8   2  -3  387.76   31.20
   8   2   3  403.16   32.50
  -8  -2   3  410.46   30.00
   8  -2  -3  386.06   28.50
   8  -2  -3  387.06   29.10
  -8  -2  -4  449.06   35.10
   8   2  -4  400.66   32.90
   8   2  -4  446.66   34.70
   8  -2   4  504.65   36.20
  -8   2   4  610.74   35.10
   8   2  -4  365.56   33.50
   8  -2  -4  444.46   36.30
  -8  -2   4  411.06   36.30
   8  -2  -4  515.25   37.40
   8   2   4  447.46   37.40
   8  -2  -4  640.64   35.80
   8   2  -5  138.29   14.40
   8   2  -5  120.59   11.90
   8   2  -5  108.79   14.60
   8  -2   5  136.29   15.00
   8  -2  -5  155.58   16.50
   8  -2  -5  127.09   15.00
   8   2   5  139.19   15.40
  -8  -2   5  125.89   14.50
  -8  -2  -6  225.38   19.40
  -8   2   6  258.27   18.60
   8   2  -6  228.58   16.80
   8   2  -6  219.38   19.40
  -8  -2  -6  170.08   17.40
   8  -2   6  194.58   19.00
   8  -2  -6  247.28   16.60
   8  -2  -6  223.48   19.80
   8   2   6  228.68   19.40
  -8   2  -6  158.88   16.70
  -8  -2   6  235.18   18.90
   8  -2  -6  171.78   17.90
   8  -2   7   41.70   10.10
   8   2  -7   61.49   10.50
  -8   2   7   77.59   10.80
   8   2  -7   49.50    6.90
   8  -2  -7   66.79    7.10
  -8  -2   7   60.39   10.90
   8  -2  -7   41.80   11.50
   8   2   7   45.80   13.40
  -9  -2   0   60.59    9.20
   9   2   0   54.69   14.90
   9  -2   0   43.50   16.20
  -9   2   0   43.50    9.20
   9  -2   0   29.70   10.70
   9   2   0   52.79   16.60
   9  -2   1   24.40   12.40
  -9  -2  -1   21.30    8.30
   9   2  -1   12.00    7.60
   9  -2  -1   25.40   12.00
  -9   2  -1   18.70    9.20
  -9  -2   1   20.30    7.90
   9   2   1   14.10    7.90
   9  -2  -1   18.80    6.40
  -9   2   2  254.97   21.60
   9   2  -2  288.97   22.80
   9  -2   2  269.87   24.40
  -9  -2  -2  268.77   21.90
   9  -2  -2  282.97   21.30
  -9   2  -2  272.77   22.50
  -9  -2   2  240.98   21.50
   9   2   2  269.57   24.10
   9   2  -3  182.58   17.30
  -9   2   3  178.58   17.30
   9  -2   3  205.08   19.70
  -9  -2  -3  175.58   18.20
   9   2   3  179.88   18.30
   9  -2  -3  201.98   16.40
  -9  -2   3  143.79   16.10
  -9  -2  -4   61.19   20.10
  -9   2   4   78.39   10.50
   9  -2   4   77.89   12.90
   9   2  -4   94.39   10.90
   9   2   4   75.89   11.70
  -9  -2  -5   30.20   12.40
   9  -2   5   54.49   12.00
  -9  -2   5   34.90    8.70
   9   2   5   35.00   10.40
   9  -2  -5   47.90    9.90
   9  -2   6   69.19   11.30
  -9   2   6   80.29   10.90
  -9  -2   6   91.29   10.80
   9  -2  -6   77.79    8.50
   9   2   6   69.99   12.20
 -10   2   0  164.38   16.90
  10  -2   0  180.28   23.30
 -10  -2   0  184.28   17.00
  10  -2   1   38.60   14.80
 -10  -2  -1   27.50   10.90
  10   2   1   37.70   14.40
 -10  -2   1   39.00    9.40
  10  -2  -1   21.30   10.30
 -10   2  -1   42.20   13.10
  10  -2   2   63.09   14.90
 -10  -2  -2   78.89   13.60
 -10   2   2   61.69   11.00
  10  -2  -2   67.09   10.10
 -10  -2   2   63.79   10.40
  10   2   2   70.89   12.80
 -10   2   3   43.00   12.90
  10  -2   3   43.40   14.20
 -10  -2  -3   40.10   19.70
  10   2   3   38.10   12.50
  10  -2  -3   45.60   11.80
 -10  -2   3   35.60    9.60
  10  -2   4   31.10   11.60
 -10   2   4   36.90    9.80
  10  -2  -4   34.10   10.10
  10   2   4   63.29   12.90
 -10  -2   4   69.39   10.50
  10  -2   5   21.40   10.20
 -10   2   5   18.50    6.20
 -10  -2   5   30.10   10.50
  10   2   5   24.40    7.80
 -11   2   0    9.20   11.00
 -11   2   1   49.90   14.00
 -11  -2  -1   39.10   17.90
 -11  -2   1   45.20   13.80
 -11   2   2   43.10   13.20
 -11  -2   2   35.50   11.70
   0  -3  -1  437.06   29.60
   0   3   1  452.45   29.60
   0   3   2 9491.85  609.84
   0  -3  -2 9102.59  609.54
   0  -3   3 4724.53  309.67
   0  -3   4 1490.45   98.89
   0   3   4 1491.65   99.39
   0  -3  -5   32.00    8.50
   0  -3  -5   30.10    7.60
   0   3   5   24.00    5.20
   0   3  -5   22.50    7.60
   0  -3   5   21.80    5.10
   0  -3  -5   26.30    5.70
   0   3  -6  218.98   16.60
   0   3  -6  202.08   17.30
   0  -3  -6  214.88   16.80
   0   3   6  196.68   17.40
   0   3  -6  222.18   16.70
   0  -3  -6  206.98   16.50
   0  -3   6  214.98   18.10
   0  -3  -6  201.68   16.60
   0  -3  -7   23.80    7.20
   0  -3  -7   37.50    7.70
   0   3  -7   30.10    6.80
   0   3  -7   33.70    7.80
   0   3  -7   16.60    5.10
   0  -3  -7   47.00    6.70
   0  -3  -8  279.77   22.40
   0   3  -8  297.07   22.60
   0   3  -8  287.47   23.00
   0  -3  -8  291.77   22.80
   0   3  -8  313.77   22.50
   0  -3  -8  297.47   22.50
   0   3  -9  215.88   19.00
   0  -3  -9  248.98   18.60
   0   3  -9  233.78   18.70
   0  -3  -9  248.28   18.80
   0  -3  -9  194.58   17.90
   0   3  -9  223.58   18.00
   0  -3 -10  403.46   27.80
   0  -3 -10  423.46   28.50
   0   3 -10  414.16   27.50
   0   3 -10  355.76   30.00
   0  -3 -10  324.17   27.20
   1  -3   0 7311.87  479.75
   1   3  -1 3333.67  229.58
   1  -3   1 3506.05  230.08
  -1   3   1 3575.44  230.58
  -1  -3  -1 3545.35  230.58
   1   3   1 3294.77  216.68
  -1   3  -1 3263.87  216.08
  -1   3   2 3922.11  271.87
  -1  -3  -2 4067.99  272.17
  -1   3   2 4217.98  272.17
   1  -3   2 4268.47  271.17
   1   3   2 3852.71  254.57
   1  -3   3 1653.03  108.89
   1   3   3 1554.54  102.79
  -1   3   4  839.32   54.69
  -1  -3  -4  669.93   54.39
   1  -3   4  904.61   53.99
   1   3   4  730.63   49.50
   1   3  -5  279.47   20.40
   1   3  -5  277.47   20.30
  -1  -3  -5  264.77   20.30
  -1  -3  -5  275.97   20.60
   1  -3   5  269.47   19.80
  -1  -3  -5  285.37   20.80
   1  -3  -5  256.87   20.00
   1   3   5  296.97   20.20
   1  -3  -5  265.57   19.70
  -1   3  -5  248.38   20.30
  -1  -3   5  283.37   20.30
  -1  -3  -6  187.38   16.00
  -1  -3  -6  205.08   16.30
   1   3  -6  213.08   15.90
   1   3  -6  199.88   15.70
   1   3  -6  192.58   17.40
  -1  -3  -6  199.38   16.50
  -1   3   6  225.78   17.90
  -1   3  -6  235.08   18.40
   1  -3  -6  230.18   18.00
   1  -3  -6  242.48   17.80
   1  -3  -6  252.47   17.70
   1   3   6  184.98   17.80
  -1  -3   6  181.88   18.50
  -1   3  -6  243.78   18.20
  -1   3  -6  250.87   18.10
  -1  -3  -7  147.79   13.20
   1   3  -7  151.98   12.90
  -1  -3  -7  145.59   13.60
  -1  -3  -7  150.78   13.20
   1   3  -7  140.69   14.60
   1   3  -7  156.38   12.90
   1  -3  -7  159.48   13.10
  -1   3  -7  159.38   13.70
  -1   3  -7  149.99   13.90
   1  -3  -7  157.58   13.80
  -1   3  -7  150.48   13.90
   1  -3  -7  146.39   13.80
   1   3  -8  194.88   13.90
   1   3  -8  168.18   12.90
  -1  -3  -8  131.19   13.60
  -1  -3  -8  144.09   13.20
   1   3  -8  100.89   14.90
  -1  -3  -8  141.09   13.20
  -1   3  -8  141.99   13.70
   1  -3  -8  160.18   13.80
   1  -3  -8  148.69   12.70
   1  -3  -8  113.69   13.60
  -1   3  -8  148.59   13.10
  -1   3  -8  160.18   14.70
   1   3  -9   74.49    9.90
  -1  -3  -9   74.19   11.30
   1   3  -9   78.39    8.80
  -1  -3  -9   76.89    9.30
  -1  -3  -9   79.39    9.40
   1  -3  -9   86.79   11.30
   1  -3  -9   85.39    9.30
  -1   3  -9   78.89   10.30
  -1   3  -9   76.09   10.00
  -1  -3 -10   41.90    7.10
   1   3 -10   31.30    8.40
   1   3 -10   33.70    6.90
  -1  -3 -10   23.60    6.30
  -1   3 -10   37.90    8.10
   1  -3 -10   45.20    6.80
   1  -3 -10   37.60    8.50
  -1   3 -10   26.70    8.20
   2  -3   0 3510.15  230.08
   2   3   0 3281.97  229.68
  -2  -3   0 3488.05  230.08
  -2   3   0 3576.14  230.18
  -2  -3  -1 1731.33  117.69
   2  -3   1 1849.61  117.39
   2   3   1 1800.62  113.29
  -2  -3   1 1648.24  113.19
  -2  -3  -2  365.86   25.20
  -2   3  -2  342.67   24.00
   2   3   2  368.36   24.10
  -2  -3  -3  942.31   62.99
   2  -3   3  973.10   61.79
  -2  -3  -3  888.11   62.89
  -2   3  -3  948.01   65.49
   2   3   3  993.70   65.29
  -2   3  -3 1000.40   65.29
  -2  -3  -4  910.31   61.69
   2  -3   4  905.61   60.39
   2   3   4  963.70   64.59
   2  -3   5  669.43   47.40
  -2  -3  -5  711.13   48.40
   2   3  -5  717.83   47.80
   2   3  -5  715.63   47.80
  -2  -3  -5  719.53   48.90
  -2  -3  -5  719.13   48.20
  -2   3   5  669.63   49.20
   2  -3  -5  629.24   43.20
  -2   3  -5  632.44   43.70
   2  -3  -5  630.24   43.30
  -2   3  -5  633.14   43.80
  -2   3   6  441.36   34.10
   2   3  -6  544.95   35.70
  -2  -3  -6  529.25   34.40
  -2   3   6  391.86   35.40
  -2  -3  -6  503.65   34.30
   2  -3  -6  425.76   32.30
  -2   3  -6  453.75   32.60
  -2   3  -6  457.25   32.70
  -2  -3   6  460.85   34.00
   2  -3  -6  464.25   32.80
   2   3   6  478.85   32.90
  -2  -3  -7   18.00    6.50
  -2  -3  -7   14.80    5.70
   2   3  -7   22.30    6.00
  -2  -3  -7   14.40    6.00
   2   3  -7   20.70    6.60
   2  -3  -7   19.20    7.60
   2  -3  -7   19.30    5.70
  -2   3  -7   16.40    6.70
  -2   3  -7   21.70    8.40
   2   3  -8   38.10    8.00
   2   3  -8   33.60    6.60
  -2  -3  -8   25.20   11.30
  -2  -3  -8   30.00    6.50
  -2  -3  -8   28.80    7.40
  -2   3  -8   23.40    8.50
   2  -3  -8   35.80    8.00
   2  -3  -8   30.20    6.30
  -2   3  -8   24.70    7.20
   2   3  -9  145.39   12.80
  -2  -3  -9  131.29   12.50
  -2  -3  -9  127.09   12.00
   2   3  -9  131.19   11.90
   2  -3  -9  129.49   12.50
  -2   3  -9  114.49   11.60
   2  -3  -9  123.29   11.20
  -2   3  -9  106.89   12.00
  -2  -3 -10   26.10    5.90
   2   3 -10   33.30    8.40
   2   3 -10   31.60    6.20
  -2  -3 -10   34.20    7.40
   2  -3 -10   37.00    6.20
   2  -3 -10   26.40    8.40
  -2   3 -10   32.50    6.90
   3  -3   0 6296.37  419.36
  -3   3   0 6530.45  419.66
   3   3   0 6207.68  419.06
  -3  -3   0 6276.97  419.06
  -3  -3  -1 1501.15   99.19
   3   3   1 1636.44  100.29
  -3   3  -1 1493.85  100.09
  -3  -3   1 1427.66  100.09
   3  -3   2  946.21   55.89
  -3  -3  -2  814.02   56.59
  -3  -3  -2  763.32   56.39
   3   3   2  856.21   55.89
  -3   3  -2  768.22   55.99
  -3   3  -2  892.71   56.09
  -3  -3  -3  330.17   22.00
   3  -3   3  272.27   20.50
  -3   3  -3  271.27   20.50
  -3   3  -3  249.58   20.40
   3   3   3  342.87   20.40
   3   3  -4 1259.07   81.49
  -3  -3  -4 1189.98   80.59
   3   3  -4 1129.79   80.09
   3  -3   4 1195.58   79.69
   3   3  -4 1173.98   80.09
  -3  -3  -4 1263.77   81.19
   3   3   4 1295.57   78.09
   3  -3  -4 1144.59   77.79
  -3   3  -4 1106.09   78.49
  -3   3  -4 1144.69   78.29
   3  -3  -4 1133.69   77.99
  -3  -3  -5 1413.26   95.29
   3  -3   5 1412.26   94.29
  -3  -3  -5 1447.66   95.19
   3   3  -5 1396.66   94.49
   3   3  -5 1446.76   94.69
   3   3  -5 1402.66   94.49
  -3  -3  -5 1411.86   95.79
   3  -3  -5 1382.96   94.29
  -3   3  -5 1377.46   94.79
   3  -3  -5 1376.46   94.59
   3  -3  -5 1472.15   94.49
  -3   3  -5 1429.36   94.89
   3   3   5 1444.96   94.69
  -3  -3  -6  154.68   13.50
   3   3  -6  150.68   12.80
  -3  -3  -6  150.78   14.00
  -3  -3  -6  163.28   12.90
  -3   3   6  127.39   18.50
   3   3  -6  151.58   12.30
   3  -3  -6  159.58   14.50
  -3   3  -6  156.18   13.30
   3  -3  -6  166.88   12.70
   3  -3  -6  175.98   13.60
  -3  -3   6  123.79   18.30
   3   3   6  140.59   14.20
  -3  -3  -7   18.10    6.10
   3   3  -7   31.10    7.00
   3   3  -7   27.00    6.00
  -3   3  -7    7.20    3.40
  -3   3  -7    6.00    4.50
   3  -3  -7   13.60    5.50
   3  -3  -7   10.60    3.90
  -3  -3  -8  416.96   28.90
   3   3  -8  372.76   28.50
   3   3  -8  395.86   29.20
  -3  -3  -8  389.66   29.20
   3  -3  -8  355.66   27.00
  -3   3  -8  365.16   27.70
  -3   3  -8  376.86   27.50
   3  -3  -8  376.56   27.80
   3   3  -9   22.30    5.70
   3   3  -9   18.60    7.30
  -3  -3  -9   16.00    5.50
   3  -3  -9   14.50    6.00
   3  -3  -9   19.30    8.00
  -3   3  -9   11.70    5.20
  -3   3  -9   16.20    6.30
   3   3 -10  201.18   16.70
  -3  -3 -10  221.18   16.20
   3   3 -10  209.98   16.40
  -3  -3 -10  223.18   17.00
   3  -3 -10  190.88   15.70
  -3   3 -10  188.78   14.70
   3  -3 -10  181.38   14.40
  -4  -3   0  956.40   62.59
  -4   3   0  912.11   62.39
  -4  -3  -1 1077.09   71.99
  -4   3  -1 1026.00   65.89
  -4   3  -1  947.11   65.59
   4   3   1 1060.19   65.79
  -4   3  -1  903.81   65.59
  -4  -3  -2  860.21   58.19
  -4   3  -2  894.51   58.59
   4   3   2  883.21   58.19
  -4   3  -2  822.92   58.19
   4   3  -3  531.65   36.60
   4  -3   3  539.05   36.40
  -4  -3  -3  559.64   37.70
   4   3  -3  515.65   36.70
   4  -3  -3  519.75   36.10
  -4   3  -3  534.85   36.50
  -4   3  -3  504.45   36.20
   4  -3  -3  483.75   35.50
   4   3   3  544.95   35.60
   4  -3   4  443.66   33.60
   4   3  -4  525.45   34.10
   4   3  -4  464.65   34.00
  -4  -3  -4  517.75   34.60
  -4  -3  -4  496.55   35.90
   4   3  -4  496.35   33.80
  -4   3  -4  422.56   32.40
   4  -3  -4  415.86   31.20
   4  -3  -4  434.16   31.30
   4   3   4  547.65   32.40
  -4   3  -4  433.46   31.70
   4  -3  -4  424.36   31.00
   4   3  -5  112.89    9.70
  -4  -3  -5  107.99   11.60
   4   3  -5  110.89   10.30
   4   3  -5  108.49   12.00
  -4   3  -5  112.59   12.20
   4  -3  -5  125.29   11.60
   4   3   5  108.89   10.80
   4  -3  -5  119.49   10.40
  -4   3  -5  102.09   14.70
   4   3  -6  195.68   16.50
  -4  -3  -6  204.38   16.60
  -4  -3  -6  199.88   17.60
  -4  -3  -6  202.78   16.00
   4   3  -6  194.68   15.40
   4   3  -6  178.68   15.90
  -4   3  -6  153.28   13.20
   4  -3  -6  155.08   13.40
   4  -3  -6  138.19   14.50
  -4   3  -6  152.98   14.70
   4  -3  -6  165.98   12.90
  -4  -3  -7  464.15   33.00
  -4  -3  -7  463.85   33.50
   4   3  -7  444.16   32.40
   4   3  -7  456.85   33.20
  -4   3  -7  484.65   34.10
   4  -3  -7  459.15   35.40
  -4   3  -7  490.65   33.90
   4  -3  -7  451.05   34.10
   4  -3  -7  454.65   33.50
   4   3  -8  174.48   15.80
   4   3  -8  171.98   16.30
  -4  -3  -8  163.48   14.50
  -4   3  -8  197.98   20.00
   4  -3  -8  204.68   19.10
  -4   3  -8  198.98   16.60
   4  -3  -8  211.28   17.00
  -4  -3  -9  211.68   15.80
  -4  -3  -9  210.98   17.30
   4   3  -9  190.88   16.50
   4   3  -9  193.88   15.90
   4  -3  -9  183.48   16.40
  -4   3  -9  211.08   15.50
   4  -3  -9  187.98   15.20
  -4  -3 -10   35.60    9.00
  -4  -3 -10   28.30    4.90
   4  -3 -10   36.60    7.30
  -4   3 -10   24.90    5.30
   4  -3 -10   32.40    5.60
  -5   3   0  546.05   38.50
  -5  -3   0  609.54   39.00
  -5   3   0  540.35   38.60
  -5  -3  -1 2878.41  186.48
   5   3  -1 2973.90  185.78
  -5   3   1 2607.64  185.68
  -5   3  -1 2550.24  174.58
   5   3   1 2608.64  175.38
  -5  -3   1 2781.72  174.98
  -5   3  -1 2652.23  174.78
   5   3  -2  194.58   14.70
  -5  -3  -2  209.58   15.80
  -5   3   2  179.28   19.20
   5   3  -2  200.58   15.40
   5  -3  -2  209.78   15.40
   5  -3  -2  193.08   15.60
  -5   3  -2  208.18   16.20
   5   3  -3  277.57   20.10
   5   3  -3  273.37   20.20
   5   3  -3  286.87   19.80
  -5  -3  -3  280.97   21.20
  -5  -3  -3  256.27   20.70
   5  -3  -3  251.57   20.70
   5  -3  -3  297.47   20.70
  -5   3  -3  301.17   21.90
   5   3   3  292.77   21.10
   5  -3  -3  270.37   20.40
  -5   3  -3  275.17   21.50
   5   3  -4   93.59    9.40
  -5  -3  -4  102.19   10.70
  -5  -3  -4   92.99    9.90
   5  -3   4   98.09   10.60
  -5   3  -4   96.79   13.80
   5   3   4   99.19   10.50
   5  -3  -4  118.29   10.70
  -5   3  -4  110.39   10.80
   5  -3  -4  101.29   10.10
   5   3  -5  207.98   16.90
   5   3  -5  194.08   16.40
  -5  -3  -5  222.68   16.70
  -5  -3  -5  214.28   18.50
   5   3  -5  195.18   15.80
   5   3   5  196.38   18.20
   5  -3  -5  208.78   14.90
  -5   3  -5  188.48   15.60
  -5   3  -5  161.98   17.30
   5  -3  -5  184.18   16.10
   5  -3  -5  192.78   15.50
  -5  -3  -6  188.38   18.30
   5   3  -6  178.58   15.80
  -5  -3  -6  182.88   16.30
   5   3  -6  189.88   16.20
   5   3  -6  178.88   14.90
  -5  -3  -6  198.38   15.70
   5  -3  -6  156.58   14.50
  -5   3  -6  183.48   14.90
  -5   3  -6  180.08   16.60
   5   3   6  186.78   16.50
   5  -3  -6  159.58   14.00
   5  -3  -6  157.48   16.00
   5   3  -7  259.27   20.50
   5   3  -7  250.97   21.10
  -5  -3  -7  277.67   21.60
  -5  -3  -7  279.57   20.60
  -5   3  -7  274.97   20.40
   5  -3  -7  265.47   21.00
   5  -3  -7  244.28   22.70
  -5   3  -7  258.57   22.30
   5   3   7  260.47   23.50
   5  -3  -7  248.08   19.90
  -5  -3  -8   80.79   10.10
  -5  -3  -8   76.79    8.60
   5   3  -8   97.29   10.60
   5   3  -8   90.39    8.70
   5  -3  -8   79.49    9.80
  -5   3  -8   62.99    8.30
   5  -3  -8   78.19    8.50
   5   3  -9  121.79   12.00
   5   3  -9  122.59   10.60
  -5  -3  -9  111.09   11.90
  -5  -3  -9  108.49    9.80
  -5   3  -9  122.19   10.80
   5  -3  -9  125.79   10.80
   5  -3  -9  126.89   12.20
  -6   3   0 1841.02  134.39
   6  -3   0 2243.08  134.29
   6   3   0 2179.88  134.39
  -6  -3   0 1763.62  134.39
   6   3   0 2107.69  135.69
   6  -3   1  309.57   22.00
   6   3  -1  303.77   20.90
  -6  -3  -1  304.87   21.50
  -6   3   1  265.57   21.10
   6   3  -1  306.97   21.40
   6   3  -1  255.27   23.30
  -6   3   1  245.98   20.60
   6  -3  -1  278.97   21.80
  -6   3  -1  299.17   21.80
   6  -3  -1  268.67   25.10
  -6   3  -1  315.17   22.00
  -6  -3   1  304.97   21.90
   6  -3  -1  312.07   21.50
   6   3   1  296.17   23.30
   6   3  -2 1281.77   85.39
  -6  -3  -2 1332.47   86.39
   6   3  -2 1331.07   85.59
   6   3  -2 1162.18   85.49
  -6   3  -2 1243.88   84.39
   6  -3  -2 1236.48   83.69
   6   3   2 1338.37   85.39
  -6   3  -2 1289.27   84.39
   6  -3  -2 1321.77   83.89
  -6  -3   2 1077.29   83.99
  -6  -3  -3  103.79   12.40
  -6  -3  -3  128.19   12.30
   6   3  -3  129.29   11.00
  -6   3  -3  142.79   14.10
   6   3   3  118.69   13.30
   6  -3  -3  169.18   13.50
  -6   3  -3  119.89   14.00
  -6  -3  -4  577.74   39.90
  -6  -3  -4  563.44   41.10
   6   3  -4  545.55   40.10
   6   3  -4  596.64   39.60
   6   3  -4  553.24   40.00
   6  -3  -4  521.95   38.00
  -6   3  -4  556.74   38.30
   6  -3  -4  535.65   37.50
   6  -3  -4  530.45   38.10
   6   3   4  553.04   39.40
   6   3  -5   78.49   10.70
   6   3  -5   93.89   10.30
   6   3  -5  107.89    9.30
  -6  -3  -5   83.69   13.10
  -6  -3  -5   84.89    9.90
   6  -3  -5   82.99   10.40
  -6   3  -5   84.99   13.60
   6   3   5   78.09   10.90
   6  -3  -5   89.29    8.70
   6  -3  -5   76.69   10.50
  -6   3  -5   82.79    9.90
   6   3  -6  233.88   17.90
  -6  -3  -6  215.98   17.10
  -6  -3  -6  199.78   17.90
  -6  -3  -6  170.58   21.90
   6   3  -6  202.68   18.50
   6   3  -6  245.98   17.20
   6  -3  -6  197.68   17.80
   6   3   6  208.58   17.90
  -6   3  -6  206.38   16.50
   6  -3  -6  194.18   15.70
   6  -3  -6  183.08   17.20
  -6  -3  -7  156.88   13.20
   6   3  -7  136.79   14.30
  -6  -3  -7  149.69   14.40
   6  -3   7  141.99   14.50
   6   3  -7  141.89   13.20
   6  -3  -7  169.68   13.80
   6  -3  -7  160.78   15.40
   6   3   7  152.98   17.70
  -6   3  -7  157.98   14.10
   6  -3  -7  147.59   16.60
   6   3  -8   46.60    9.40
   6   3  -8   44.40    6.60
  -6  -3  -8   29.50    9.40
  -6  -3  -8   40.60    6.50
   6  -3  -8   36.70    8.90
  -6   3  -8   36.20    6.70
   6  -3  -8   46.40    6.70
  -6  -3   8   48.30   15.60
  -6   3   9  143.79   16.10
   6   3  -9  148.69   13.60
  -6  -3  -9  162.28   11.90
   6   3  -9  150.18   12.50
   6  -3  -9  150.88   11.90
  -6   3  -9  127.79   11.10
   6  -3  -9  145.49   13.40
  -7   3   0  201.78   17.50
   7   3   0  226.38   20.60
  -7   3   0  253.07   19.00
  -7  -3   0  214.28   18.10
   7   3   0  251.17   19.00
   7   3  -1  394.76   32.60
  -7   3   1  436.86   31.60
   7  -3   1  465.75   32.40
  -7  -3  -1  443.96   31.80
  -7   3  -1  433.86   32.10
  -7   3  -1  422.26   32.30
  -7  -3   1  541.75   33.10
   7  -3  -1  419.46   31.50
   7   3   1  409.66   33.50
   7   3  -2  201.78   17.40
  -7   3   2  273.77   18.70
  -7  -3  -2  213.48   18.40
   7   3  -2  227.88   18.00
   7  -3  -2  199.68   16.30
  -7   3  -2  209.18   16.90
  -7  -3   2  175.78   16.40
   7   3   2  220.28   19.00
   7   3  -3 1340.17   79.59
   7   3  -3 1064.79   79.69
  -7  -3  -3 1054.49   80.29
   7   3  -3 1253.47   79.69
  -7  -3   3 1260.27   75.99
   7  -3  -3  996.30   74.49
   7  -3  -3 1170.28   74.59
   7   3   3 1058.49   76.19
  -7   3  -3 1021.20   75.49
   7   3  -4  308.07   25.00
   7   3  -4  362.56   25.80
  -7  -3  -4  334.97   25.40
  -7  -3  -4  353.16   27.20
   7   3  -4  322.57   24.60
   7   3   4  366.76   29.00
   7  -3  -4  323.17   27.80
   7  -3  -4  495.35   27.80
  -7  -3   4  310.57   29.30
   7  -3  -4  377.86   27.60
  -7   3  -4  341.37   27.40
  -7  -3  -5   94.29   15.00
  -7   3  -5   86.99   10.70
  -7  -3  -6  269.37   20.70
   7  -3   6  247.78   25.30
  -7  -3  -6  280.37   21.80
  -7  -3   6  224.28   22.00
   7   3   6  263.07   24.00
  -7   3  -6  285.27   20.90
  -7  -3  -7  108.49    9.40
   7  -3   7   86.69   11.50
  -7  -3  -7   89.39   12.40
   7   3   7   89.79   13.30
  -7   3  -7   99.19    9.70
   7  -3  -7  112.99   13.90
   7   3  -8   43.70    8.40
  -7  -3  -8   35.90    6.40
   7   3  -8   43.70    6.70
  -7  -3   8   26.00    7.90
  -7   3  -8   39.20    5.50
   8  -3   0   62.29   11.90
  -8  -3   0   45.30    7.90
   8   3   0   38.50   12.60
   8  -3   0   76.89   15.40
   8   3   0   32.20    9.50
  -8  -3  -1  160.28   14.80
   8   3  -1  166.08   15.70
   8   3  -1  154.48   18.90
   8  -3   1  169.08   18.40
  -8   3   1  164.78   14.40
   8   3   1  152.18   17.90
  -8   3  -1  161.38   15.20
  -8  -3   1  153.78   14.50
   8  -3  -1  187.78   15.70
   8  -3  -1  148.39   20.20
   8  -3   2  124.09   14.20
   8   3  -2  107.49   11.50
  -8  -3  -2   79.99   15.80
   8   3   2  103.79   13.70
   8  -3  -2  121.89   12.10
  -8   3  -2  120.29   13.30
   8   3  -3  475.55   33.30
   8   3  -3  425.06   34.00
   8   3  -3  479.65   34.00
   8  -3   3  465.55   36.80
  -8  -3  -3  465.75   34.90
  -8   3   3  489.75   34.80
   8  -3  -3  455.75   33.80
   8   3   3  450.65   35.90
   8  -3  -3  527.55   33.50
  -8   3  -3  435.36   36.40
  -8  -3   3  462.65   34.70
   8   3  -4  136.29   14.20
  -8  -3  -4   87.79   14.10
   8   3  -4   91.89   12.40
   8  -3   4  128.39   15.70
   8   3  -4  139.49   11.90
  -8  -3   4  141.69   13.10
   8   3   4   89.99   14.80
   8  -3  -4  129.99   13.20
   8   3  -5   47.30   10.40
   8  -3   5   59.59   12.10
   8   3  -5   58.49   11.00
  -8  -3  -5   26.10   10.40
   8   3  -5   51.29    8.00
  -8  -3   5   55.19    9.20
   8  -3  -5   39.10   12.80
   8   3   5   32.30   11.30
   8  -3  -5   54.19    9.50
  -8   3   6  194.38   15.30
   8  -3   6  140.99   15.80
  -8  -3  -6  105.99   14.30
   8   3  -6  171.88   13.30
  -8  -3  -6  163.58   15.40
   8   3  -6  172.08   15.40
   8  -3  -6  137.59   15.80
   8  -3  -6  182.38   12.90
  -8  -3   6  183.28   15.00
   8   3   6  153.18   15.80
  -8   3  -6   96.49   13.60
   8  -3  -6  152.78   16.20
   8   3  -7   66.79    7.90
  -8   3   7   64.99   10.90
   8  -3   7   72.89   11.00
   8   3  -7   66.19   10.60
   8   3   7   48.80   13.50
  -8  -3   7   83.59   11.50
   8  -3  -7   66.69    7.40
   9   3   0  208.48   22.90
   9  -3   0  199.28   22.90
  -9  -3   0  198.28   18.20
   9   3   0  223.28   21.60
  -9   3   0  196.18   18.10
   9  -3   0  249.18   20.70
   9   3  -1  119.69   16.20
   9  -3   1  117.69   16.50
  -9   3   1   93.29   11.80
  -9  -3  -1  115.19   12.00
  -9  -3   1  126.29   12.50
   9   3   1  104.89   15.90
   9  -3  -1  126.99   15.00
  -9   3  -1  109.99   12.80
   9  -3  -1  105.39   23.00
  -9   3   2  173.28   14.30
   9  -3   2  176.08   17.50
   9   3  -2  126.19   15.50
  -9  -3  -2  115.59   14.10
   9   3   2  107.79   15.40
  -9  -3   2  118.89   13.60
  -9   3  -2  151.38   16.50
   9  -3  -2  170.88   13.70
   9  -3   3   45.30   11.90
  -9  -3  -3   24.50   11.60
   9   3  -3   35.30   10.30
   9  -3  -3   35.40    9.20
  -9  -3   3   42.60    9.30
   9   3   3   21.60   10.60
  -9  -3  -4  360.66   29.60
   9  -3   4  420.66   31.40
  -9   3   4  330.07   27.70
   9   3  -4  337.77   27.70
   9   3   4  376.96   30.10
   9  -3  -4  410.76   28.30
  -9  -3   4  338.17   28.40
   9  -3   5   21.10   11.50
  -9  -3  -5   10.30    5.80
  -9   3   5   40.40    8.60
   9   3   5   31.90   11.00
   9  -3  -5   21.10    7.10
   9  -3  -5   32.60    7.20
  -9   3   6  118.59   12.60
   9  -3   6  105.49   13.20
   9  -3  -6  105.29   12.30
  -9  -3   6  118.39   12.80
   9   3   6   92.59   13.20
   9  -3  -6  104.69    9.80
 -10   3   0   65.39   11.90
 -10  -3   0   34.30   10.10
  10  -3   0   54.19   19.30
  10  -3   1   75.99   17.60
 -10   3   1   71.29   11.50
 -10  -3  -1   77.49   11.70
 -10  -3   1   79.99   11.10
  10   3   1   77.29   15.20
 -10   3  -1   70.89   14.80
  10  -3  -1   67.29   13.80
 -10   3   2   55.49   10.70
 -10  -3  -2   46.40   13.00
  10  -3   2   52.39   12.80
  10   3   2   40.00   14.10
  10  -3  -2   52.19    9.70
 -10  -3   2   43.20    9.70
 -10  -3  -3   38.80   16.00
  10  -3   3   34.90   13.30
  10  -3  -3   35.80    8.70
  10   3   3   26.70   13.40
 -10  -3   3   18.10    8.80
  10  -3   4   74.39   13.80
 -10   3   4   80.69   11.60
  10  -3  -4   83.09   10.80
  10   3   4   86.79   12.30
 -10  -3   4   73.09   12.10
  10  -3   5   27.00   10.60
 -10   3   5   25.30   10.30
  10   3   5   37.10   12.40
 -10  -3   5   40.90   10.90
 -11  -3   0   86.49   14.50
 -11   3   0   62.39   21.40
 -11   3   1    7.10    9.00
 -11  -3  -1    4.00   10.40
 -11  -3   1   33.80   13.80
 -11   3   2   31.90   13.90
 -11  -3   2  139.69   16.20
   0   4   1 3659.93  235.58
   0   4  -1 3538.65  234.38
   0  -4   1 3530.15  234.38
   0  -4  -1 3547.65  235.38
   0   4   2 7565.24  480.15
   0  -4  -2 7037.00  479.65
   0   4   3 2522.85  167.58
   0  -4   3 2564.44  167.18
   0   4   4 2972.20  197.38
   0  -4   4 3009.80  196.88
   0  -4  -5   24.20    6.90
   0  -4  -5   25.40    5.50
   0  -4   5   27.20    5.10
   0  -4  -5   24.90    7.20
   0   4  -5   15.10    5.90
   0   4   5   27.30    5.20
   0   4  -6   20.60    6.70
   0  -4  -6   17.00    6.90
   0  -4  -6    8.60    3.40
   0  -4  -6    7.20    2.90
   0   4   6   13.70    5.90
   0   4  -6   12.70    4.50
   0   4  -6   25.50    7.10
   0   4  -7  131.69   13.20
   0  -4  -7  135.09   12.50
   0  -4  -7  124.89   12.20
   0  -4  -7  134.89   11.90
   0   4  -7  138.59   12.10
   0   4  -7  132.59   12.50
   0  -4  -8   66.39    8.80
   0  -4  -8   70.49    9.40
   0  -4  -8   68.99    8.40
   0   4  -8   68.49    8.70
   0   4  -8   55.69   10.40
   0   4  -8   65.19    9.80
   0  -4  -9  150.68   13.70
   0   4  -9  140.69   14.00
   0   4  -9  135.49   14.30
   0  -4  -9  130.49   13.30
   0  -4  -9  151.28   13.20
   0   4  -9  147.49   13.00
   0   4 -10   25.20    7.60
   0  -4 -10   34.60    6.70
   0  -4 -10   32.50    9.80
   1   4   0 1222.28   80.19
  -1  -4  -1 2113.39  143.69
   1   4  -1 2034.10  142.59
   1  -4   1 2171.58  143.09
  -1   4   1 2293.57  144.09
   1   4   1 2087.59  139.89
  -1   4  -1 2094.09  139.09
  -1  -4   1 2105.59  139.09
   1  -4   2 4153.58  268.87
  -1  -4  -2 3924.41  270.17
  -1   4   2 3899.91  269.77
  -1   4   2 4346.17  270.57
  -1   4  -2 3593.14  240.98
   1   4   2 3727.73  242.68
  -1   4   3 1763.92  113.39
   1  -4   3 1814.62  112.59
  -1  -4  -3 1552.54  113.29
   1   4   3 1646.94  108.89
  -1  -4  -4  518.05   37.80
   1  -4   4  563.94   36.90
  -1   4   4  554.14   37.90
   1   4   4  566.44   38.90
  -1  -4  -5 2212.88  145.19
  -1  -4  -5 2076.49  145.19
  -1  -4  -5 2263.57  147.79
  -1   4   5 2190.28  146.59
   1   4  -5 2161.68  144.99
   1  -4   5 2321.37  144.89
   1   4  -5 2186.28  144.89
  -1  -4  -5 2116.49  145.19
   1   4   5 2163.38  145.09
  -1   4  -5 2133.49  144.79
   1  -4  -5 2243.58  144.79
   1  -4  -5 2216.08  144.69
  -1  -4   5 2161.88  145.09
  -1  -4  -6  650.33   42.50
  -1  -4  -6  613.14   42.50
   1   4  -6  602.34   42.10
  -1   4   6  589.34   43.70
   1   4  -6  587.84   42.60
   1  -4   6  579.14   45.40
  -1  -4  -6  628.64   42.40
   1   4  -6  631.74   42.10
  -1  -4   6  567.74   44.30
   1  -4  -6  640.44   43.80
  -1   4  -6  607.14   43.40
  -1   4  -6  666.13   43.90
   1  -4  -6  654.23   43.60
   1   4   6  575.04   44.10
   1  -4  -6  668.13   43.90
  -1   4  -6  664.63   44.10
  -1  -4  -7   36.20    6.70
   1   4  -7   30.80    6.70
   1   4  -7   34.30   10.30
  -1  -4  -7   29.40    8.00
  -1  -4  -7   35.60    7.00
   1   4  -7   36.70    7.70
   1  -4  -7   16.20    4.50
  -1   4  -7   28.20    8.00
   1  -4  -7   32.30    6.20
  -1   4  -7   30.00    9.50
  -1   4  -7   25.00    7.80
   1  -4  -7   28.80    7.40
   1   4  -8 1121.89   82.19
   1   4  -8 1277.47   81.79
  -1  -4  -8 1204.98   82.29
   1   4  -8 1226.18   81.79
  -1  -4  -8 1205.78   81.89
  -1  -4  -8 1232.28   82.19
   1  -4  -8 1298.07   82.99
   1  -4  -8 1181.68   82.49
  -1   4  -8 1242.48   82.49
  -1   4  -8 1242.08   82.89
   1  -4  -8 1127.09   81.89
  -1  -4  -9   16.60    6.70
   1   4  -9   25.20    8.20
  -1  -4  -9   26.10    7.10
  -1  -4  -9   17.40    5.60
   1   4  -9   24.90    6.80
  -1   4  -9   26.40    8.20
   1  -4  -9   26.80    6.60
   1  -4  -9   23.70    8.40
  -1   4  -9   18.20    8.50
  -1  -4 -10  156.98   13.60
   1   4 -10  184.78   15.90
   1   4 -10  175.08   13.90
  -1  -4 -10  184.28   14.40
  -1   4 -10  185.78   15.40
   1  -4 -10  203.08   15.20
  -1   4 -10  181.68   15.70
   1  -4 -10  194.28   16.30
  -2  -4   0  229.58   16.70
   2   4   0  260.47   16.80
  -2  -4  -1 1541.05  101.59
  -2   4  -1 1518.45   97.49
  -2  -4   1 1457.75   97.69
   2   4   1 1481.05   97.69
   2  -4   2 1001.30   62.29
  -2  -4  -2  890.21   62.99
   2   4   2  939.41   63.49
  -2   4  -2  975.70   63.49
  -2  -4  -3 2068.79  136.89
   2  -4   3 2064.99  135.69
  -2   4  -3 1847.82  132.29
  -2   4  -3 2101.99  132.19
   2   4   3 2065.69  132.29
   2  -4   4 1956.90  127.79
  -2  -4  -4 1925.11  129.09
   2   4   4 2035.40  134.69
  -2  -4  -5  845.92   54.89
   2   4  -5  807.62   54.29
  -2  -4  -5  777.12   54.69
   2   4  -5  770.42   54.39
  -2   4   5  818.12   55.89
   2  -4   5  801.52   53.79
   2   4  -5  799.42   54.29
   2   4   5  818.32   54.79
   2  -4  -5  786.32   54.39
  -2   4  -5  790.52   54.79
   2  -4  -5  814.82   54.49
  -2   4  -5  800.32   55.19
  -2   4   6  176.38   17.20
  -2   4   6  207.58   15.40
  -2  -4  -6  167.18   14.60
   2   4  -6  192.68   14.90
  -2  -4  -6  176.28   15.50
  -2  -4  -6  159.18   15.20
  -2  -4  -6  172.48   15.40
  -2   4  -6  194.48   15.30
  -2   4  -6  198.98   15.00
   2  -4  -6  196.38   16.20
  -2  -4   6  136.89   16.90
   2   4   6  158.78   15.10
  -2  -4  -7   72.99   10.70
   2   4  -7   77.39    8.90
   2   4  -7   74.89    8.40
  -2  -4  -7   71.69    8.80
  -2  -4  -7   70.29    8.40
  -2   4  -7   76.59    9.20
   2  -4  -7   75.79    9.40
   2  -4  -7   73.99    8.50
  -2   4  -7   79.69   10.10
  -2  -4  -8  255.67   21.90
  -2  -4  -8  272.97   21.00
   2   4  -8  280.77   21.20
  -2  -4  -8  271.17   21.40
   2   4  -8  282.77   20.80
   2  -4  -8  324.47   24.40
   2  -4  -8  310.27   24.90
  -2   4  -8  347.57   25.10
  -2   4  -8  336.67   24.90
   2   4  -9  202.38   16.40
   2   4  -9  202.08   16.80
  -2  -4  -9  204.98   16.50
  -2  -4  -9  216.08   17.00
   2  -4  -9  202.58   16.70
  -2   4  -9  194.48   15.80
   2  -4  -9  186.68   15.70
  -2   4  -9  179.18   16.30
   2   4 -10   84.59    9.80
  -2  -4 -10   86.89    9.40
  -2  -4 -10   79.99    8.30
   2   4 -10   86.59    8.50
  -2   4 -10   96.69    9.60
   2  -4 -10   97.89   11.40
   2  -4 -10   95.09    9.30
  -3   4   0 1199.48   83.09
  -3  -4   0 1195.88   83.29
   3   4   0 1389.46   83.59
  -3  -4  -1   77.49    6.50
   3   4   1   96.69    6.80
  -3   4  -1   77.59    6.40
  -3  -4   1   80.79    6.70
  -3  -4  -2  999.70   66.69
   3  -4   2  989.50   65.69
  -3   4  -2  942.21   62.59
  -3   4  -2  847.72   62.79
   3   4   2 1035.00   62.79
  -3  -4  -3  737.33   51.09
   3  -4   3  760.72   49.80
   3   4   3  777.32   48.30
  -3   4  -3  664.63   48.30
  -3   4  -3  702.03   48.20
   3   4  -4   98.89   10.50
  -3   4   4  123.69   10.60
  -3  -4  -4  114.49   10.20
   3   4  -4  111.39    9.30
   3   4  -4  108.09    9.50
   3  -4   4  103.09    8.50
  -3  -4  -4  118.19   10.40
   3  -4  -4   92.09    9.50
   3  -4  -4   94.09    8.60
   3   4   4  120.99    8.70
  -3   4  -4   83.99    9.70
   3   4  -5  938.91   62.99
   3   4  -5  945.31   63.09
   3  -4   5  918.11   62.49
  -3  -4  -5  953.10   63.49
   3   4  -5  945.01   63.09
  -3  -4  -5  911.11   64.19
   3   4   5  924.01   64.59
   3  -4  -5  955.20   64.59
   3  -4  -5  982.10   64.39
  -3   4  -5  960.10   65.09
  -3   4  -5  962.70   64.89
   3  -4  -5  938.81   64.29
   3   4  -6   66.59    7.40
  -3  -4  -6   63.19    8.40
  -3  -4  -6   62.49    9.30
   3   4  -6   71.69    7.80
  -3  -4  -6   65.79    7.90
   3  -4  -6   59.09   10.40
   3   4   6   59.79   10.60
   3  -4  -6   67.99    8.00
  -3  -4   6   49.80   16.20
  -3   4  -6   64.59    8.00
   3  -4  -6   71.79    7.20
  -3   4  -6   62.19   11.90
  -3  -4  -7  284.37   21.30
   3   4  -7  271.87   21.40
   3   4  -7  275.27   21.10
  -3  -4  -7  282.37   21.90
   3  -4  -7  263.57   21.20
   3  -4  -7  256.87   20.50
  -3   4  -7  280.57   21.20
  -3   4  -7  277.47   21.50
   3   4  -8   59.49    7.60
  -3  -4  -8   53.39    7.40
  -3  -4  -8   49.30    8.50
   3   4  -8   59.39    8.40
  -3   4  -8   55.79    8.00
   3  -4  -8   71.29    8.10
   3  -4  -8   70.19    9.70
  -3   4  -8   54.19   11.00
  -3  -4  -9   72.39    7.80
  -3  -4  -9   63.49    8.90
   3   4  -9   74.39    9.40
   3   4  -9   65.79    7.80
  -3   4  -9   73.49    8.40
   3  -4  -9   73.59   10.10
  -3   4  -9   69.29   14.00
   3  -4  -9   69.59    8.10
  -3  -4 -10   24.30    7.40
  -3  -4 -10   17.70    5.00
   3   4 -10   28.40    6.10
   3   4 -10   19.00    8.30
  -3   4 -10   25.40    6.10
   3  -4 -10   32.40    5.70
   3  -4 -10   37.10    7.70
  -4  -4   0   88.39    6.80
  -4   4   0   55.89    6.90
  -4   4   1  102.29    9.80
  -4  -4  -1  101.89    8.70
  -4   4  -1   84.29    8.20
  -4   4  -1   82.69    8.10
  -4   4  -1  110.29    8.80
   4   4   1  113.39    8.30
  -4  -4  -2  627.14   43.00
   4   4   2  655.83   41.70
  -4   4  -2  586.04   41.80
  -4   4  -2  619.54   42.10
  -4   4  -2  586.74   41.60
   4   4  -3  343.37   23.80
  -4  -4  -3  344.67   24.60
   4   4  -3  349.77   23.50
   4   4  -3  323.67   23.70
   4  -4   3  329.67   23.30
  -4   4   3  324.07   24.20
   4   4   3  340.47   21.50
   4  -4  -3  293.07   21.40
  -4   4  -3  281.57   22.50
  -4   4  -3  279.07   21.50
   4  -4  -3  301.37   22.00
   4   4  -4  174.58   13.30
   4   4  -4  178.38   13.70
  -4  -4  -4  167.78   14.00
  -4  -4  -4  177.88   14.70
   4   4  -4  174.98   13.60
   4  -4   4  168.68   12.90
   4   4   4  179.68   14.60
   4  -4  -4  186.68   14.60
   4  -4  -4  173.48   14.50
  -4   4  -4  173.98   14.60
   4  -4  -4  180.18   13.70
   4   4  -5  190.28   13.00
  -4  -4  -5  131.79   14.10
  -4  -4  -5  139.69   13.30
   4   4  -5  169.08   13.10
   4   4   5  128.39   11.70
   4  -4  -5  115.29   12.40
  -4   4  -5  129.59   11.50
   4  -4  -5  124.69   10.70
   4  -4  -5  130.09   12.40
  -4   4  -5  127.29   13.30
  -4  -4  -6  109.09   10.20
  -4  -4  -6  103.29   12.10
   4   4  -6  107.49    9.80
   4   4  -6  111.19   10.70
   4   4  -6  103.89   11.70
  -4  -4  -6   97.79   10.90
   4  -4  -6   99.49    9.10
   4  -4  -6   94.49   12.60
  -4   4  -6   96.99    9.90
   4  -4  -6   95.29   10.00
  -4   4  -6   92.99   12.30
   4   4   6   83.59   12.80
   4   4  -7  165.78   14.00
  -4  -4  -7  173.28   15.30
   4   4  -7  172.28   14.80
  -4  -4  -7  176.88   14.50
  -4   4  -7  177.88   17.30
   4  -4  -7  204.08   15.10
  -4   4  -7  164.08   15.10
   4  -4  -7  176.78   19.20
   4  -4  -7  192.88   15.60
  -4  -4  -8  432.46   31.90
  -4   4  -8  364.26   34.20
  -4   4  -8  438.56   33.10
   4  -4  -8  397.76   30.70
   4   4  -9   15.90    6.00
  -4  -4  -9    5.60    4.20
   4   4  -9   20.00    7.30
  -4  -4  -9   19.20    4.80
   4  -4  -9   37.60    8.00
  -4   4  -9   18.70    6.00
   4  -4  -9   39.20    5.80
  -4  -4 -10   83.49   10.10
   4   4 -10   80.19    8.90
  -4  -4 -10   84.99    7.70
   4  -4 -10   85.69    8.40
  -4   4 -10   90.69    8.60
   4  -4 -10   82.89    9.70
  -5   4   0  195.78   13.30
  -5   4   0  151.48   13.40
  -5   4   1 2659.63  199.68
   5   4  -1 3410.36  200.08
  -5  -4   1 2343.57  168.58
  -5   4  -1 2571.14  168.58
  -5   4  -1 2595.74  168.48
   5  -4  -1 2550.64  168.08
   5   4   1 2703.23  169.38
  -5   4   2   59.79    8.30
   5   4  -2   41.60    7.20
   5  -4  -2   77.49    7.50
   5  -4  -2   78.19    8.00
  -5   4  -2   66.39    8.40
   5   4   2   50.29    6.60
   5   4   2   41.30    8.10
  -5   4  -2   71.29    7.10
  -5  -4  -3  406.26   29.90
   5   4  -3  440.96   28.80
   5   4  -3  406.06   29.20
  -5  -4  -3  389.86   29.30
   5   4  -3  412.76   28.90
   5  -4  -3  322.27   25.80
   5   4   3  429.46   26.60
  -5   4  -3  340.87   26.60
  -5   4  -3  367.06   27.10
  -5   4  -3  339.87   26.00
   5  -4  -3  353.06   25.70
   5  -4  -3  379.56   25.80
  -5  -4  -4   71.59    8.60
   5   4  -4   67.29    9.30
   5   4  -4   78.69    7.80
  -5  -4  -4   69.79    9.30
   5   4   4   72.29    9.30
   5  -4  -4   81.59    9.60
  -5   4  -4   70.39    9.00
   5  -4  -4   70.69    8.20
  -5  -4  -5   59.79    7.40
  -5  -4  -5   51.09   10.00
   5   4  -5   49.30    6.80
   5   4  -5   43.00    7.10
   5   4  -5   51.29    9.00
   5  -4  -5   53.09    7.60
   5   4   5   48.20    9.30
   5  -4  -5   49.80    8.70
  -5   4  -5   58.29    8.20
   5  -4  -5   63.19    7.00
  -5  -4  -6  149.29   16.70
   5   4  -6  167.98   15.10
  -5  -4  -6  157.98   14.90
  -5  -4  -6  161.18   14.10
   5   4  -6  174.58   13.90
   5   4  -6  177.78   14.10
  -5   4  -6  154.78   13.30
   5  -4  -6  154.88   12.60
   5  -4  -6  132.79   13.40
  -5   4  -6  144.29   17.60
   5  -4  -6  139.39   14.50
   5   4   6  140.39   14.60
   5   4  -7  119.09   11.10
  -5  -4  -7  110.99   16.90
   5   4  -7  134.39   12.60
  -5  -4  -7  128.29   11.50
  -5  -4  -7  119.69   12.60
   5  -4  -7  146.49   11.80
   5  -4  -7  117.89   16.80
  -5   4  -7  125.49   12.20
   5   4   7  111.99   16.70
   5  -4  -7  141.09   13.50
   5  -4   8  164.38   21.00
   5   4  -8  197.78   16.30
  -5  -4  -8  183.98   15.60
  -5  -4  -8  188.48   14.80
   5   4  -8  184.98   14.90
   5  -4  -8  179.08   14.90
   5  -4  -8  185.38   16.60
  -5   4  -8  187.88   15.30
  -5  -4  -9   99.49   11.00
  -5  -4  -9   95.59    8.80
   5   4  -9   97.39    9.40
   5   4  -9   99.59   10.50
  -5   4  -9   94.79    9.20
   5  -4  -9   95.59   10.90
   5  -4  -9  107.09    9.30
  -6  -4   0  112.29    8.70
   6   4   0   63.89   10.80
   6  -4   0   76.69    9.60
   6   4   0   82.69   10.70
  -6   4   0   84.39    9.00
   6  -4   1  200.18   16.60
   6   4  -1  182.68   14.00
   6   4  -1  164.58   17.60
   6   4  -1  156.88   14.50
  -6  -4  -1  164.98   14.10
   6   4  -1  167.58   17.00
  -6   4   1  195.98   14.10
  -6  -4   1  167.98   13.80
   6  -4  -1  214.68   14.60
  -6   4  -1  168.78   14.00
   6  -4  -1  174.48   14.00
  -6   4  -1  177.18   14.00
   6  -4  -1  155.38   18.30
   6   4   1  163.08   15.40
   6   4  -2  146.79   14.10
  -6  -4  -2  162.78   13.60
   6   4  -2  157.98   13.60
   6   4  -2  164.98   12.90
   6   4   2  152.18   13.60
  -6   4  -2  139.59   12.40
   6  -4  -2  141.99   12.50
  -6   4  -2  183.88   13.60
  -6  -4   2  123.99   12.30
  -6  -4  -3  157.38   14.90
  -6  -4  -3  176.78   15.30
   6   4  -3  178.68   14.00
   6   4  -3  167.88   15.10
  -6   4  -3  186.78   16.40
   6   4   3  161.58   15.60
   6  -4  -3  161.88   16.00
  -6   4  -3  195.38   16.90
   6  -4  -3  181.18   14.70
  -6  -4   3  158.68   14.80
   6  -4  -3  191.48   15.20
  -6  -4  -4  550.14   37.80
   6   4  -4  547.05   37.60
  -6  -4  -4  549.54   39.30
   6   4  -4  499.95   37.70
   6   4  -4  539.55   38.00
   6   4   4  511.55   40.80
   6  -4  -4  553.44   40.00
   6  -4  -4  591.04   39.40
   6  -4  -4  579.54   40.40
  -6   4  -4  601.74   40.40
  -6  -4  -5  142.59   16.40
   6   4  -5  153.98   13.90
  -6  -4  -5  160.68   13.60
   6   4  -5  155.18   14.40
   6   4  -5  159.58   13.10
  -6   4  -5  177.48   14.50
   6  -4  -5  158.68   15.50
   6  -4  -5  163.48   15.10
   6  -4  -5  156.18   13.40
   6   4   5  149.19   15.10
   6   4  -6  413.46   32.40
   6   4  -6  445.06   32.90
  -6  -4  -6  449.36   35.00
  -6  -4  -6  481.05   32.50
   6   4  -6  429.56   32.00
  -6  -4  -6  466.25   33.10
  -6   4  -6  588.34   36.30
   6  -4  -6  517.85   36.40
   6  -4  -6  461.55   34.90
   6  -4  -6  467.95   35.80
   6   4   6  448.26   36.90
  -6  -4  -7   38.20    7.00
   6   4  -7   62.29    9.00
  -6  -4  -7   32.30    9.30
   6  -4  -7   50.79    9.40
  -6   4  -7   32.10    7.40
   6  -4  -7   41.70   13.50
   6   4   7   22.20    9.20
  -6  -4  -8   40.90    6.50
  -6  -4  -8   30.70    8.60
  -6   4  -8   36.20    6.90
   6  -4  -8   39.00    9.60
   6  -4  -8   43.90    7.00
  -6  -4  -9   97.19   11.80
   6   4  -9   65.19    7.80
   6   4  -9   64.19    9.10
  -6   4   9   94.59   12.60
  -6  -4  -9   61.79    7.20
   6  -4  -9   80.09    9.50
  -6   4  -9   70.99    7.40
   6  -4  -9   92.79    8.40
   7   4   0   19.20    7.80
  -7   4   0   22.90    8.60
   7  -4   0   12.30    5.20
   7  -4   1 1270.37   77.99
  -7   4   1 1044.60   77.89
   7   4  -1 1267.87   78.19
   7   4  -1 1091.89   81.19
  -7   4   1 1090.39   77.99
  -7  -4  -1 1146.59   78.59
  -7   4  -1 1142.29   76.29
   7  -4  -1 1164.78   75.89
   7   4   1 1185.48   78.59
  -7  -4   1  988.00   76.09
  -7   4  -1 1143.19   76.59
  -7   4   2   79.09    8.20
   7   4  -2   41.20    8.60
  -7   4  -2   20.30    8.40
   7  -4  -2   20.20    7.10
   7   4  -3 1581.14  116.19
  -7  -4  -3 1873.91  117.79
   7   4  -3 1908.21  116.69
   7   4  -3 1598.64  115.79
  -7   4  -3 1823.02  120.59
   7   4   3 1902.71  121.69
   7  -4  -3 1925.81  119.39
  -7  -4   3 1488.35  119.99
   7  -4  -3 1795.12  119.59
   7   4  -4   60.49    9.40
  -7  -4  -4   53.09   10.70
  -7  -4  -4   22.30   10.30
   7   4  -4   87.09   10.00
   7  -4  -4   37.70    8.70
   7   4   4   51.19    9.70
  -7  -4  -5 1804.32  115.29
  -7  -4  -5 1793.92  113.39
   7   4  -5 1563.74  113.69
   7   4  -5 1665.73  114.69
   7   4  -5 1623.64  112.79
   7   4   5 1698.53  108.99
  -7  -4   5 1554.24  107.49
   7  -4  -5 1496.35  105.89
  -7   4  -5 1794.92  106.89
   7  -4  -5 1620.64  107.29
   7  -4  -5 1328.67  106.29
  -7  -4  -6   22.70    7.60
  -7  -4  -6   29.50    9.20
   7  -4   6   33.70    9.70
  -7  -4  -6   31.10   16.70
   7  -4  -6   56.39    9.10
   7  -4  -6   64.29    9.70
  -7  -4   6   74.79   10.60
  -7  -4  -7  435.46   30.10
   7   4  -7  370.36   29.70
  -7  -4  -7  407.76   28.90
   7   4  -7  377.66   28.70
   7  -4   7  420.16   30.90
   7  -4  -7  373.16   28.50
   7  -4  -7  366.16   30.90
  -7  -4   7  407.76   30.90
  -7   4  -7  443.46   28.90
   7  -4  -7  357.56   29.70
   7   4   7  436.96   32.50
  -7  -4  -8   14.90    5.30
  -7   4   8   52.89    9.20
  -7  -4  -8   21.00    5.70
   7   4  -8   32.60    5.90
   7   4  -8   35.00    7.90
   7  -4  -8   34.50    6.20
  -7   4  -8   27.30    5.80
   7  -4  -8   46.20    8.70
  -8   4   0   59.09    9.00
   8  -4   0   72.59   11.00
   8  -4   0   53.09   14.10
   8   4   0   95.69   12.90
   8  -4   1  129.19   16.50
  -8  -4  -1  132.99   12.90
   8   4  -1  126.19   14.40
  -8   4   1  142.09   12.90
   8   4  -1  129.29   17.00
   8  -4  -1  134.29   13.30
   8   4   1  119.39   15.00
   8  -4  -1  104.49   18.60
  -8   4  -1  125.79   13.30
  -8  -4   1  147.69   13.30
   8   4  -2  510.55   36.90
   8  -4   2  494.35   38.70
  -8  -4   2  567.04   38.50
   8   4   2  494.15   39.80
  -8   4  -2  490.95   37.70
   8  -4  -2  512.55   37.50
   8   4  -3  302.67   23.60
   8   4  -3  326.07   22.70
   8  -4   3  267.97   24.70
   8   4  -3  291.77   23.70
  -8   4   3  333.47   23.70
  -8  -4  -3  273.87   24.00
   8   4   3  303.27   26.20
   8  -4  -3  241.98   22.70
   8  -4  -3  345.67   22.50
  -8  -4   3  289.87   23.90
   8   4  -4  176.68   16.00
  -8   4   4  144.59   14.20
   8  -4   4  132.59   15.90
  -8  -4  -4  145.89   15.50
   8  -4  -4  142.79   15.00
   8   4   4  184.08   17.20
   8  -4  -4  152.98   14.00
   8   4  -5   61.19   10.50
   8   4  -5   41.80   10.50
   8   4  -5   43.60    8.10
  -8  -4  -5   62.79   14.90
   8  -4   5   40.80   10.90
   8  -4  -5   29.60    8.30
  -8  -4   5   40.80    9.10
  -8   4  -5   40.80   16.30
   8  -4  -5   44.70    9.90
   8   4   5   57.89   10.80
  -8  -4  -6  144.49   14.50
   8   4  -6  150.98   12.30
   8  -4   6  129.59   15.10
   8   4  -6  156.78   14.90
  -8  -4  -6  109.69   13.60
  -8   4   6  163.88   14.40
   8  -4  -6  122.29   14.30
  -8  -4   6  167.98   14.20
   8  -4  -6  140.79   11.50
   8   4   6  150.28   15.10
   8  -4  -6   93.79   14.90
  -8   4  -6   84.19   12.40
  -8   4   7   85.89    9.90
   8   4  -7   61.59    7.40
   8  -4   7   50.19    9.90
  -8  -4  -7   51.99   11.50
   8   4  -7   63.79   10.50
  -8  -4   7   85.99   12.40
   8  -4  -7   89.09    8.50
  -9   4   0  114.49   12.10
   9  -4   0   87.59   15.60
  -9  -4   0  102.09   11.40
   9  -4   0   94.59   18.40
   9   4   0  102.39   16.70
  -9   4   1  229.88   19.80
   9   4  -1  255.87   20.30
   9  -4   1  237.38   23.60
  -9  -4  -1  236.48   19.80
   9   4   1  250.07   23.10
  -9   4  -1  232.68   19.70
   9  -4  -1  256.77   20.00
   9  -4  -1  188.48   26.80
  -9  -4   1  223.98   19.70
   9  -4   2  105.19   14.30
   9   4  -2   77.49   11.20
  -9   4   2  106.39   10.80
  -9  -4  -2   85.09   11.40
   9  -4  -2  108.69   11.50
  -9   4  -2  102.89   16.70
   9   4   2   81.79   13.80
  -9  -4   2  107.99   11.80
  -9  -4  -3   95.69   13.20
  -9   4   3   91.59   11.60
   9  -4   3   83.99   14.10
   9   4  -3   86.89   14.40
  -9  -4   3   89.79   11.60
   9  -4  -3   77.69   12.10
   9   4   3   94.99   13.50
   9  -4   4  206.58   18.90
   9   4  -4  157.88   14.40
  -9  -4  -4  133.69   18.30
   9   4   4  138.29   16.40
   9  -4  -4  205.38   15.90
  -9  -4   4  167.98   15.50
   9  -4   5  141.79   16.10
  -9  -4  -5  142.09   14.10
  -9   4   5  115.39   13.00
   9  -4  -5  142.39   14.70
   9   4   5  147.79   17.30
   9  -4  -5  123.49   12.40
  -9  -4   5  150.18   15.20
   9  -4   6   92.29   12.50
  -9   4   6  103.19   11.70
   9   4   6   67.39   12.90
   9  -4  -6   90.39   11.90
   9  -4  -6  104.39    9.20
  -9  -4   6   74.99   11.80
  10  -4   0   12.60   11.40
 -10   4   0    5.00    7.30
 -10  -4   0    0.90    5.50
 -10  -4  -1   78.19   12.00
  10  -4   1   91.89   16.60
 -10   4   1   86.49   12.10
 -10   4  -1   74.59   16.00
 -10  -4   1   72.79   11.00
  10   4   1   77.09   14.70
  10  -4  -1   66.69   13.70
 -10  -4  -2   50.89   12.60
  10  -4   2   47.50   14.40
 -10   4   2   56.69   11.50
  10   4   2   41.30   11.80
 -10  -4   2   40.30   10.10
  10  -4  -2   49.10   11.40
  10  -4   3    6.00    6.60
 -10  -4  -3    3.40    9.40
  10  -4  -3   12.40    7.80
  10   4   3    2.10    7.20
 -10  -4   3    5.80    6.20
  10  -4   4   21.50   10.00
  10   4   4   21.70   10.50
 -10  -4   4   21.70    9.40
  10  -4  -4   33.30    9.30
  10  -4   5   54.99   11.00
 -10   4   5   45.50   10.90
 -10  -4   5   38.90   10.80
 -11  -4   0   86.69   14.90
 -11  -4  -1    4.80    9.70
 -11   4   1   11.30   10.30
 -11  -4   1   36.70   13.40
 -11   4   2  255.27   23.50
 -11  -4   2  297.57   25.30
   0  -5   0    7.20    1.30
   0   5   0   11.10    1.30
   0   5   1  117.99    8.60
   0  -5  -2 6593.44  444.06
   0   5   2 6899.61  444.36
   0   5   3  134.19   10.80
   0  -5   3  147.59   10.20
   0  -5  -4 1035.50   73.49
   0  -5   4 1133.69   72.89
   0   5   4 1111.39   73.59
   0  -5  -5  442.66   32.00
   0  -5   5  480.35   31.80
   0  -5  -5  472.55   32.10
   0  -5  -5  441.76   31.90
   0   5  -5  438.96   32.60
   0   5  -6  428.76   30.80
   0  -5  -6  436.66   30.10
   0  -5  -6  434.26   30.40
   0  -5  -6  461.85   30.60
   0  -5   6  376.76   30.40
   0   5  -6  423.46   30.00
   0   5   6  391.86   31.10
   0   5  -6  434.06   30.20
   0  -5  -7   21.50    6.00
   0  -5  -7   19.20    6.60
   0   5  -7   10.10    5.00
   0  -5  -7   25.10    7.10
   0  -5  -8  175.58   14.50
   0   5  -8  155.48   14.30
   0   5  -8  164.78   14.80
   0  -5  -8  182.08   14.70
   0   5  -8  172.18   15.60
   0  -5  -8  167.18   14.80
   0   5  -9   83.79   11.80
   0  -5  -9   54.99    8.90
   0  -5  -9   75.89    9.70
   0   5  -9   79.59    9.00
   0   5  -9   52.59   10.70
   0  -5  -9   75.69    8.80
   0  -5 -10  178.78   15.50
   0  -5 -10  127.49   13.20
   0  -5 -10  165.88   13.30
   0   5 -10  155.48   13.30
   1   5   0 1457.65   95.59
   1  -5   1 4895.11  326.77
  -1  -5  -1 4926.81  327.47
  -1   5   1 5314.47  327.97
  -1   5   1 4714.03  327.27
   1   5   1 4835.12  315.87
  -1   5  -1 4732.73  314.87
  -1  -5  -2 3678.33  239.68
  -1   5   2 3685.83  239.58
  -1   5   2 3447.35  239.08
  -1   5  -2 3114.39  223.58
   1   5   2 3674.03  226.18
  -1  -5  -3 1302.67   85.09
  -1  -5  -3 1321.17   85.09
  -1   5   3 1280.77   84.89
   1  -5   3 1187.68   83.89
   1   5   3 1409.96   93.49
  -1  -5  -4 5478.35  373.46
   1  -5   4 5684.23  372.46
  -1   5   4 5892.81  373.96
   1   5  -5  939.01   65.99
  -1  -5  -5  942.01   68.49
   1  -5   5  962.70   65.69
  -1  -5  -5 1003.00   66.49
  -1  -5  -5  983.30   66.49
  -1  -5  -5 1044.40   66.49
   1   5  -5 1008.40   66.09
   1  -5  -5  989.50   64.59
   1   5   5  895.61   67.99
  -1   5  -5  936.61   64.89
  -1  -5   5 1003.80   64.99
   1  -5  -5  958.70   64.59
   1   5  -6  676.83   48.10
  -1   5   6  655.03   48.80
   1   5  -6  715.63   47.50
   1   5  -6  722.33   47.30
  -1  -5  -6  696.43   47.60
  -1  -5  -6  731.73   47.80
  -1  -5  -6  639.04   49.30
   1  -5  -6  758.02   48.60
  -1   5  -6  754.52   48.90
  -1   5  -6  753.92   49.30
  -1   5  -6  708.33   48.60
  -1  -5   6  602.04   49.50
   1  -5  -6  746.03   49.70
   1   5   6  640.14   49.20
   1   5  -7  145.49   12.50
   1   5  -7  126.39   14.50
   1   5  -7  133.89   12.00
  -1  -5  -7  133.09   13.00
  -1  -5  -7  139.19   12.10
  -1  -5  -7  135.49   12.40
  -1   5  -7  166.98   14.30
  -1   5  -7  160.98   14.40
   1  -5  -7  160.88   14.00
  -1   5  -7  159.58   15.00
   1  -5  -7  161.18   13.60
   1  -5  -7  157.68   14.20
  -1  -5  -8 1021.00   69.79
   1   5  -8 1025.80   69.29
  -1  -5  -8  990.00   69.99
  -1   5   8 1157.98   71.59
  -1  -5  -8 1017.90   69.79
   1   5  -8 1024.80   69.59
   1   5  -8  932.21   69.99
  -1   5  -8 1144.29   76.39
  -1   5  -8 1112.49   75.59
   1  -5  -8 1147.59   76.39
   1  -5  -8 1096.99   75.39
   1  -5  -8 1078.09   75.79
  -1  -5  -9  186.88   15.70
   1   5  -9  191.08   16.20
  -1  -5  -9  201.28   16.20
   1   5  -9  195.88   15.80
  -1  -5  -9  191.68   16.80
   1  -5  -9  212.38   16.90
   1  -5  -9  172.28   19.20
  -1   5  -9  217.58   17.60
  -1   5  -9  203.58   17.00
   1  -5  -9  224.58   17.70
   1   5 -10  266.37   20.70
  -1  -5 -10  242.28   19.40
  -1  -5 -10  285.37   20.20
   1   5 -10  268.57   19.60
  -1   5 -10  277.27   21.80
  -1   5 -10  265.47   21.60
   1  -5 -10  295.77   21.40
   1  -5 -10  319.87   22.50
  -2   5   0 5606.14  368.06
   2  -5   0 5733.43  368.46
   2   5   0 5368.86  367.76
  -2  -5   0 5568.74  368.06
  -2  -5  -1  107.39    8.10
  -2   5  -1  111.79    7.60
   2   5   1  113.39    8.00
  -2  -5   1  101.49    7.80
  -2  -5  -2 1708.53  119.79
   2  -5   2 1917.11  118.89
   2   5   2 1791.92  118.49
  -2   5  -2 1827.02  118.19
  -2  -5   2 1777.72  118.39
   2  -5   3 1071.79   73.39
  -2  -5  -3 1159.38   74.89
   2   5   3 1127.79   69.49
  -2   5  -3  957.90   69.39
   2  -5   4  656.83   46.90
  -2  -5  -4  754.32   48.70
   2   5   4  754.92   51.09
  -2  -5  -5   28.80    5.90
  -2  -5  -5   27.90    5.70
  -2  -5  -5   41.50    9.00
  -2   5   5   25.50    7.00
   2   5  -5   30.90    5.90
  -2  -5  -5   30.90    6.00
   2  -5   5   22.90    4.30
   2   5  -5   27.80    5.50
   2  -5  -5   29.70    5.30
  -2   5  -5   26.70    6.50
   2  -5  -5   30.40    6.30
  -2   5   6   56.19    9.10
  -2  -5  -6   71.49    9.50
   2   5  -6   85.89    8.30
  -2   5   6   54.09   11.90
  -2  -5  -6   71.69   10.00
  -2  -5  -6   74.79    9.10
  -2   5  -6   62.49    9.80
  -2   5  -6   71.49    9.80
  -2  -5   6   53.69   12.90
   2   5   6   68.69    9.50
  -2  -5  -7  201.28   16.80
  -2  -5  -7  185.28   16.10
   2   5  -7  190.58   15.50
   2   5  -7  201.68   15.90
  -2  -5  -7  191.78   15.70
   2  -5  -7  178.18   15.00
  -2   5  -7  190.78   16.20
   2  -5  -7  185.98   15.60
  -2   5  -7  187.58   15.70
  -2  -5  -8  262.77   20.90
  -2  -5  -8  272.87   20.60
  -2  -5  -8  257.87   21.50
   2   5  -8  274.67   20.70
   2   5  -8  269.77   20.30
  -2   5  -8  284.67   21.80
   2  -5  -8  275.67   21.30
   2  -5  -8  274.97   21.90
  -2   5  -8  283.47   21.90
  -2  -5  -9   35.80    7.80
  -2  -5  -9   34.20    6.50
   2   5  -9   32.20    6.80
   2   5  -9   44.10    7.90
  -2   5  -9   46.40   10.80
   2  -5  -9   57.19    9.10
  -2   5  -9   48.10    8.50
   2  -5  -9   55.79    7.30
   2   5 -10   54.19    7.80
  -2  -5 -10   48.60    6.70
  -2  -5 -10   56.59    8.10
   2   5 -10   65.19    9.00
  -2   5 -10   47.50    8.10
   2  -5 -10   62.19    9.10
   2  -5 -10   52.89    7.10
  -3  -5   0    8.00    2.60
   3   5   0   12.60    2.50
  -3  -5  -1 2113.99  145.89
  -3  -5  -1 2316.37  146.69
   3   5   1 2340.57  144.29
  -3   5  -1 2202.08  143.99
  -3  -5   1 2035.20  144.09
  -3  -5  -2  562.44   38.60
  -3   5  -2  526.85   34.90
   3   5   2  559.64   35.20
  -3   5  -2  468.95   35.10
  -3  -5  -3  838.82   60.49
  -3   5   3  882.51   59.79
   3  -5   3  958.80   59.29
  -3   5  -3  828.32   58.69
   3   5   3  878.71   58.59
  -3   5  -3  912.91   58.59
   3   5  -4  237.18   17.60
   3  -5   4  247.78   16.80
   3   5  -4  253.27   17.70
   3   5  -4  231.08   18.20
  -3  -5  -4  244.38   18.10
  -3  -5  -4  249.38   19.60
  -3   5   4  228.48   18.00
   3  -5  -4  235.48   18.00
  -3   5  -4  238.18   18.30
   3   5   4  252.97   17.70
   3  -5  -4  230.58   17.50
  -3   5   5 1146.19   77.59
   3   5  -5 1165.88   77.49
   3   5  -5 1132.29   77.49
  -3   5   5 1224.58   79.99
  -3  -5  -5 1205.48   78.19
  -3  -5  -5 1116.99   78.79
   3   5  -5 1116.19   77.49
  -3   5  -5 1143.19   79.99
   3   5   5 1113.09   79.59
  -3   5  -5 1250.07   79.99
   3  -5  -5 1167.78   79.59
   3  -5  -5 1164.38   79.39
   3  -5  -5 1265.37   79.49
  -3  -5  -6  261.57   19.50
   3   5  -6  255.47   19.30
   3   5  -6  252.87   19.00
  -3  -5  -6  245.38   20.50
  -3  -5  -6  257.67   20.00
   3  -5  -6  265.97   19.30
   3  -5  -6  269.07   19.80
  -3   5  -6  282.57   20.80
  -3   5  -6  280.57   20.00
   3  -5  -6  267.37   23.00
  -3  -5   6  198.28   23.90
   3   5   6  226.78   20.60
  -3  -5  -7   46.50    6.80
   3   5  -7   49.70    8.20
   3   5  -7   48.50    7.20
  -3  -5  -7   47.20    8.20
   3  -5  -7   50.09    8.00
  -3   5  -7   34.40   10.70
   3  -5  -7   46.20    6.80
  -3   5  -7   40.50    7.20
   3   5  -8  175.58   15.20
  -3  -5  -8  185.48   15.70
   3   5  -8  170.78   14.80
  -3  -5  -8  177.98   14.70
   3  -5  -8  169.08   14.60
  -3   5  -8  185.78   15.20
   3  -5  -8  173.08   15.90
  -3   5  -8  164.88   16.90
  -3  -5  -9   23.40    7.50
  -3  -5  -9   30.00    5.60
   3   5  -9   50.09    7.50
   3   5  -9   32.50    6.40
   3  -5  -9   35.50    6.20
   3  -5  -9   32.90    8.20
  -3   5  -9   23.00    6.90
  -3  -5 -10   46.00    7.60
  -3  -5 -10   44.20    5.60
   3   5 -10   37.70    6.80
   3   5 -10   42.70    7.80
   3  -5 -10   44.20    6.10
  -3   5 -10   44.90    6.80
   3  -5 -10   44.90    8.50
  -4  -5   0 1126.09   74.19
  -4   5   0 1097.99   73.99
  -4  -5  -1 2035.50  126.79
  -4   5   1 1789.52  126.29
  -4   5  -1 1482.75  113.89
  -4   5  -1 1786.02  114.39
  -4  -5   1 1759.42  114.39
   4   5   1 1881.51  114.39
  -4   5   2 1622.14  109.99
  -4  -5  -2 1698.13  110.59
  -4   5  -2 1546.55  107.89
  -4   5  -2 1564.94  107.99
   4   5   2 1771.42  108.09
   4   5  -3  994.70   67.09
  -4   5   3 1039.80   67.59
  -4  -5  -3 1062.09   69.79
   4   5  -3  951.40   67.29
   4   5  -3  978.50   67.19
   4  -5  -3 1058.49   71.69
   4  -5  -3 1055.09   72.39
   4   5   3 1102.99   71.99
   4   5  -4  316.27   24.10
  -4  -5  -4  341.67   24.50
   4   5  -4  344.57   23.70
   4  -5   4  338.07   23.40
   4   5  -4  333.57   24.00
  -4  -5  -4  337.67   25.10
   4  -5  -4  347.07   24.30
   4   5   4  333.67   24.20
  -4   5  -4  342.27   24.70
   4  -5  -4  322.77   24.20
   4  -5  -4  331.57   23.80
  -4  -5  -5 1318.47   85.19
  -4  -5  -5 1305.37   86.29
   4   5  -5 1163.78   85.39
  -4   5  -5 1182.38   78.79
   4   5   5 1188.08   78.69
   4   5   5 1203.08   78.99
   4  -5  -5 1176.08   79.19
   4  -5  -5 1100.99   79.09
   4  -5  -5 1111.59   78.29
  -4  -5  -6  151.08   12.60
  -4  -5  -6  139.09   14.20
   4   5  -6  144.59   12.10
  -4  -5  -6  145.39   13.20
   4   5  -6  138.59   12.60
   4  -5  -6  141.39   13.30
  -4   5  -6  150.78   16.60
   4  -5  -6  147.59   12.50
   4   5   6  130.49   15.50
   4  -5  -6  148.19   14.90
  -4   5  -6  160.28   13.20
  -4  -5  -7  151.58   13.80
  -4  -5  -7  144.89   12.70
   4   5  -7  141.19   12.40
   4   5  -7  145.49   12.70
   4  -5  -7  140.79   13.40
   4  -5  -7  144.69   18.00
  -4   5  -7  136.99   12.60
   4  -5  -7  142.79   12.20
  -4  -5  -9   40.90    8.40
   4   5  -9   41.60    8.30
  -4  -5  -9   36.50    5.60
   4   5  -9   36.60    7.00
   4  -5  -9   34.00    6.00
   4  -5  -9   39.20    8.00
  -4   5  -9   46.40    6.70
  -4  -5 -10   29.00    7.80
  -4  -5 -10   19.90    5.80
   4   5 -10   33.00    6.50
   4   5 -10   34.50    8.10
  -4   5 -10   23.10    6.60
  -5  -5   0    4.10    2.70
   5   5   0    5.80    5.30
  -5  -5  -1 5289.57  362.86
  -5   5   1 5287.37  362.46
   5   5  -1 5100.19  362.06
   5   5  -1 6418.06  364.46
  -5   5  -1 4575.44  308.67
  -5  -5   1 3831.72  309.97
   5   5   1 5232.48  309.17
   5  -5  -1 5025.80  307.97
  -5   5  -1 4789.82  308.07
   5   5  -2  666.63   46.40
   5   5  -2  722.03   46.50
  -5   5   2  608.04   46.40
   5   5  -2  720.93   46.30
  -5  -5  -2  696.23   47.20
   5   5   2  679.33   44.60
  -5   5  -2  612.44   43.80
  -5   5  -2  613.04   43.90
  -5  -5   2  674.83   44.10
   5  -5  -2  624.04   43.70
   5  -5  -2  627.84   43.50
  -5  -5  -3  816.82   56.19
   5   5  -3  829.32   55.09
   5   5  -3  780.52   54.89
  -5  -5  -3  773.02   55.29
   5   5  -3  867.81   54.89
  -5   5  -3  814.12   54.59
   5   5   3  728.83   54.49
  -5   5  -3  827.62   56.59
   5  -5  -3  820.22   53.89
  -5   5  -3  780.32   54.39
   5  -5  -3  806.72   53.89
   5  -5  -3  740.23   53.89
   5   5   3  840.22   54.59
   5   5  -4   98.19    9.60
   5   5  -4   97.09    8.60
  -5  -5  -4   96.99    9.70
  -5  -5  -4   91.79   10.60
  -5   5  -4  104.29   10.20
   5  -5  -4   91.39    9.80
   5   5   4   94.79   10.40
   5   5   4   85.29   10.90
   5   5  -5   37.90    7.90
  -5  -5  -5   32.30    6.30
  -5  -5  -5   29.30    8.90
   5  -5  -5   25.20    8.40
   5  -5  -5   26.90    7.00
   5   5   5   29.10    8.20
   5  -5  -5   32.60    5.70
  -5   5  -5   31.20    7.10
  -5  -5  -6  314.67   23.80
   5   5  -6  299.77   23.30
   5   5  -6  294.47   23.70
  -5  -5  -6  291.07   25.30
   5   5  -6  299.57   22.60
  -5  -5  -6  322.37   22.90
   5   5   6  314.47   25.40
   5  -5  -6  335.37   25.50
   5  -5  -6  297.27   24.10
   5  -5  -6  311.57   23.60
  -5   5  -6  329.57   24.00
  -5  -5  -7   89.79   14.90
   5   5  -7  112.29   10.10
  -5  -5  -7  107.59   10.30
  -5  -5  -7  103.89   11.60
   5   5  -7  112.99   11.60
   5  -5  -7  122.69   11.20
   5  -5  -7  114.69   17.40
   5  -5  -7  115.09   12.20
  -5   5  -7  119.29   11.60
  -5  -5  -8  154.48   14.30
   5  -5   8  166.48   17.00
   5   5  -8  157.08   13.50
   5   5  -8  167.68   15.00
  -5  -5  -8  178.88   13.70
  -5   5  -8  192.78   15.20
   5  -5  -8  175.98   14.70
   5  -5  -8  182.78   16.30
  -5  -5  -9   61.39    6.80
   5   5  -9   61.69    7.70
  -5  -5  -9   59.09    9.00
   5   5  -9   70.39    8.70
  -5   5  -9   43.80    6.70
   5  -5  -9   52.99    8.40
   5  -5  -9   61.19    6.70
   6  -5   0  428.26   28.80
   6   5   0  423.66   29.20
  -6  -5   0  398.06   28.90
   6   5   0  410.96   30.40
  -6   5   0  390.26   28.70
  -6   5   0  377.56   28.60
  -6  -5  -1  227.18   17.30
  -6   5   1  230.78   16.90
   6  -5   1  266.17   18.30
   6   5  -1  209.88   17.10
   6   5  -1  183.48   19.00
   6   5  -1  218.58   16.80
   6   5  -1  207.38   19.90
   6   5   1  204.58   19.00
   6  -5  -1  209.98   22.20
  -6   5  -1  240.38   17.90
   6  -5  -1  270.67   17.90
   6  -5  -1  249.68   18.20
  -6  -5   1  215.98   17.70
  -6   5  -1  241.38   17.70
   6   5  -2   57.69    9.20
  -6   5   2   50.19   10.80
  -6  -5  -2   55.69    7.60
   6   5  -2   48.00    7.70
   6   5  -2   56.09    6.60
   6  -5  -2   69.49    8.50
   6  -5  -2   60.09    7.30
  -6   5  -2   50.29    7.10
   6   5   2   48.60    8.40
  -6  -5   2   57.69    7.20
  -6   5  -2   56.39    9.00
  -6  -5  -3   28.20    9.40
   6   5  -3   60.49    7.70
  -6  -5  -3   45.10    8.20
  -6   5  -3   28.80   14.30
  -6   5  -3   28.00    5.80
   6  -5  -3   41.70    6.50
   6  -5  -3   35.30    6.60
  -6   5  -3   16.10    5.80
   6   5   3   45.90    7.80
   6  -5  -3   14.90    5.90
  -6  -5  -4  217.98   18.30
   6   5  -4  257.87   18.30
  -6  -5  -4  214.48   19.40
   6   5  -4  273.47   18.20
   6   5  -4  212.58   18.70
  -6   5  -4  203.08   17.90
   6  -5  -4  274.07   17.10
   6  -5  -4  180.28   17.40
   6   5   4  201.68   18.60
   6  -5  -4  231.78   17.90
   6   5  -5  204.78   18.10
  -6  -5  -5  184.68   19.50
   6   5  -5  239.28   17.90
  -6  -5  -5  201.88   17.20
   6   5  -5  243.38   17.10
   6  -5  -5  181.98   16.50
   6   5   5  190.98   17.20
   6  -5  -5  196.98   15.10
  -6   5  -5  181.18   15.70
   6  -5  -5  177.98   16.80
  -6  -5  -6  100.89   11.20
  -6  -5  -6   90.59   14.60
  -6  -5  -6  105.39   10.10
  -6   5  -6  119.39   12.00
   6   5   6   99.59   14.70
   6  -5  -6  187.98   14.10
   6  -5  -6  125.49   14.20
   6   5  -7  140.49   14.60
  -6  -5  -7  149.29   12.80
   6   5  -7  141.59   13.10
  -6  -5  -7  148.39   13.90
   6  -5  -7  136.19   12.10
   6  -5  -7  134.29   15.90
  -6  -5   7  126.09   14.90
  -6   5  -7  159.08   13.20
   6   5   7  128.39   17.00
   6  -5  -7  119.09   14.90
   6   5  -8  186.38   16.60
   6   5  -8  179.08   15.00
  -6  -5  -8  203.18   15.70
  -6  -5  -8  208.18   14.90
   6  -5   8  127.59   17.80
  -6  -5   8  140.89   19.40
  -6   5  -8  207.88   15.10
   6  -5  -8  180.58   14.70
   6  -5  -8  176.28   16.80
   6   5  -9   42.20    7.80
  -6  -5  -9   56.69    9.50
   6   5  -9   31.50    6.60
  -6  -5  -9   28.50    6.40
  -6   5   9   56.99   11.50
  -6   5  -9   27.10    5.00
  -7   5   0  588.54   41.00
   7   5   0  633.94   43.20
  -7  -5   0  578.64   41.20
  -7   5   0  515.95   40.30
  -7  -5  -1  125.69   11.80
   7   5  -1  130.69   12.10
   7   5  -1  124.79   15.40
  -7   5   1  119.09   13.30
   7  -5  -1  135.09   11.80
  -7  -5   1  128.49   11.80
  -7   5  -1  124.29   12.30
   7   5   1  140.09   14.60
   7   5  -2  788.82   53.29
  -7  -5  -2  838.12   54.69
  -7   5   2  622.54   53.29
   7   5  -2  749.92   53.89
   7   5  -2  893.11   53.79
   7  -5  -2  865.11   55.99
  -7  -5   2  690.13   56.29
  -7   5  -2  836.72   56.39
   7   5   2  855.21   57.89
   7  -5  -2  751.62   55.69
  -7   5  -2  890.31   56.89
  -7  -5  -3  310.97   26.20
   7   5  -3  362.56   25.30
   7   5  -3  353.76   25.40
   7   5  -3  352.06   25.90
  -7  -5   3  335.77   26.60
   7  -5  -3  370.86   25.90
   7   5   3  323.37   27.70
   7   5  -4  220.58   17.30
   7   5  -4  222.48   17.80
   7   5  -4  221.08   18.60
  -7  -5  -4  201.88   18.00
  -7  -5  -4  220.48   19.20
   7   5   4  215.08   18.10
   7  -5  -4  193.78   15.70
   7  -5  -4  174.58   16.30
  -7   5  -4  185.08   16.90
   7  -5  -4  148.09   17.40
  -7  -5  -5  646.84   48.30
   7   5  -5  642.74   49.20
   7   5  -5  811.62   48.60
  -7  -5  -5  571.64   49.70
   7   5  -5  820.42   49.20
   7  -5  -5  583.44   44.30
  -7   5  -5  583.34   43.80
   7  -5  -5  722.43   44.70
   7   5   5  615.34   45.90
  -7  -5  -6   79.19   16.40
  -7  -5  -6  100.99   10.10
  -7  -5  -6   86.99   11.20
   7  -5  -6   84.39    9.50
   7   5   6   90.19   11.70
  -7   5  -6   60.69    9.50
   7  -5  -6   74.09   11.20
   7  -5  -6   58.99   11.20
  -7  -5  -7  121.39   10.40
  -7  -5  -7  100.89   12.20
   7  -5   7   94.89   12.40
   7  -5  -7  126.09   14.70
  -7   5  -7  103.89   10.40
   7   5   7  101.09   15.10
   7   5  -8   65.09    9.30
   7   5  -8   46.10    6.60
  -7   5   8   43.70   10.00
  -7  -5   8   26.70   10.30
   7  -5  -8   28.00    9.70
  -7   5  -8   12.40    5.60
   7  -5  -8   30.90    5.80
   8   5   0 1569.84   93.19
   8   5   0 1411.76   95.59
   8  -5   0 1484.05   93.09
  -8  -5   0 1353.26   93.89
  -8   5   0 1178.78   92.79
  -8   5   0 1402.96   94.19
   8  -5   0 1248.48   95.29
   8   5  -1  251.47   24.40
   8  -5   1  305.17   24.90
   8   5  -1  288.87   21.20
  -8  -5  -1  255.57   21.30
  -8   5   1  233.18   20.80
   8  -5   1  258.77   24.20
   8  -5  -1  216.78   24.80
  -8   5  -1  250.37   20.40
   8  -5  -1  280.67   19.90
  -8  -5   1  238.18   20.80
   8   5   1  248.68   23.00
   8  -5   2  748.83   54.39
  -8  -5  -2  720.83   54.89
   8   5  -2  811.52   51.79
  -8   5   2  691.13   53.89
  -8   5  -2  759.42   51.79
   8   5   2  729.43   52.59
   8  -5  -2  717.73   50.59
  -8  -5   2  712.13   52.09
  -8  -5  -3  265.07   20.70
   8   5  -3  216.38   18.40
   8   5  -3  271.17   20.60
   8   5  -3  208.08   19.80
  -8   5   3  235.68   19.30
   8   5   3  262.07   21.50
  -8  -5   3  213.58   20.40
   8  -5  -3  215.98   19.50
   8  -5  -3  267.67   18.90
   8  -5   4  519.45   39.00
   8   5  -4  473.65   36.00
  -8   5   4  462.35   37.00
   8   5  -4  481.05   36.80
   8   5  -4  560.24   38.20
  -8  -5  -4  549.54   37.80
   8  -5  -4  480.25   36.10
   8   5   4  549.54   38.20
   8  -5  -4  469.35   34.90
  -8  -5   4  467.85   36.60
  -8  -5  -5   28.70   14.00
   8  -5   5   18.70    9.60
   8   5  -5   31.70    7.00
  -8   5   5   35.90    8.40
   8   5  -5   45.50   10.40
   8  -5  -5   17.00    6.60
  -8  -5   5   37.40    9.40
   8  -5  -5   33.10    7.10
  -8   5  -5    8.80    7.60
   8   5   5   20.70    9.60
   8  -5  -5   11.40    7.70
  -8  -5  -6   82.79   12.80
  -8  -5  -6  122.39   13.50
   8   5  -6  147.19   11.70
   8   5  -6  137.79   14.20
   8  -5   6  133.39   14.30
  -8   5   6  151.38   13.70
   8  -5  -6  138.29   14.80
   8  -5  -6   67.09   15.50
   8   5   6  130.09   15.00
   8  -5  -6  135.49   11.10
  -8  -5   6  158.78   14.00
  -8   5  -6   91.49   12.20
   8   5  -7   47.30    6.60
   8  -5   7   45.80   10.10
   8   5  -7   50.69   10.10
  -8   5   7   47.20    8.80
   8  -5  -7   48.30    6.60
  -8  -5   7   58.09   11.50
  -9   5   0  285.77   23.30
  -9  -5   0  287.17   23.60
   9  -5   0  348.17   25.20
   9   5   0  280.67   27.40
   9  -5   0  272.57   28.90
  -9  -5  -1   60.89   10.00
   9   5  -1   59.89   12.30
  -9   5   1   99.99   10.90
   9  -5   1   92.39   15.70
  -9  -5   1   57.49    9.70
  -9   5  -1   69.29   11.90
   9  -5  -1   74.49   20.70
   9  -5  -1   75.49   11.60
   9   5   1   68.49   13.90
  -9  -5  -2  168.78   15.60
  -9   5   2  145.69   14.60
   9  -5   2  174.78   18.20
   9   5   2  173.78   18.70
  -9  -5   2  198.38   17.00
   9  -5  -2  173.28   16.60
   9  -5   3   81.49   13.30
  -9  -5  -3   68.49   12.00
   9   5  -3   69.39   13.30
  -9   5   3   72.19   10.40
   9   5   3   61.19   12.60
   9  -5  -3   79.39   11.10
  -9  -5   3   96.29   11.60
   9  -5   4  186.98   20.00
  -9   5   4  219.48   17.20
  -9  -5  -4  171.38   19.30
   9   5   4  169.78   18.10
  -9  -5   4  191.18   16.80
   9  -5  -4  180.98   15.80
  -9  -5  -5   82.29   11.30
   9   5  -5   70.89   14.90
   9  -5   5   92.09   14.20
   9  -5  -5   93.29   13.30
  -9  -5   5  103.49   14.40
   9   5   5   95.29   14.60
  -9  -5  -6   28.10   11.80
   9   5  -6   25.40    7.30
   9  -5   6   31.10    9.50
   9   5   6   34.60   11.30
   9  -5  -6   45.60   10.10
  10  -5   0   -2.60   11.80
 -10  -5   0    4.80    5.50
 -10   5   0    2.50    8.10
  10  -5   1   18.60    9.40
 -10   5   1   32.00   10.70
 -10  -5  -1    7.90    6.60
  10  -5  -1    0.80    8.00
 -10  -5   1   21.20    9.30
 -10   5   2   17.30    7.20
  10  -5   2   14.00    8.00
 -10  -5  -2    9.30    7.30
  10   5   2   21.90   12.30
 -10  -5   2   39.00    9.60
  10  -5  -2   11.40    7.00
 -10   5   3   45.40   11.90
 -10  -5  -3   63.19   14.60
  10  -5   3   50.59   13.80
 -10  -5   3   62.49   14.30
  10  -5  -3   51.39   10.00
  10   5   3   66.29   12.60
 -10   5   4   37.80   10.40
  10  -5   4   45.80   12.40
  10   5   4   38.90   12.50
 -10  -5   4   37.70   10.10
  10  -5  -4   42.90    9.20
 -10   5   5   29.20   10.50
 -10  -5   5   36.90   11.20
 -11  -5   0   51.29   13.60
 -11   5   1   27.40   15.70
 -11  -5  -1   37.70   15.30
 -11  -5   1   63.89   13.90
 -11  -5   2   42.60   11.80
   0   6   0 2378.56  160.68
   0  -6   0 2458.95  160.88
   0   6   1   50.79    4.40
   0  -6  -1   48.70    4.20
   0  -6  -2 6829.42  449.95
   0   6   2 6824.82  450.05
   0  -6  -3   69.29    7.20
   0   6   3   81.59    6.80
   0   6   4 1991.50  134.29
   0  -6   4 2092.79  133.59
   0  -6  -4 1986.00  134.39
   0   6   5  466.75   32.50
   0  -6  -5  424.36   31.50
   0  -6  -5  459.95   31.60
   0  -6   5  459.85   31.30
   0  -6  -5  468.45   31.80
   0   6  -5  423.06   32.30
   0  -6  -6   88.99    9.60
   0   6  -6   82.09    9.60
   0  -6  -6   93.79    9.10
   0   6  -6   84.69   10.70
   0   6  -6   89.09    9.90
   0   6   6   86.09   10.50
   0   6  -7  907.81   61.19
   0  -6  -7  912.71   62.09
   0  -6  -7  938.41   61.69
   0  -6  -7  870.41   61.89
   0   6  -7  922.61   61.59
   0   6  -7  865.01   61.89
   0   6  -8  191.18   15.50
   0   6  -8  171.68   15.10
   0   6  -8  180.48   16.20
   0  -6  -8  193.38   15.60
   0  -6  -8  197.18   16.10
   0  -6  -8  183.38   15.20
   0   6  -9  401.16   31.00
   0  -6  -9  406.56   29.90
   0   6  -9  455.85   30.30
   0   6  -9  417.66   30.80
   0  -6  -9  448.96   30.80
   0  -6  -9  467.85   31.10
   0   6   9  346.27   30.60
   0  -6 -10   81.09    8.20
   0  -6 -10   44.40    8.90
   0   6 -10   61.49    9.30
   0  -6 -10   80.79   11.10
  -1   6   0 2764.02  182.28
   1   6   0 2773.22  182.18
  -1   6   0 2683.03  181.98
  -1  -6   0 2730.53  182.18
  -1  -6  -2 1269.07   84.29
  -1  -6   2 1236.08   82.19
   1   6   2 1261.97   82.59
  -1  -6  -3   86.99    8.00
   1   6   3   94.99    7.80
  -1  -6  -4  628.14   54.59
  -1   6   4  907.71   55.39
   1  -6   4  884.81   53.79
   1   6   4  678.43   46.30
   1   6  -5  499.15   36.90
   1   6  -5  505.45   36.80
  -1  -6  -5  511.25   37.20
  -1  -6  -5  491.25   37.20
   1  -6   5  614.04   36.60
  -1  -6  -5  517.15   37.90
  -1   6   5  642.14   40.00
  -1  -6  -5  506.15   37.00
  -1  -6   5  508.65   38.90
   1  -6  -5  577.64   38.90
   1   6   5  511.75   40.60
  -1   6  -5  609.74   39.50
   1  -6  -5  606.14   39.00
  -1  -6  -6  413.36   29.50
   1   6  -6  426.96   29.20
  -1  -6  -6  430.16   29.90
   1   6  -6  402.86   30.40
  -1  -6  -6  412.16   33.20
   1   6  -6  435.76   29.40
  -1   6   6  360.96   30.60
  -1   6  -6  424.06   29.30
   1   6   6  376.36   29.60
   1  -6  -6  412.16   28.80
  -1   6  -6  406.86   29.40
   1   6  -7  157.88   13.80
   1   6  -7  176.18   14.10
  -1  -6  -7  178.18   14.80
   1   6  -7  148.19   16.00
  -1  -6  -7  178.48   14.30
  -1  -6  -7  169.68   14.40
  -1   6  -7  166.58   14.80
  -1   6  -7  166.98   14.30
   1  -6  -7  161.48   14.20
   1  -6  -7  165.58   13.90
   1  -6  -7  153.98   13.70
  -1  -6  -8  379.26   27.60
  -1   6   8  348.97   27.60
   1   6  -8  340.67   28.50
   1   6  -8  370.06   26.90
  -1  -6  -8  399.76   27.80
  -1  -6  -8  377.36   27.20
   1   6  -8  377.06   26.80
  -1   6  -8  368.16   27.00
  -1   6  -8  379.06   27.80
   1  -6  -8  367.66   27.10
   1  -6  -8  318.57   26.70
   1  -6  -8  413.96   27.90
   1   6  -9  114.29   11.20
  -1  -6  -9  107.99   11.90
   1   6  -9  111.09   10.70
  -1  -6  -9  113.09   11.30
  -1  -6  -9   99.89   10.50
   1  -6  -9   69.29   12.80
   1  -6  -9  108.99   10.10
  -1   6  -9   92.09   11.30
  -1   6  -9   87.89   11.20
   1  -6  -9  117.29   11.50
   1   6 -10   45.40    8.00
  -1  -6 -10   41.20    6.70
   1   6 -10   43.80    9.90
  -1  -6 -10   62.99    7.60
   1  -6 -10   81.09   10.40
   1  -6 -10   61.49    7.40
  -1   6 -10   47.20    9.30
   2   6   0 8022.20  531.55
  -2  -6   0 7950.70  531.55
  -2   6   0 8343.07  531.95
   2  -6   0 7962.20  531.85
  -2  -6  -1   14.70    2.70
   2   6   1   16.20    2.30
  -2   6  -1   13.00    1.70
  -2  -6   1   14.70    2.00
  -2  -6  -2 1220.28   81.19
  -2  -6   2 1176.48   81.49
   2   6   2 1295.07   81.79
  -2  -6  -3 1097.49   74.39
  -2   6   3 1117.69   73.89
  -2   6  -3 1070.89   71.29
   2   6   3 1067.49   71.19
  -2   6   4   88.09    8.80
  -2  -6  -4   69.09    8.20
   2  -6   4   85.89    6.40
  -2   6   4   93.39    8.00
   2   6   4   73.09    6.90
  -2   6   5   99.69   11.10
  -2  -6  -5  105.99    9.50
   2   6  -5  104.59    9.20
  -2  -6  -5   99.59    9.70
  -2   6   5  102.59   11.10
   2  -6   5   99.39    8.30
  -2  -6  -5  107.99   10.20
   2   6  -5  109.79    9.50
   2  -6  -5  105.09    9.80
   2   6   5  106.19    9.50
   2  -6  -5   97.79    9.20
  -2   6  -5   98.49    9.90
  -2  -6  -6  778.32   52.49
  -2   6   6  662.63   53.09
   2   6  -6  783.42   51.59
  -2  -6  -6  755.92   51.19
  -2   6   6  743.33   51.09
  -2  -6  -6  751.32   52.99
   2  -6  -6  709.63   50.59
   2  -6  -6  693.73   50.39
   2   6   6  708.33   49.50
  -2  -6   6  674.53   50.19
  -2   6  -6  760.82   49.20
  -2  -6  -7  277.77   20.30
  -2   6   7  246.88   20.80
   2   6  -7  259.27   20.10
  -2  -6  -7  284.87   21.00
  -2  -6  -7  263.27   20.70
   2   6  -7  255.87   19.90
  -2   6  -7  272.47   21.60
   2  -6  -7  281.67   21.60
   2  -6  -7  266.07   20.70
  -2   6  -7  278.97   21.60
  -2  -6  -8   82.69    8.90
  -2  -6  -8   88.09    9.70
   2   6  -8   87.49    9.70
   2   6  -8   85.99    9.20
  -2  -6  -8   90.39   11.90
  -2   6  -8   72.79   11.10
   2  -6  -8   74.29    9.70
   2  -6  -8   82.29    8.70
  -2   6  -8   85.19    9.60
   2   6  -9   74.79    9.00
  -2  -6  -9   79.39    9.00
   2   6  -9   67.19    8.10
  -2  -6  -9   66.39    7.80
   2  -6  -9   72.69    8.10
  -2   6  -9   71.39    9.20
   2  -6  -9   76.59    9.90
   2   6 -10  114.29   11.70
  -2  -6 -10  106.99    9.90
   2   6 -10  121.49   11.10
  -2  -6 -10  130.39   11.00
   2  -6 -10  121.09   12.40
  -2   6 -10  116.09   11.00
   2  -6 -10  116.69   10.40
  -3  -6   0   29.50    3.70
   3   6   0   33.80    3.40
  -3   6   0   23.10    3.00
  -3  -6  -1 2844.82  180.18
  -3  -6  -1 2625.54  180.08
  -3   6  -1 2775.42  175.88
  -3   6  -1 2622.44  175.28
  -3  -6   1 2550.84  175.58
  -3  -6   1 2598.24  175.88
   3   6   1 2816.92  175.68
  -3  -6  -2 1045.70   70.19
   3   6   2  990.20   61.19
  -3   6  -2  829.22   61.09
  -3   6  -2  930.11   60.79
   3  -6   3  846.62   56.29
  -3  -6  -3  868.21   57.89
  -3   6   3  837.82   57.09
  -3   6  -3  835.12   55.39
   3   6   3  893.31   55.69
  -3   6  -3  752.42   55.59
   3   6  -4   64.69    6.40
   3   6  -4   52.79    7.80
  -3   6   4   58.99    7.40
  -3  -6  -4   55.59    7.10
   3  -6   4   56.09    5.10
  -3  -6  -4   48.60    6.80
  -3   6  -4   48.00    7.40
   3  -6  -4   53.09    7.30
   3  -6  -4   56.59    6.20
   3  -6  -4   52.59    8.10
  -3   6   5  616.44   45.00
   3   6  -5  615.34   42.60
   3   6  -5  627.34   42.60
  -3  -6  -5  617.54   43.90
  -3  -6  -5  652.53   43.10
   3   6  -5  603.04   42.60
   3  -6  -5  624.64   41.50
   3  -6  -5  600.64   41.10
  -3   6  -5  608.84   41.80
   3   6   5  597.74   41.50
   3   6   5  557.24   43.30
   3  -6  -5  600.34   41.50
  -3  -6  -6  102.99   11.30
   3   6  -6  107.39    9.90
   3   6  -6  109.49    9.70
  -3  -6  -6  108.49    9.90
  -3  -6  -6   98.09   10.40
  -3  -6  -6   95.59   12.50
   3  -6  -6  105.19   10.50
  -3   6  -6  112.99   13.10
  -3   6  -6  105.79   10.20
   3  -6  -6  105.59    9.60
   3   6   6   95.09   12.40
  -3  -6   6   84.89   18.50
   3   6  -7   75.89    9.10
  -3  -6  -7   84.99    8.70
   3   6  -7   73.69    8.80
  -3  -6  -7   82.59    9.70
  -3   6  -7   71.59    8.90
   3  -6  -7   72.89    9.80
   3  -6  -7   70.69    8.30
  -3   6  -7   68.19   12.20
  -3  -6  -8   79.89   10.00
   3   6  -8   92.49   10.10
  -3  -6  -8   91.89    9.10
   3   6  -8   83.79    9.30
   3  -6  -8   88.09   11.10
   3  -6  -8   89.29    9.60
  -3   6  -8   97.99   10.40
   3   6  -9  256.67   20.20
   3   6  -9  255.47   20.30
  -3  -6  -9  279.27   20.10
  -3  -6  -9  283.47   20.80
  -3   6  -9  264.67   19.90
   3  -6  -9  251.87   20.20
   3  -6  -9  249.58   19.30
   3   6 -10   32.00    7.10
   3   6 -10   28.60    9.40
  -3  -6 -10   29.60    7.00
  -3  -6 -10   28.80    4.90
  -3   6 -10   40.70    6.70
   3  -6 -10   43.70    5.90
   3  -6 -10   35.10    8.20
  -4   6   0 5347.87  362.56
  -4  -6   0 5712.43  362.76
  -4  -6  -1   38.60    5.30
  -4   6  -1   50.99    5.50
   4   6   1   49.30    5.50
  -4  -6   1   54.09    5.50
  -4   6  -1   47.60    5.40
  -4   6   2 1428.16   97.19
  -4  -6  -2 1499.75   97.89
  -4   6  -2 1382.86   93.59
  -4   6  -2 1381.96   93.69
   4   6   2 1460.25   93.69
   4   6  -3   85.99    8.00
   4   6  -3   78.09    8.30
  -4  -6  -3   80.99    8.80
   4   6  -3   84.89    7.40
   4  -6  -3   72.69    8.00
   4   6   3   77.09    8.20
  -4   6  -3   64.09    9.60
   4  -6  -3   74.19    8.50
   4   6   3   87.39    9.50
   4   6  -4  638.94   43.80
  -4  -6  -4  663.63   45.10
   4   6  -4  632.74   43.40
   4   6  -4  621.24   43.70
  -4  -6  -4  677.23   44.10
  -4   6   4  598.24   44.10
   4  -6  -4  613.34   42.30
  -4   6  -4  617.04   43.00
   4   6   4  591.84   43.00
   4   6   4  652.23   42.80
   4  -6  -4  630.64   42.50
   4  -6  -4  600.64   42.60
   4   6  -5   45.60    7.50
  -4  -6  -5   42.50    7.60
  -4  -6  -5   45.10    8.00
   4   6   5   41.70    8.00
   4   6   5   43.10    9.10
  -4  -6  -6  232.68   17.50
  -4  -6  -6  219.48   19.00
  -4  -6  -6  220.38   18.10
   4   6  -6  222.18   17.60
   4   6  -6  215.78   16.90
   4  -6  -6  210.38   18.00
  -4   6  -6  211.38   16.90
   4  -6  -6  200.88   16.90
   4  -6  -6  210.58   16.20
   4   6   6  199.38   19.30
  -4  -6  -7  163.78   13.60
  -4  -6  -7  151.88   14.50
  -4  -6  -7  148.19   16.40
   4   6  -7  162.88   13.50
   4   6  -7  182.98   13.80
  -4   6  -7  162.78   14.20
   4  -6  -7  156.08   14.90
   4  -6  -7  169.18   13.80
   4  -6  -7  179.88   19.70
   4   6  -8   94.39   10.80
  -4  -6  -8   88.39   13.10
  -4  -6  -8   82.39   10.90
   4  -6  -8   88.99   13.00
   4   6  -9   43.00    8.90
  -4  -6  -9   41.10    5.90
  -4  -6  -9   33.70    8.00
   4   6  -9   37.50    7.20
   4  -6  -9   38.30    6.10
   4  -6  -9   39.70    8.30
  -4   6  -9   37.10    6.80
   4   6 -10   64.59    8.50
   4   6 -10   56.19    7.90
  -4  -6 -10   58.79    8.20
  -5  -6   0   79.89    7.90
   5   6   0   71.19   10.30
  -5   6   0   85.19    7.70
  -5   6   0   98.29    8.40
   5   6  -1  338.17   20.20
   5   6  -1  218.38   22.10
   5   6  -1  220.38   20.00
  -5   6   1  326.67   20.30
   5  -6  -1  285.27   19.00
   5   6   1  231.38   19.90
   5   6   1  264.47   19.80
   5   6  -2  471.45   32.80
  -5  -6  -2  489.75   33.70
   5   6  -2  482.35   32.80
  -5   6   2  480.05   33.30
   5   6  -2  450.55   33.10
   5  -6  -2  500.55   32.50
  -5  -6   2  454.35   32.70
   5   6   2  461.45   33.00
  -5   6  -2  428.96   32.20
  -5   6  -2  471.55   32.90
   5  -6  -2  440.96   32.00
   5   6   2  481.65   32.60
  -5  -6  -3 1311.47   84.09
   5   6  -3 1269.47   82.59
  -5  -6  -3 1233.78   82.79
   5   6  -3 1216.78   82.49
  -5   6   3 1210.08   83.09
   5   6  -3 1176.58   82.59
   5   6   3 1240.68   80.49
   5  -6  -3 1215.08   79.79
   5   6   3 1160.98   80.49
  -5   6  -3 1236.48   80.59
  -5   6  -3 1157.88   80.29
   5  -6  -3 1213.58   79.69
   5  -6  -3 1117.89   79.99
  -5  -6  -4  229.18   18.50
   5   6  -4  219.08   17.30
  -5  -6  -4  237.38   17.50
   5   6  -4  205.18   17.80
  -5   6  -4  240.08   18.20
   5   6   4  218.28   18.10
   5  -6  -4  226.98   17.60
   5  -6  -4  213.18   18.00
   5   6  -5  404.86   29.90
   5   6  -5  378.96   28.70
  -5  -6  -5  439.96   29.60
   5   6  -5  372.76   29.30
  -5  -6  -5  442.76   31.30
   5  -6  -5  352.66   27.10
   5  -6  -5  354.96   26.50
   5   6   5  411.96   28.40
  -5   6  -5  386.46   27.40
   5  -6  -5  338.77   26.90
  -5  -6  -6  270.07   20.20
  -5  -6  -6  243.38   22.40
   5   6  -6  274.37   20.30
  -5  -6  -6  254.77   20.80
   5   6  -6  260.37   19.60
   5  -6  -6  227.38   20.30
   5  -6  -6  234.08   19.10
   5   6   6  246.28   21.10
  -5   6  -6  238.88   19.00
   5  -6  -6  254.27   18.60
  -5  -6  -7   90.49    9.20
   5   6  -7  105.09   10.40
   5   6  -7   94.39    9.00
  -5  -6  -7   73.89   10.30
  -5  -6  -7   61.89   13.10
   5  -6  -7   75.69   14.00
  -5   6  -7   66.89    8.80
   5  -6  -7   68.39    9.90
   5  -6  -7   82.89    8.70
  -5  -6  -8   85.89    9.90
   5   6  -8   79.19    8.80
  -5  -6  -8   80.29    8.20
   5   6  -8   91.99   10.30
  -5   6  -8   81.79    9.40
   5  -6  -8  100.79    9.10
   5  -6  -8   96.59   10.40
   5   6  -9   77.39    8.60
  -5  -6  -9   82.19    9.40
  -5  -6  -9   79.49    7.70
   5   6  -9   83.89    9.80
   5  -6  -9   76.89    9.50
  -5   6  -9   76.09    8.00
   5  -6  -9   85.09    8.30
   6  -6   0   29.90    7.20
   6   6   0   22.00    8.00
  -6   6   0   21.40    6.10
   6   6   0   18.00    5.90
  -6   6   1  125.49   11.50
   6   6  -1  127.69   11.60
   6   6  -1  111.49   13.90
  -6  -6  -1  126.89   11.10
   6   6  -1   98.19   13.00
   6  -6   1  117.09   12.20
   6   6  -1  131.09   10.60
   6  -6  -1  148.59   12.20
  -6   6  -1  115.49   10.90
   6   6   1  119.69   12.50
  -6  -6   1  115.19   11.10
   6  -6  -1  120.69   10.90
  -6   6  -1  129.99   10.90
   6  -6  -1  108.79   17.30
   6   6  -2  103.49   10.90
  -6   6   2   68.29   11.90
   6   6  -2   98.49    9.40
  -6  -6  -2   86.79    9.60
  -6   6  -2   70.09    8.20
  -6  -6   2   86.89    8.90
   6  -6  -2   83.89    9.80
  -6   6  -2   70.09   10.40
  -6  -6  -3 1187.38   79.49
  -6  -6  -3 1209.58   80.79
   6   6  -3 1256.37   79.59
   6   6  -3 1067.19   78.99
   6  -6  -3 1070.69   72.89
  -6   6  -3 1100.79   73.59
   6  -6  -3 1019.30   73.19
   6  -6  -3 1120.69   73.39
   6   6   3 1082.49   74.39
  -6  -6   3  914.71   73.29
  -6   6  -3 1135.49   73.49
   6   6   3 1189.68   74.89
   6   6  -4  563.54   37.00
  -6  -6  -4  497.15   38.20
   6   6  -4  513.35   37.20
  -6  -6  -4  500.05   36.90
   6   6  -4  552.74   37.00
   6  -6  -4  500.15   35.80
  -6   6  -4  518.95   36.40
   6   6   4  515.05   37.40
  -6  -6   4  624.84   37.50
   6  -6  -4  438.56   35.80
   6  -6  -4  440.26   35.10
   6   6  -5  367.56   28.30
  -6  -6  -5  389.46   30.30
   6   6  -5  389.76   29.00
  -6  -6  -5  411.66   28.50
   6   6  -5  376.76   28.10
  -6   6  -5  347.07   26.20
   6   6   5  387.26   27.80
   6  -6  -5  341.07   25.50
   6  -6  -5  320.07   26.60
  -6  -6   5  391.46   27.80
   6  -6  -5  315.07   26.80
   6   6  -6  449.36   35.00
  -6  -6  -6  493.75   35.40
  -6  -6  -6  493.65   37.00
   6   6  -6  466.35   34.40
  -6  -6  -6  522.65   34.70
   6  -6  -6  429.76   32.50
  -6  -6   6  415.06   34.30
  -6   6  -6  505.15   33.50
   6  -6  -6  403.76   33.70
   6   6   6  500.25   35.10
   6  -6  -6  497.95   33.90
  -6  -6  -7   51.29    9.20
   6   6  -7   57.29    9.50
  -6  -6  -7   42.20   14.40
  -6  -6  -7   47.10    7.20
   6   6  -7   53.39    7.80
   6   6   7   41.30   11.20
   6  -6  -7   59.79    9.60
  -6   6  -7   41.10    7.50
   6  -6  -7   48.20   13.60
  -6  -6   7   41.30   10.90
  -6  -6  -8   47.50    6.90
  -6  -6  -8   29.40    8.30
   6   6  -8   48.10    8.10
   6   6  -8   53.99   10.30
  -6  -6   8   15.40    9.70
  -6   6  -8   42.40    7.00
  -6  -6  -9   70.29   10.00
  -6   6  -9   55.29    7.60
   6  -6  -9   59.09    8.90
   7   6   0   93.49   13.20
  -7   6   0   99.49   10.40
  -7  -6   0   92.39    9.70
   7  -6   0   81.29   12.20
  -7   6   1  253.67   22.00
   7   6  -1  344.97   22.40
  -7  -6  -1  283.47   22.10
   7   6  -1  299.27   24.50
  -7   6   1  236.88   21.00
  -7   6  -1  257.87   20.50
   7   6   1  299.77   22.70
   7  -6  -1  247.48   20.00
  -7  -6   1  263.47   20.60
  -7   6  -1  250.37   20.50
   7   6  -2   85.29   10.90
   7   6  -2  111.79   12.50
  -7  -6  -2   83.59   10.50
   7   6  -2  122.09    9.70
  -7   6  -2  120.59   12.50
   7   6   2   81.19   11.80
  -7  -6   2  108.89   11.00
  -7   6  -2  101.59   10.60
   7  -6  -2  104.49   10.40
   7   6  -3  287.87   24.20
  -7  -6  -3  338.47   25.00
   7   6  -3  337.47   24.30
   7   6  -3  297.37   23.00
  -7  -6   3  267.47   25.50
   7  -6  -3  342.57   25.30
   7  -6  -3  427.76   25.70
   7   6   3  321.67   27.00
   7   6  -4  189.38   14.90
   7   6  -4  155.68   15.30
  -7  -6  -4  134.49   15.20
   7   6  -4  190.78   14.30
   7  -6  -4  178.78   13.70
   7   6   4  158.68   15.70
   7  -6  -4  144.29   13.80
   7  -6  -4  117.39   15.80
  -7   6  -4  138.69   14.60
   7   6  -5 1452.65   99.89
  -7  -6  -5 1524.55  101.69
   7   6  -5 1504.55  100.69
  -7  -6  -5 1524.35   99.89
   7   6  -5 1424.66  100.39
   7  -6  -5 1337.87   98.49
  -7   6  -5 1536.25   98.69
   7  -6  -5 1390.86   97.89
  -7  -6   5 1641.84  100.79
   7  -6  -5 1296.37   98.39
   7   6   5 1559.74  100.69
   7   6  -6  370.86   29.80
  -7  -6  -6  434.16   29.90
  -7  -6  -6  441.26   30.80
   7   6  -6  391.46   30.80
  -7  -6  -6  426.66   32.60
   7   6   6  435.36   30.80
  -7   6  -6  438.66   29.20
   7  -6  -6  377.76   28.80
   7  -6  -6  381.96   30.10
  -7  -6   6  395.56   31.00
   7  -6  -6  327.37   29.40
  -7  -6  -7  416.36   27.60
   7   6  -7  339.87   28.30
   7  -6   7  361.76   29.50
  -7  -6  -7  436.56   28.90
   7   6  -7  349.87   27.50
   7  -6  -7  322.77   27.70
   7  -6  -7  368.76   26.00
   7   6   7  388.16   28.90
  -7  -6   7  331.47   28.20
   7  -6  -7  322.87   27.40
  -7   6  -7  390.96   26.30
  -7   6   8   97.59   12.80
  -7  -6  -8  113.99   12.00
   7  -6   8   82.09   14.10
  -7  -6  -8  110.59    9.70
   7   6  -8  134.09   10.10
   7   6  -8  143.79   11.50
   7  -6  -8   89.19    8.80
  -7   6  -8  100.39    9.00
   7  -6  -8   85.09   11.00
  -8   6   0  379.96   29.40
   8   6   0  341.47   31.30
  -8  -6   0  307.87   28.60
   8  -6   0  386.16   29.60
  -8   6   0  472.55   29.30
   8  -6   0  409.96   32.10
   8   6   0  385.76   29.30
   8  -6   1    3.60    8.70
   8  -6   1   35.70   12.30
   8   6   1    6.10    6.10
  -8   6  -1    7.70    4.90
   8  -6  -1   11.60    5.40
   8  -6  -1   32.80   17.40
  -8  -6   1    4.20    5.10
  -8  -6  -2  568.94   43.70
  -8   6   2  677.13   44.20
   8   6  -2  552.84   44.10
   8   6  -2  624.44   42.80
  -8  -6   2  482.65   39.60
   8  -6  -2  584.44   38.80
  -8   6  -2  533.15   41.00
   8   6   2  576.04   41.30
  -8   6   3  115.09   10.80
  -8  -6  -3   73.49   11.30
   8   6   3   82.19   11.70
   8  -6  -3   69.89   10.50
   8  -6  -3  115.69   10.50
   8   6  -4  131.99   12.50
  -8  -6  -4  143.59   14.60
   8   6  -4  126.69   13.90
   8   6  -4  137.29   14.10
  -8  -6   4  129.89   14.20
   8  -6  -4  137.29   13.70
   8   6   4  137.09   15.80
   8  -6   5   49.00   10.40
  -8   6   5   38.30    9.10
  -8  -6  -5   50.49   13.70
   8  -6  -5   45.50    7.50
   8  -6  -5   49.99    9.50
  -8   6  -5   29.70   12.00
   8   6   5   54.19   11.80
   8   6  -6  126.49   14.30
   8   6  -6  121.29   11.90
   8  -6   6  145.49   14.60
  -8   6   6  185.78   14.60
  -8  -6  -6  109.69   13.70
  -8  -6  -6  139.59   13.80
  -8  -6   6  138.59   14.40
   8  -6  -6  143.89   14.20
   8  -6  -6  161.68   12.30
  -8   6  -6  115.29   12.60
   8   6   6  145.19   17.50
   8  -6  -6   69.69   16.50
  -8   6   7   64.19    9.30
   8   6  -7   66.69   10.10
   8  -6   7   46.20    9.70
   8   6  -7   57.79    7.40
  -8   6  -7   29.10    8.10
   8  -6  -7   44.10   12.30
   8  -6  -7   63.99    6.70
  -8  -6   7   61.89   12.40
  -9  -6   0   47.50    9.00
   9  -6   0   77.19   17.70
   9  -6   0   62.69   12.50
  -9   6   1   67.19   10.30
   9  -6   1   74.09   15.20
  -9  -6  -1   62.19    9.70
   9  -6  -1   74.59   11.70
   9   6   1   61.89   13.20
  -9  -6   1   78.79   10.00
  -9   6  -1   59.59   12.80
  -9  -6  -2  181.08   16.90
  -9   6   2  169.38   15.70
  -9  -6   2  161.58   16.00
  -9   6   3  113.59   12.70
  -9  -6  -3  120.39   13.80
   9  -6   3  109.29   15.10
  -9  -6   3  118.29   13.90
   9   6   3  133.49   17.50
   9  -6  -3  117.79   12.90
  -9  -6  -4  133.99   16.30
   9  -6   4  148.89   15.70
  -9   6   4  161.58   13.80
   9   6  -4  104.39   17.50
   9   6   4  144.79   16.20
   9  -6  -4  141.19   13.80
  -9  -6   4  127.49   14.00
  -9   6   5  130.49   18.60
   9   6  -5  114.09   16.50
  -9  -6  -5  197.58   29.50
   9   6   5  227.78   20.70
   9  -6  -5  196.58   19.00
  -9  -6  -6   62.49   11.30
  -9   6   6   60.19    9.50
   9   6  -6   72.89   11.80
   9  -6   6   48.40   10.10
   9   6   6   66.19   12.00
   9  -6  -6   58.19   10.60
 -10   6   0    2.30    9.00
  10  -6   0   17.10   13.10
 -10  -6   0   30.20    9.50
  10  -6   1   60.09   15.90
 -10   6   1   43.00   12.10
 -10  -6  -1   54.69   10.90
 -10  -6   1   63.89   10.50
  10  -6  -1   65.79   12.50
  10  -6   2   93.49   16.10
 -10   6   2   85.29   13.20
 -10  -6  -2  111.99   13.60
 -10  -6   2   90.39   12.40
  10  -6  -2   87.89   14.80
  10   6   2  102.99   15.50
 -10   6   3  131.29   14.80
 -10  -6  -3  140.59   16.80
  10  -6   3  146.39   17.40
  10   6   3  157.28   17.20
  10  -6  -3  151.58   14.70
 -10   6   4   41.60   10.30
  10  -6   4   36.40   11.50
  10  -6  -4   22.80    5.50
  10   6   4   23.60   11.70
 -10  -6   4   32.80   10.30
 -10  -6  -5   47.40   13.40
 -10   6   5   42.10   11.00
 -10  -6   5   67.29   12.70
 -11  -6  -1   26.30   14.20
 -11  -6   1   57.09   13.40
  11  -6   2   10.60   10.10
 -11  -6   2   33.40   12.70
   0  -7   0   14.60    2.10
   0   7   0   20.40    2.10
   0   7   1 7308.97  475.45
   0   7  -1 7124.29  474.25
   0  -7  -1 7222.28  475.35
   0  -7   1 7215.78  474.15
   0   7   2 7862.51  514.95
   0  -7  -2 7761.52  514.75
   0  -7  -3 3589.04  242.58
   0   7   3 3787.02  242.58
   0  -7   3 3683.13  241.68
   0  -7  -4 2517.95  170.08
   0   7   4 2484.35  169.98
   0  -7   4 2706.23  169.18
   0  -7  -5  347.37   24.60
   0  -7  -5  342.97   24.30
   0  -7   5  343.07   24.00
   0   7  -5  330.77   25.30
   0   7   5  347.87   26.60
   0  -7  -5  321.67   24.30
   0  -7  -6  722.03   47.10
   0   7   6  632.74   48.20
   0   7  -6  672.93   46.90
   0  -7  -6  676.43   47.70
   0   7  -6  717.93   47.80
   0   7  -6  684.13   46.70
   0  -7  -7  197.28   16.30
   0   7  -7  213.88   16.30
   0  -7  -7  200.78   16.80
   0  -7  -7  200.08   16.10
   0   7  -7  186.78   17.30
   0   7  -7  207.98   16.20
   0  -7  -8  331.77   27.00
   0  -7  -8  357.96   27.70
   0   7  -8  394.36   27.30
   0   7  -8  431.66   27.60
   0  -7  -8  373.16   27.90
   0   7  -8  362.36   28.00
   0   7  -9  309.87   26.40
   0   7  -9  299.67   24.00
   0  -7  -9  323.57   23.40
   0   7  -9  317.17   22.90
   0  -7  -9  334.27   23.80
   0  -7  -9  312.07   22.60
   0   7   9  256.27   23.60
   0  -7 -10  179.98   15.50
   0  -7 -10  155.18   14.00
   0  -7 -10  174.38   13.80
  -1   7   0 6870.51  461.45
   1   7   0 7005.40  461.55
  -1  -7   0 7032.30  461.65
  -1   7   0 7124.29  461.75
  -1   7   1 7657.53  491.25
  -1   7   1 7467.45  491.05
  -1  -7  -1 7397.46  491.05
   1   7  -1 7279.57  489.85
  -1   7  -1 6766.42  467.65
   1   7   1 7365.16  469.25
  -1  -7   1 7533.65  468.25
  -1   7  -1 6786.22  469.15
  -1   7   2 2784.72  180.08
  -1  -7  -2 2687.03  180.18
   1   7   2 2654.63  169.58
  -1  -7   2 2503.65  168.98
  -1   7   3  693.63   44.40
  -1  -7  -3  603.74   44.30
   1   7   3  657.73   44.50
  -1  -7  -4 2578.04  170.68
  -1   7   4 2574.54  170.88
   1   7   4 2564.84  169.58
  -1  -7  -5  143.39   12.90
  -1   7   5  168.88   14.00
   1  -7   5  167.58   11.90
   1   7  -5  176.08   13.00
  -1  -7  -5  154.58   13.40
   1   7  -5  151.58   13.00
  -1  -7  -5  154.08   12.80
   1  -7  -5  153.58   12.60
   1   7   5  147.89   12.80
   1  -7  -5  156.88   12.50
  -1  -7   5  155.08   12.80
   1  -7  -5  151.68   12.90
  -1   7  -5  155.78   13.30
  -1  -7  -6  179.78   14.80
   1   7  -6  184.68   16.80
   1   7  -6  176.78   14.50
   1   7  -6  186.28   14.60
  -1  -7  -6  177.88   14.70
  -1   7   6  174.78   16.20
  -1   7  -6  210.18   16.10
   1  -7  -6  213.68   16.10
   1  -7  -6  187.38   15.10
   1   7   6  160.08   15.90
  -1   7  -6  176.38   17.50
   1  -7  -6  188.28   15.10
  -1  -7  -7  327.87   23.60
   1   7  -7  294.87   24.70
  -1  -7  -7  328.67   24.10
   1   7  -7  312.17   23.40
   1   7  -7  324.37   23.40
  -1  -7  -7  309.37   23.90
   1  -7  -7  328.47   24.40
   1  -7  -7  305.87   23.50
   1  -7  -7  316.47   24.00
  -1   7  -7  322.07   23.90
  -1   7  -7  336.97   24.90
   1   7  -8   89.79   14.70
  -1  -7  -8  103.99   10.40
   1   7  -8  138.69   11.30
  -1  -7  -8  107.09   11.50
  -1   7   8   96.29   12.80
   1   7  -8  122.49   10.80
  -1  -7  -8  112.49   10.80
  -1   7  -8  111.59   11.30
  -1   7  -8  105.39   11.30
   1  -7  -8  106.99   10.90
   1  -7  -8  102.99    9.90
   1  -7  -8   76.59   10.20
   1   7  -9  206.28   16.60
   1   7  -9  201.78   16.40
  -1  -7  -9  206.68   17.30
  -1  -7  -9  209.98   16.40
  -1  -7  -9  209.58   17.20
  -1   7  -9  220.78   17.50
   1  -7  -9  216.88   18.10
   1  -7  -9  213.18   16.90
   1  -7  -9  182.98   17.80
  -1   7  -9  204.68   17.70
  -1  -7 -10  116.29   10.30
   1   7 -10  119.49   11.40
  -1  -7 -10  130.59   11.10
   1  -7 -10  131.79   13.00
  -1   7 -10  119.59   12.40
   1  -7 -10  127.79   11.00
  -2  -7   0 4696.93  312.77
   2   7   0 4749.62  312.97
  -2   7   0 4881.71  313.27
   2  -7   0 4526.45  312.87
  -2  -7  -1   81.49    6.70
   2   7   1   85.09    6.30
  -2  -7   1   78.29    6.10
  -2  -7  -2  605.34   42.10
  -2  -7  -2  632.84   42.30
  -2  -7   2  594.24   42.10
   2   7   2  670.83   42.50
  -2  -7  -3 1021.10   68.49
  -2   7   3 1009.70   67.59
  -2   7  -3  928.91   64.69
  -2  -7   3  969.70   64.39
   2   7   3 1004.70   64.69
  -2  -7  -4  274.57   21.30
  -2  -7  -4  268.67   20.90
  -2   7   4  304.77   20.70
  -2   7   4  296.17   21.80
  -2   7  -4  243.38   19.40
   2   7   4  273.77   19.00
  -2  -7  -5  505.65   35.70
  -2   7   5  500.65   36.40
  -2  -7  -5  491.05   35.00
   2   7  -5  493.95   34.40
  -2   7   5  489.45   35.60
  -2  -7  -5  513.65   34.80
   2   7  -5  491.75   34.30
   2  -7  -5  477.15   33.60
   2  -7  -5  468.05   33.40
   2   7   5  486.35   33.70
  -2   7  -5  478.45   33.80
  -2  -7  -6  252.37   20.60
  -2  -7  -6  262.87   20.40
  -2  -7  -6  266.07   21.30
  -2  -7  -6  282.77   20.10
  -2   7   6  279.27   20.00
   2   7  -6  271.47   19.80
  -2   7   6  252.67   23.10
  -2   7  -6  285.07   21.30
  -2  -7   6  202.78   26.40
   2   7   6  244.68   20.80
   2  -7  -6  285.87   20.40
  -2   7  -6  270.07   20.40
   2  -7  -6  280.77   19.90
   2   7  -7  126.09   11.30
   2   7  -7  116.49   11.00
  -2  -7  -7  126.69   12.40
  -2  -7  -7  122.79   11.20
  -2   7   7  120.99   12.60
  -2  -7  -7  117.99   11.60
   2  -7  -7  111.99   10.90
  -2   7  -7  117.29   13.60
   2  -7  -7  125.49   12.20
  -2   7  -7  128.39   12.10
  -2  -7  -8   93.79   10.10
   2   7  -8  116.59   10.70
  -2  -7  -8   86.89   11.90
  -2  -7  -8  100.69    9.60
   2   7  -8   93.79    9.80
   2  -7  -8   91.09   11.10
  -2   7  -8   98.19   10.40
   2  -7  -8   91.29    9.60
  -2   7  -8   92.69   13.10
  -2  -7  -9   65.69    8.40
   2   7  -9   62.49    7.70
  -2  -7  -9   57.89    7.40
   2   7  -9   68.79    8.50
  -2  -7  -9   56.59   11.50
   2  -7  -9   49.20    7.20
   2  -7  -9   53.59    9.10
  -2   7  -9   44.40    8.20
  -2  -7 -10  163.68   13.10
  -2  -7 -10  148.99   12.20
   2   7 -10  158.88   13.40
   2   7 -10  150.18   13.00
   2  -7 -10  182.48   14.70
   2  -7 -10  194.18   16.10
  -2   7 -10  187.38   15.20
   3   7   0  367.96   23.80
  -3   7   0  385.26   23.60
  -3  -7   0  312.77   23.80
  -3  -7   0  322.97   24.00
  -3  -7  -1  626.94   42.60
   3   7   1  625.34   36.40
  -3  -7   1  529.05   36.30
  -3   7  -1  514.85   36.50
  -3   7  -1  519.45   35.90
  -3  -7   1  506.05   36.40
  -3  -7  -2 1390.16   88.59
  -3   7   2 1260.47   87.89
  -3   7  -2 1184.58   83.69
  -3   7  -2 1271.57   83.19
   3   7   2 1323.17   83.59
  -3  -7  -3  765.52   50.39
  -3   7   3  702.13   49.60
  -3   7  -3  646.24   46.60
   3   7   3  730.73   46.70
  -3   7   4 1568.04  114.99
   3   7  -4 1739.13  114.89
   3   7  -4 1739.93  114.89
  -3  -7  -4 1864.11  115.59
   3   7  -4 1766.12  114.99
  -3   7  -4 1605.04  106.69
  -3   7  -4 1502.75  106.89
   3  -7  -4 1536.45  106.09
   3   7   4 1731.43  106.59
   3  -7  -4 1566.84  106.39
   3  -7  -4 1646.34  106.19
  -3  -7  -5   46.00    6.20
  -3   7   5   34.10   10.00
  -3  -7  -5   47.80    6.90
   3  -7  -5   34.10    5.40
   3  -7  -5   33.50    9.90
   3   7   5   47.90    6.30
   3  -7  -5   36.40    6.70
  -3   7  -5   31.50    6.60
   3   7  -6   95.89    8.60
  -3  -7  -6   83.59    8.50
  -3  -7  -6   82.39    9.20
  -3   7   6   80.79   11.80
  -3  -7  -6   78.59    9.90
  -3  -7   6   54.39   21.20
  -3   7  -6   78.09    8.70
   3  -7  -6   81.39    8.10
   3  -7  -6   78.99    9.10
  -3  -7  -7   17.40    6.80
   3   7  -7   21.70    6.40
   3   7  -7   14.20    6.10
  -3  -7  -7   17.90    6.60
  -3  -7  -7   22.60    5.50
   3  -7  -7   18.80    5.90
  -3   7  -7   18.30    6.70
   3  -7  -7   18.20    7.40
  -3  -7  -8  221.18   18.10
   3   7  -8  201.08   17.00
  -3  -7  -8  232.08   17.40
   3   7  -8  223.48   17.80
   3  -7  -8  200.58   17.00
   3  -7  -8  198.88   16.20
  -3   7  -8  198.78   16.60
  -3  -7  -9   16.90    7.00
   3   7  -9   20.10    6.50
   3   7  -9   26.10    7.10
  -3  -7  -9   26.50    5.20
   3  -7  -9   33.20    6.20
   3  -7  -9   40.30    7.70
  -3   7  -9   19.30    6.80
   3   7 -10   29.60    8.60
  -3  -7 -10   49.90    5.60
   3   7 -10   41.10    9.90
  -3  -7 -10   50.69    7.30
   3  -7 -10   41.50    6.10
   3  -7 -10   37.70    8.40
  -3   7 -10   49.50    7.00
  -4  -7   0 2819.12  193.08
  -4   7   0 2822.72  192.98
   4   7   0 3155.78  193.38
  -4   7   1  893.11   62.19
  -4  -7  -1  965.00   62.69
  -4   7  -1  829.82   60.09
  -4   7  -1  912.31   60.59
  -4  -7   1  940.51   60.89
   4   7   1  931.51   60.69
  -4  -7  -2 1008.00   65.69
  -4   7   2  930.81   64.99
   4   7   2  967.90   60.89
  -4   7  -2  833.62   60.59
  -4   7  -2  812.42   60.69
  -4  -7   2 1006.60   61.19
  -4   7   3  426.86   30.80
   4   7  -3  441.66   30.40
  -4  -7  -3  438.56   31.00
   4   7  -3  440.66   30.10
   4   7  -3  442.06   30.40
   4   7   3  378.16   29.70
   4   7   3  429.66   29.60
   4  -7  -3  423.96   28.90
  -4   7  -3  415.96   29.90
  -4   7  -3  418.86   29.40
   4  -7  -3  431.66   29.50
  -4  -7  -4  424.96   29.10
   4   7  -4  409.56   28.50
   4   7  -4  412.76   28.70
   4   7  -4  383.16   28.40
  -4  -7  -4  412.66   30.00
  -4   7   4  399.86   29.20
  -4   7  -4  390.56   27.90
   4  -7  -4  393.86   27.20
   4   7   4  361.96   27.90
   4  -7  -4  400.46   27.40
   4  -7  -4  367.26   27.60
  -4   7  -4  373.66   27.60
   4   7   4  399.96   27.60
  -4  -7  -5  102.19   11.30
   4   7  -5  113.29    9.80
  -4   7   5   96.69   16.10
   4   7   5  100.79   11.00
  -4   7  -5  105.79   10.30
   4   7   5   88.19   11.80
  -4  -7  -6  138.49   11.70
   4   7  -6  130.39   11.50
  -4  -7  -6  124.89   12.40
  -4  -7  -6  127.79   13.30
   4   7  -6  130.19   11.40
   4  -7  -6  117.89   11.80
   4   7   6  120.39   20.50
  -4   7  -6  109.89   11.20
   4  -7  -6  124.69   10.80
   4  -7  -6  123.09   13.50
  -4  -7  -7  305.77   23.20
   4   7  -7  283.97   22.50
   4   7  -7  279.67   21.90
  -4  -7  -7  291.17   24.30
  -4  -7  -7  315.27   22.30
   4  -7  -7  265.57   24.30
   4  -7  -7  257.77   19.90
   4  -7  -7  251.87   20.60
  -4   7  -7  265.17   20.30
   4   7  -8  133.99   12.80
   4   7  -8  123.59   11.60
  -4  -7  -8  120.09   12.50
  -4  -7  -8  133.09   11.90
   4  -7  -8  132.09   13.80
   4  -7  -8  127.79   12.40
  -4   7  -8  134.89   12.90
  -4  -7  -9  157.38   14.00
  -4  -7  -9  159.98   13.10
   4   7  -9  165.28   14.30
   4   7  -9  150.28   13.50
  -4   7  -9  172.08   14.10
   4  -7  -9  147.39   13.30
   4  -7  -9  158.88   14.90
  -5   7   0  148.49   12.40
  -5   7   0  158.08   13.00
   5   7   0  162.78   14.40
   5  -7   0  185.48   15.40
   5   7  -1 1321.57   88.69
   5   7  -1 1274.87   88.49
  -5   7   1 1344.87   89.09
  -5  -7  -1 1386.46   89.49
  -5   7  -1 1249.97   84.79
  -5  -7   1 1175.88   85.09
  -5   7  -1 1241.08   86.69
   5  -7  -1 1328.67   84.79
   5   7   1 1365.76   86.09
   5   7  -2  203.18   16.40
   5   7  -2  209.88   15.90
  -5   7   2  228.38   16.80
   5   7  -2  203.98   16.10
  -5  -7  -2  223.08   16.90
   5   7   2  201.38   16.80
  -5   7  -2  194.78   18.00
  -5   7  -2  205.88   15.80
  -5  -7   2  187.08   15.70
   5  -7  -2  195.68   15.50
   5   7   2  208.28   16.00
   5  -7  -2  252.67   16.50
  -5  -7  -3  176.88   14.70
   5   7  -3  161.28   13.40
   5   7  -3  174.98   13.30
   5   7  -3  177.48   13.90
  -5  -7  -3  160.18   14.00
   5  -7  -3  167.48   13.40
   5  -7  -3  169.48   14.20
   5   7   3  167.28   13.80
  -5   7  -3  155.88   13.30
  -5   7  -3  166.08   14.80
  -5  -7   3  177.58   14.20
   5   7   3  153.08   14.20
  -5  -7  -4   40.00    7.70
  -5  -7  -4   43.30    6.70
   5   7   4   36.50    8.60
   5  -7  -4   44.40    7.30
   5   7  -5   49.40    6.40
   5   7  -5   47.40    7.40
   5   7  -5   45.70    8.40
  -5  -7  -5   49.90    9.20
  -5  -7  -5   53.09    7.20
   5   7   5   42.40    9.80
  -5   7  -5   66.09    8.70
   5  -7  -5   88.89    8.10
   5  -7  -5   72.09    9.80
   5  -7  -5   69.89    8.50
   5   7  -6  309.57   25.00
   5   7  -6  337.07   25.90
  -5  -7  -6  368.76   25.80
  -5  -7  -6  362.36   26.60
  -5  -7  -6  360.56   28.00
   5  -7  -6  334.77   24.70
  -5   7  -6  367.06   25.60
   5   7   6  330.87   27.00
   5  -7  -6  312.97   25.10
   5  -7  -6  328.27   25.80
   5   7  -7  288.57   21.30
   5   7  -7  247.28   20.60
  -5  -7  -7  285.47   22.00
  -5  -7  -7  287.87   20.90
  -5  -7  -7  262.47   23.10
   5  -7  -7  236.48   22.10
  -5  -7   7  259.97   22.00
  -5   7  -7  258.57   19.40
   5  -7  -7  234.58   18.70
   5  -7  -7  214.48   19.60
   5   7  -8   61.69    7.60
  -5  -7  -8   50.49    8.50
   5   7  -8   80.19    8.90
  -5  -7  -8   60.39    6.90
   5  -7  -8   53.39    9.00
   5  -7  -8   62.69    7.00
  -5   7  -8   56.19    7.60
   5   7  -9   36.90    7.80
   5   7  -9   27.40    6.40
   5  -7  -9   26.60    7.70
   5  -7  -9   29.30    5.50
  -5   7  -9   24.00    5.70
   6  -7   0  356.96   25.40
  -6  -7   0  389.56   26.20
   6   7   0  359.66   27.30
  -6   7   0  319.27   25.30
   6   7   0  356.26   27.30
   6   7   0  346.87   25.90
  -6   7   0  350.96   25.80
   6   7  -1  102.69   14.50
   6   7  -1  123.99   13.30
  -6  -7  -1  119.39   11.40
   6   7  -1  119.39   12.00
   6   7  -1  144.49   11.20
   6  -7   1  145.79   12.60
  -6   7   1  132.29   11.50
   6  -7  -1  120.49   13.00
  -6   7  -1  134.39   11.40
  -6   7  -1  132.99   11.30
   6   7   1  108.59   12.80
   6  -7  -1  144.89   11.40
  -6  -7   1  125.29   11.20
   6   7  -2  143.89   12.70
  -6   7   2  126.79   13.30
  -6  -7  -2  127.69   12.20
   6   7  -2  161.88   12.10
   6   7  -2  110.89   14.80
  -6   7  -2  120.69   13.20
   6  -7  -2  130.89   12.10
  -6   7  -2  130.19   11.40
  -6  -7   2  132.89   11.40
   6   7   2  113.09   12.70
  -6  -7  -3   22.90    9.00
  -6  -7  -3   22.40    7.00
   6   7   3   28.70    7.70
   6  -7  -3   32.40    6.40
  -6   7  -3   18.30    5.80
   6   7   3   31.60   10.80
   6   7  -4  919.31   63.59
  -6  -7  -4  916.01   64.99
  -6  -7  -4  907.41   63.39
   6   7  -4  939.81   63.29
   6   7  -4  981.60   63.99
  -6  -7   4  863.11   60.09
  -6   7  -4  908.41   59.59
   6  -7  -4  845.02   59.19
   6   7   4  910.11   60.69
   6  -7  -4  865.31   58.59
   6  -7  -4  792.22   59.09
   6   7  -5  232.98   18.70
  -6  -7  -5  237.78   20.10
  -6  -7  -5  232.78   17.80
   6   7  -5  203.98   17.80
   6   7  -5  201.78   17.30
   6  -7  -5  207.58   17.90
  -6   7  -5  222.38   18.10
   6   7   5  239.58   19.30
   6  -7  -5  239.18   17.00
   6  -7  -5  215.08   18.10
  -6  -7   5  180.58   18.70
   6   7  -6  115.49   11.10
  -6  -7  -6  116.89   12.20
  -6  -7  -6  108.79   14.60
  -6  -7  -6  119.69   11.20
   6   7  -6  131.19   11.70
   6  -7  -6  122.89   14.00
   6   7   6  113.29   14.20
  -6   7  -6  122.79   12.20
   6  -7  -6  162.58   13.30
  -6  -7   6  127.49   13.70
  -6  -7  -7   26.20    6.40
   6   7  -7   31.20    8.80
  -6  -7  -7   30.00    8.20
  -6  -7  -7   37.30   13.70
   6   7  -7   30.60    6.80
  -6  -7   7   20.30    7.90
   6  -7  -7   37.30    6.50
   6  -7  -7   36.30    9.50
  -6   7  -7   34.80    7.20
   6  -7  -7   40.20   12.90
   6   7   7   23.70   10.90
  -6  -7  -8   35.90    6.00
   6   7  -8   43.80    9.90
  -6  -7  -8   23.60    7.90
   6   7  -8   32.80    6.80
   6  -7  -8   39.50    7.30
  -6   7  -8   28.50    7.00
   6  -7  -8   33.30   10.10
  -6  -7  -9   31.50    5.70
   6   7  -9   52.79    6.20
  -6  -7  -9   33.10    8.40
  -7   7   0   29.20    8.00
  -7   7   0   36.10    7.00
   7   7   0   32.70   10.30
   7  -7   0   25.40    8.30
  -7  -7   0   49.70    7.20
   7   7   0   39.80   10.50
  -7  -7  -1   68.09    8.80
  -7   7   1   86.29    8.40
  -7   7   1   67.59   11.10
   7   7  -1   90.29   10.50
   7   7  -1   72.19   13.20
  -7   7  -1   53.09    8.70
   7   7   1   75.69   10.70
   7  -7  -1   58.39    8.60
  -7   7  -1   70.49    9.70
  -7  -7   1   88.69    8.70
  -7   7   2  207.58   18.40
  -7  -7  -2  245.18   19.40
   7   7  -2  247.28   18.20
   7   7  -2  250.77   18.90
   7   7  -2  228.88   19.10
  -7   7  -2  184.18   21.40
  -7  -7   2  222.18   18.70
   7  -7  -2  258.37   18.10
   7  -7  -2  230.38   18.30
   7   7   2  220.78   20.40
  -7   7  -2  245.98   18.60
  -7  -7  -3   44.70    8.90
   7   7  -3   58.79    8.90
   7   7   3   38.20    9.60
   7  -7  -3   61.89    8.50
  -7  -7  -4  248.58   27.00
   7   7  -4  292.77   22.10
  -7  -7  -4  259.17   21.60
   7   7  -4  296.07   22.10
   7   7  -4  303.97   21.20
  -7   7  -4  271.07   22.30
   7  -7  -4  246.28   23.30
  -7  -7   4  313.37   24.30
   7   7   4  278.97   23.50
   7  -7  -4  305.97   21.80
   7  -7  -4  281.87   21.90
  -7  -7  -5  762.22   56.99
   7   7  -5  814.92   55.79
   7   7  -5  862.01   55.49
  -7  -7  -5  782.12   55.19
   7  -7  -5 1011.70   56.29
   7   7   5  781.82   57.69
  -7  -7   5  911.81   58.29
   7  -7  -5  795.52   56.39
   7  -7  -5  664.03   56.19
  -7   7  -5  697.13   55.59
  -7  -7  -6   94.99   15.80
   7   7  -6  114.49   10.70
  -7  -7  -6   86.89   10.50
   7   7  -6  110.49   12.20
  -7  -7  -6   95.59   11.30
  -7  -7   6  102.29   12.70
   7  -7  -6   92.99   12.90
  -7   7  -6  106.39   11.20
   7   7   6   88.69   13.60
   7  -7  -6  149.19   13.00
  -7  -7  -7   35.20    9.00
  -7  -7  -7   34.20    6.90
   7  -7   7   42.10   10.40
   7  -7  -7   68.79   13.40
  -7   7  -7   36.60    8.10
   7   7  -8  127.19   12.20
  -7  -7  -8  150.88   12.50
   7  -7   8  111.69   14.70
  -7  -7  -8  173.28   15.00
  -7   7   8  193.08   15.20
   7   7  -8  135.59   13.50
  -7   7  -8  148.49   12.40
   7  -7  -8  156.38   12.50
  -8   7   0   77.69   13.30
   8  -7   0   89.29   15.40
  -8  -7   0   54.29    9.20
   8  -7   0   74.19   10.60
   8   7   0   57.89   12.80
   8   7  -1   59.19   10.60
   8  -7   1   60.69   12.50
  -8   7   1   42.60    8.30
  -8   7   1   47.00   22.20
   8  -7   1   45.20   14.20
   8  -7  -1   52.49    9.20
  -8   7  -1   54.09   11.10
   8  -7  -1   44.00   18.90
  -8   7  -1   51.49   11.10
   8   7   1   46.00   12.10
   8   7  -2  230.18   18.00
   8   7  -2  224.48   20.10
  -8  -7  -2  205.18   18.70
   8   7   2  210.48   20.40
   8  -7  -2  214.18   18.90
  -8  -7   2  205.98   18.70
   8   7  -3  772.82   48.80
  -8  -7  -3  765.12   50.09
  -8   7   3  536.95   48.20
   8   7  -3  702.33   48.50
   8  -7  -3  662.23   48.00
  -8  -7   3  667.23   49.20
   8   7   3  743.43   51.79
   8  -7  -3  702.03   49.00
  -8  -7  -4   54.49   10.90
   8   7  -4   63.39    8.10
   8   7  -4   59.59   10.30
   8   7   4   53.99   12.90
   8  -7  -4   92.09    9.40
   8  -7  -4   70.79   10.30
  -8  -7   4   59.69    9.80
   8   7  -5  192.68   15.30
   8  -7   5  173.28   17.80
  -8   7   5  145.29   16.00
  -8  -7  -5  198.38   18.60
   8   7  -5  181.18   16.50
   8   7   5  196.88   18.40
  -8   7  -5  163.08   17.10
  -8  -7   5  190.08   16.50
   8  -7  -5  168.98   16.10
   8  -7  -5  147.79   14.40
  -8  -7  -6   29.20   11.60
  -8  -7  -6   40.30    8.90
  -8  -7  -6   27.40    6.90
   8  -7   6   42.90   10.50
   8  -7  -6   80.39    8.50
  -8  -7   6   76.69   10.70
   8  -7  -6   51.59   11.50
   8   7   6   51.99   12.40
   8   7  -7   64.29   10.50
  -8   7   7   53.89    9.10
   8   7  -7   58.39    7.10
   8  -7   7   49.90   10.10
   8  -7  -7   55.99    7.20
   8  -7  -7   60.59   12.00
  -8  -7   7   25.10   12.90
   9  -7   0   35.80   12.60
   9  -7   0   45.80   17.00
  -9   7   0   36.90   10.90
  -9  -7   0   40.60    8.50
  -9   7   1  110.39   12.90
  -9  -7  -1  120.29   13.00
   9  -7   1  137.59   18.00
  -9   7  -1  104.19   16.10
   9  -7  -1  153.28   13.80
   9   7   1  111.99   16.20
  -9  -7   1  108.19   12.70
  -9   7   2   96.39   11.20
  -9  -7  -2   56.19   11.40
  -9  -7   2   45.10   10.20
   9  -7   3   68.09   15.00
  -9  -7  -3   59.69   11.40
  -9   7   3   82.59   10.50
  -9  -7   3   70.79   10.30
   9  -7  -3   58.59   11.50
   9   7   3   66.89   12.70
  -9  -7  -4   40.50   12.60
   9   7  -4   25.30    7.60
   9  -7   4   62.29   12.50
   9  -7  -4   45.70    8.70
  -9  -7   4   42.20    9.70
   9   7   4   43.10   10.20
   9   7  -5   26.60   12.10
  -9  -7  -5   62.49   16.20
   9  -7   5   73.49   13.20
   9   7   5   54.69   11.00
   9  -7  -5   72.79   10.50
  -9  -7   5   66.49   12.50
   9  -7   6  145.09   14.60
  -9   7   6  154.78   13.90
  -9  -7  -6  162.58   14.20
   9   7  -6  110.29   14.90
   9  -7  -6  125.09   13.70
  -9  -7   6  131.59   15.10
  10  -7   0  154.68   25.00
 -10  -7   0  186.28   17.10
 -10  -7  -1   70.49   11.00
  10  -7   1   65.29   17.40
 -10   7   1   66.89   12.70
  10  -7  -1   76.39   11.60
 -10  -7   1   79.49   11.00
  10  -7   2   46.00   14.80
  10  -7  -2   37.60   11.90
 -10  -7   2   37.70   10.10
  10  -7   3   97.69   15.40
 -10   7   3  111.39   13.20
 -10  -7  -3   85.19   14.70
 -10  -7   3   75.19   13.30
  10  -7  -3   75.49   12.30
 -10  -7  -4   14.50   11.40
 -10   7   4   34.70   10.60
  10  -7   4   27.20   11.90
 -10  -7   4   37.50   10.80
 -11  -7   0   40.00   13.90
 -11  -7  -1   43.00   14.00
 -11  -7   1   61.99   13.90
  11  -7   2   89.19   19.60
 -11  -7   2   88.69   14.80
   0  -8  -1   77.79    6.30
   0   8   1   79.79    6.30
   0   8  -2 5526.95  371.06
   0  -8  -2 5753.82  373.66
   0   8   2 5639.64  373.66
   0  -8  -3   50.79    5.80
   0   8   3   53.39    5.50
   0  -8  -4  195.98   15.80
   0  -8   4  212.58   14.80
   0   8   4  206.68   15.70
   0  -8  -5  494.25   33.00
   0   8  -5  445.96   35.60
   0  -8  -5  463.35   33.20
   0  -8  -5  473.75   33.20
   0   8   5  475.55   33.90
   0   8  -5  478.85   33.80
   0  -8   5  483.25   32.60
   0  -8  -6  638.54   44.50
   0   8  -6  635.14   44.60
   0  -8  -6  672.73   43.80
   0   8  -6  649.24   43.80
   0   8  -6  644.34   43.50
   0   8   6  572.34   44.90
   0   8  -7  706.93   49.30
   0   8  -7  692.63   48.10
   0  -8  -7  718.63   48.10
   0  -8  -7  687.53   48.70
   0   8  -7  664.33   47.70
   0  -8  -7  723.93   48.90
   0  -8  -8 1719.53  113.39
   0  -8  -8 1702.83  114.19
   0   8  -8 1664.53  113.09
   0  -8  -8 1714.13  114.09
   0   8  -8 1674.73  113.19
   0   8  -8 1710.63  114.39
   0   8  -9  145.49   14.30
   0  -8  -9  163.68   13.20
   0  -8  -9  182.38   14.50
   0   8   9  107.69   14.60
   0   8  -9  153.28   15.10
   0  -8  -9  174.78   13.80
   0  -8 -10  135.69   11.40
   0  -8 -10  145.79   13.20
   0  -8 -10  107.89   11.40
  -1  -8   0  751.42   49.20
  -1   8   0  769.92   49.00
   1   8   0  703.33   49.20
  -1   8   1 4151.28  265.57
  -1  -8  -1 4008.70  265.27
   1   8  -1 3845.62  263.87
  -1   8   1 3935.01  265.17
   1   8   1 4027.50  264.07
  -1  -8   1 4088.59  263.07
  -1   8  -1 3776.92  262.57
  -1  -8  -2  918.91   63.29
  -1   8   2  974.60   63.29
  -1  -8   2  874.91   59.39
   1   8   2  928.81   60.09
  -1   8   3  105.09    9.30
  -1  -8  -3  112.99    9.50
   1   8   3  118.39    9.00
  -1  -8   3  104.29    8.20
  -1   8   4  322.87   23.80
  -1  -8  -4  325.07   23.80
   1   8   4  332.37   23.80
   1   8  -5 1323.97   83.59
  -1  -8  -5 1187.98   79.39
   1   8  -5 1132.99   78.89
  -1   8   5 1308.47   80.99
   1   8  -5 1084.69   78.89
  -1  -8  -5 1111.99   79.59
  -1  -8  -5 1137.09   80.19
   1   8   5 1092.59   79.89
   1  -8  -5 1206.48   79.69
  -1  -8   5 1143.39   79.59
  -1   8  -5 1213.38   80.09
   1  -8  -5 1242.28   79.79
   1  -8  -5 1219.28   79.29
  -1   8   6   91.79   13.30
   1   8  -6  136.19   11.50
   1   8  -6  122.69   14.30
  -1  -8  -6  143.69   11.40
   1   8  -6  146.09   11.50
   1   8   6  121.09   11.70
  -1   8  -6   86.09   11.10
  -1   8  -6  101.89   11.80
   1  -8  -6  101.79    9.90
  -1  -8  -7  119.49   12.40
   1   8  -7   97.19   14.20
   1   8  -7  168.28   12.10
  -1  -8  -7  124.79   11.90
   1   8  -7  138.59   11.70
  -1  -8  -7  135.99   11.70
  -1   8  -7  120.29   12.50
   1  -8  -7  122.99   11.50
   1  -8  -7  129.49   12.10
   1  -8  -7  119.29   11.20
  -1   8  -7  125.79   12.40
  -1  -8  -8  572.74   40.30
  -1  -8  -8  559.94   40.40
   1   8  -8  622.24   40.00
  -1   8   8  541.55   40.10
  -1  -8  -8  593.14   40.10
   1   8  -8  590.94   39.90
   1   8  -8  512.85   41.30
  -1   8  -8  604.34   42.20
   1  -8  -8  634.54   43.10
   1  -8  -8  579.24   41.70
   1  -8  -8  584.84   42.20
  -1   8  -8  606.94   42.80
  -1  -8  -9  174.08   14.50
  -1  -8  -9  179.28   14.90
   1   8  -9  159.88   14.20
   1   8  -9  164.98   14.60
  -1  -8  -9  164.68   13.70
   1  -8  -9  174.38   14.10
   1  -8  -9  182.88   15.10
  -1   8  -9  168.58   14.80
   1  -8  -9  129.89   14.60
  -1  -8 -10  136.39   11.80
  -1  -8 -10  155.78   12.50
   1  -8 -10  169.58   14.30
  -1   8 -10  139.79   14.00
   1  -8 -10  160.28   12.80
   2   8   0 7842.02  524.45
  -2  -8   0 8137.79  524.95
  -2   8   0 7864.21  524.55
  -2  -8  -1  672.73   45.20
   2   8   1  693.73   43.70
  -2  -8   1  616.94   43.50
  -2  -8  -2 3235.38  213.08
  -2  -8   2 3122.39  194.28
   2   8   2 3212.38  194.68
  -2   8  -2 2544.25  194.28
  -2  -8  -3   66.79    7.30
  -2   8   3   79.69    6.70
  -2  -8   3   49.70    5.70
  -2   8  -3   68.49    6.20
   2   8   3   64.19    5.80
  -2  -8  -4  902.11   58.39
  -2   8   4  888.51   58.19
  -2   8   4  915.11   59.59
   2   8  -4  819.02   57.89
  -2  -8  -4  784.72   59.99
   2  -8  -4  806.42   56.39
   2   8   4  883.21   56.49
  -2   8  -4  822.72   56.39
  -2   8  -4  817.72   56.69
  -2   8   5  183.58   16.40
  -2   8   5  205.78   14.90
  -2  -8  -5  177.28   15.20
  -2  -8  -5  186.08   14.30
   2   8  -5  176.58   14.10
  -2  -8  -5  175.08   14.60
   2   8  -5  176.98   14.20
   2  -8  -5  184.88   14.60
   2   8   5  170.48   14.70
   2  -8  -5  196.58   15.00
  -2   8  -5  191.68   15.10
  -2  -8  -6   68.19    7.60
  -2  -8  -6   65.99    7.90
   2   8  -6   67.69    8.30
   2   8  -6   71.99   11.60
  -2   8   6   70.69    8.20
  -2  -8  -6   65.09    8.90
  -2   8   6   65.39   12.90
   2  -8  -6   30.50   12.00
   2   8   6   57.89   10.20
   2  -8  -6   58.99    7.20
  -2   8  -6   54.39    7.80
   2  -8  -6   70.09    8.20
  -2  -8  -7   87.49   10.90
   2   8  -7   97.29    9.70
   2   8  -7  102.99   10.10
  -2   8   7   84.69   11.10
  -2  -8  -7   98.39    9.50
  -2  -8  -7   97.99   10.00
   2  -8  -7  106.79   11.00
  -2   8  -7  106.19   11.00
   2  -8  -7   97.89    9.90
   2   8  -8  453.85   31.90
  -2  -8  -8  441.86   31.80
  -2  -8  -8  444.76   32.40
   2   8  -8  438.76   31.70
  -2  -8  -8  446.26   32.50
  -2   8  -8  480.25   35.10
   2  -8  -8  473.05   34.50
   2  -8  -8  499.35   35.50
  -2  -8  -9  361.86   25.80
   2   8  -9  340.87   25.50
  -2  -8  -9  348.37   27.00
  -2  -8  -9  378.36   26.50
   2   8  -9  353.16   25.80
  -2   8  -9  367.96   27.00
   2  -8  -9  351.96   26.50
   2  -8  -9  376.86   27.50
   2   8 -10  140.69   16.60
  -2  -8 -10  164.48   12.70
  -2  -8 -10  181.78   13.50
   2  -8 -10  200.78   16.20
   2  -8 -10  187.98   14.70
  -2   8 -10  178.88   15.10
  -3   8   0  917.91   61.89
   3   8   0  978.00   62.19
  -3  -8   0  950.20   62.49
  -3   8   0  892.01   62.19
  -3  -8  -1 1748.03  112.69
  -3   8   1 1650.63  112.29
  -3   8  -1 1560.14  106.39
  -3  -8   1 1680.63  106.59
  -3   8  -1 1567.54  105.79
   3   8   1 1630.54  106.29
  -3  -8  -2   42.80    5.70
  -3   8   2   36.70    5.30
  -3   8  -2   29.30    4.60
   3   8   2   41.20    4.10
  -3  -8  -3  711.93   47.50
  -3   8   3  665.03   46.70
  -3   8  -3  590.64   43.40
   3   8   3  687.53   43.60
   3   8  -4  359.06   25.70
   3   8  -4  364.46   25.70
  -3  -8  -4  377.36   27.10
  -3  -8  -4  362.46   26.10
  -3   8   4  398.16   26.20
   3   8  -4  342.57   25.70
   3  -8  -4  381.36   26.10
  -3   8  -4  354.76   26.00
   3  -8  -4  354.36   25.90
   3  -8  -4  354.46   25.50
  -3   8  -4  361.46   26.00
   3   8  -5  953.70   61.49
  -3  -8  -5  996.90   62.09
   3   8  -5  932.01   61.59
  -3  -8  -5  930.51   63.09
  -3   8   5  844.72   63.69
  -3   8   5  816.02   61.59
   3  -8  -5  910.61   58.79
   3   8   5  845.62   58.79
   3  -8  -5  837.42   58.29
  -3   8  -5  876.31   58.99
   3  -8  -5  832.52   58.69
  -3  -8  -6  904.71   57.29
   3   8  -6  836.42   56.69
  -3   8   6  747.23   56.99
  -3  -8  -6  827.02   58.39
  -3  -8  -6  829.52   57.59
   3   8  -6  856.11   56.69
  -3   8  -6  823.12   55.19
   3  -8  -6  782.92   54.59
   3  -8  -6  782.82   54.99
   3  -8  -6  801.22   56.59
   3   8  -7   47.00    7.60
  -3  -8  -7   40.70    7.70
  -3  -8  -7   41.30   10.70
  -3  -8  -7   48.70    6.80
   3   8  -7   47.10    7.10
   3  -8  -7   40.80    6.90
   3  -8  -7   38.90    8.00
  -3   8  -7   44.80    7.70
  -3  -8  -8   56.29    8.10
   3   8  -8   53.49    8.10
  -3  -8  -8   51.09    6.90
   3   8  -8   49.10    7.60
  -3   8  -8   44.90    7.80
   3  -8  -8   46.70    7.10
   3  -8  -8   51.99    8.70
   3   8  -9   43.30    7.40
   3   8  -9   54.09    8.20
  -3  -8  -9   55.59    8.00
  -3  -8  -9   58.89    6.60
   3  -8  -9   49.80    8.60
   3  -8  -9   46.10    6.70
  -3   8  -9   47.80    7.80
  -3  -8 -10   11.00    4.50
   3   8 -10    3.30    3.90
  -3  -8 -10    5.30    3.30
   3  -8 -10   18.30    5.30
   3  -8 -10    1.90    4.20
  -3   8 -10    5.90    3.80
   4   8   0 1018.80   70.49
  -4  -8   0  998.10   70.59
  -4   8   0 1148.09   70.59
  -4  -8  -1 1159.08   75.09
  -4   8   1 1074.29   74.49
  -4   8  -1  970.40   69.59
   4   8   1 1117.49   70.19
  -4   8  -1 1064.79   70.19
  -4  -8   1 1041.90   70.19
  -4  -8  -2 2258.07  150.28
  -4   8   2 2270.67  149.69
   4   8   2 2072.59  139.99
  -4   8  -2 2124.29  140.09
  -4  -8   2 2087.69  140.09
  -4   8  -2 2179.98  139.69
   4   8  -3  946.51   67.49
  -4   8   3 1007.70   68.19
   4   8  -3  969.70   67.49
   4   8  -3 1010.00   67.69
  -4  -8  -3 1081.19   69.19
  -4  -8  -3 1055.19   68.19
   4   8   3  918.21   64.99
   4  -8  -3  985.10   64.29
   4  -8  -3  987.70   64.59
  -4   8  -3  964.60   65.09
  -4   8  -3  933.71   64.69
  -4  -8  -4  291.37   21.40
   4   8  -4  284.37   21.20
   4   8  -4  280.97   21.00
   4   8  -4  285.97   21.00
  -4  -8  -4  290.57   22.50
  -4   8   4  316.87   22.90
  -4   8  -4  297.57   21.80
   4  -8  -4  299.97   21.30
   4   8   4  284.97   21.60
   4  -8  -4  304.27   21.40
   4   8   4  264.07   22.10
  -4   8  -4  303.47   22.10
   4  -8  -4  292.27   22.20
  -4   8   5  330.57   31.90
  -4  -8  -5  365.96   26.90
   4   8  -5  337.07   25.20
  -4  -8  -5  388.36   25.40
  -4   8   5  319.07   26.40
   4   8  -5  335.47   25.00
   4   8   5  332.47   24.40
   4  -8  -5  296.37   25.30
  -4   8  -5  330.67   23.80
   4  -8  -5  295.77   24.00
   4  -8  -5  309.97   24.80
   4   8   5  335.67   24.70
  -4  -8  -6   30.40    7.10
   4   8  -6   27.90    6.10
   4   8  -6   31.40    6.90
  -4  -8  -6   31.10    8.50
  -4  -8  -6   27.70    6.00
   4  -8  -6   24.50    7.60
   4  -8  -6   30.40   10.70
  -4   8  -6   23.10    6.60
   4  -8  -6   33.40    6.20
   4   8  -7  200.68   15.80
   4   8  -7  191.08   15.60
  -4  -8  -7  199.58   15.70
  -4  -8  -7  194.78   16.60
  -4  -8  -7  184.38   17.90
  -4   8  -7  187.78   15.60
   4  -8  -7  185.28   15.00
   4  -8  -7  162.58   21.00
   4  -8  -7  192.48   15.80
   4   8  -8  104.99   11.40
  -4  -8  -8  104.19    9.90
  -4  -8  -8   96.79   10.80
   4   8  -8   89.49    9.70
  -4   8  -8   97.49   10.40
   4  -8  -8   95.39   10.00
   4  -8  -8   92.99   11.50
   4   8  -9  100.69   10.40
  -4  -8  -9   82.99    8.30
   4   8  -9   79.69    8.60
  -4  -8  -9   62.49    9.20
   4  -8  -9   69.59   10.30
   4  -8  -9   71.89    8.10
  -4   8  -9   62.39    8.50
  -5  -8   0  565.84   38.00
   5  -8   0  586.04   37.50
  -5   8   0  497.95   37.20
   5   8   0  534.65   38.80
   5   8  -1  250.67   21.90
  -5   8   1  270.77   21.00
   5   8  -1  287.07   20.00
  -5  -8  -1  294.17   20.90
   5   8  -1  288.57   21.30
   5   8  -1  272.07   20.40
   5   8   1  287.17   21.30
   5  -8  -1  281.17   20.50
  -5  -8   1  284.97   20.90
  -5   8  -1  321.47   20.80
  -5   8  -1  264.37   21.20
   5   8   1  270.77   21.80
  -5  -8  -2  171.68   14.00
   5   8  -2  166.68   13.60
   5   8  -2  166.08   13.70
   5   8  -2  163.18   13.00
   5   8   2  151.88   14.80
  -5   8  -2  175.58   16.00
  -5   8  -2  174.98   13.70
   5  -8  -2  182.28   14.60
  -5  -8   2  170.98   14.20
   5   8   2  164.18   14.00
   5  -8  -2  193.28   13.70
   5   8  -3  133.79   11.90
   5   8  -3  150.48   12.30
  -5  -8  -3  148.19   13.10
  -5  -8  -3  139.29   12.50
   5   8  -3  154.78   11.90
  -5  -8   3  150.38   13.20
   5   8   3  143.09   13.10
   5  -8  -3  171.78   12.60
   5  -8  -3  125.49   13.70
   5   8   3  141.89   13.50
   5  -8  -3  168.68   12.70
  -5   8  -3  151.78   12.70
  -5   8  -3  162.38   14.00
   5   8  -4  246.98   18.70
  -5  -8  -4  248.58   20.00
   5   8  -4  218.28   19.20
  -5   8   4  245.58   23.20
   5   8  -4  247.88   18.60
  -5   8  -4  258.37   19.20
   5  -8  -4  221.28   20.90
   5   8   4  230.78   19.80
   5   8   4  235.38   19.90
  -5  -8   4  243.28   20.00
  -5   8  -4  270.77   19.50
  -5  -8  -5   30.10    8.50
  -5  -8  -5   33.90    6.20
   5   8  -5   42.30    7.60
   5  -8  -5   25.70    7.60
   5   8   5   38.30    9.50
   5  -8  -5   30.90    8.70
  -5   8  -5   24.30    6.90
   5  -8  -5   33.60    6.20
  -5  -8  -6  190.58   14.70
   5   8  -6  175.18   15.20
   5   8  -6  165.88   14.50
  -5  -8  -6  186.28   15.90
   5  -8  -6  180.38   16.60
   5  -8  -6  201.48   15.50
   5   8   6  166.68   18.20
   5  -8  -6  201.78   17.30
  -5   8  -6  207.18   16.30
  -5  -8   6  187.28   20.40
   5   8  -7  221.58   18.50
   5   8  -7  210.98   17.50
  -5  -8  -7  235.48   17.70
  -5  -8  -7  219.68   20.00
  -5  -8  -7  230.28   18.70
  -5  -8   7  197.58   19.70
   5  -8  -7  209.58   17.60
  -5   8  -7  204.88   17.10
   5  -8  -7  199.68   19.30
   5  -8  -7  224.78   16.80
   5   8  -8  165.38   13.90
   5   8  -8  196.98   15.10
  -5  -8  -8  152.78   14.20
  -5  -8  -8  159.38   13.30
   5  -8  -8  130.09   11.40
  -5   8  -8  121.89   11.30
   5  -8  -8  129.39   13.10
   5   8  -9  111.19   10.10
  -5  -8  -9   96.09    8.50
  -5  -8  -9   88.89   10.00
   5   8  -9  106.99    9.40
   5  -8  -9   78.69    7.50
   5  -8  -9   78.29    9.60
  -5   8  -9   66.69    7.80
   6  -8   0  543.15   37.60
  -6   8   0  503.25   37.40
  -6  -8   0  549.25   38.20
   6   8   0  595.64   39.60
  -6   8   0  521.55   38.00
   6   8   0  492.25   38.80
   6   8   0  588.44   38.10
  -6  -8  -1  290.87   22.30
   6   8  -1  312.87   22.60
  -6   8   1  295.37   22.20
   6   8  -1  291.47   21.80
   6  -8   1  302.67   21.80
   6   8  -1  262.47   23.40
   6   8  -1  294.97   21.40
  -6   8  -1  273.87   20.60
  -6  -8   1  263.87   20.80
   6  -8  -1  288.27   21.70
  -6   8  -1  270.57   20.80
   6  -8  -1  299.37   20.30
   6   8   1  265.17   21.80
   6   8  -2  181.38   15.10
   6   8  -2  169.78   14.70
  -6  -8  -2  177.98   14.80
  -6   8   2  150.98   15.30
   6   8   2  193.68   16.70
  -6  -8   2  153.58   13.70
  -6   8  -2  148.29   13.30
   6   8   2  154.98   14.80
   6  -8  -2  152.28   14.20
   6  -8  -2  156.38   13.10
  -6   8   3  710.23   48.90
   6   8  -3  715.53   47.20
   6   8  -3  695.73   47.60
  -6  -8  -3  688.73   48.60
  -6  -8  -3  639.84   47.10
   6   8  -3  670.13   47.10
  -6  -8   3  704.43   49.90
   6   8   3  674.93   49.70
  -6   8  -3  719.03   49.40
   6  -8  -3  727.23   48.70
  -6  -8  -4  569.04   42.70
   6   8  -4  640.04   41.30
  -6  -8  -4  582.94   41.00
   6   8  -4  585.04   41.90
   6   8  -4  575.44   41.00
  -6   8  -4  496.15   36.20
   6  -8  -4  437.86   35.70
  -6  -8   4  522.65   36.90
   6  -8  -4  554.84   35.60
   6   8   4  564.64   37.70
   6  -8  -4  460.95   35.70
  -6  -8  -5   48.50    7.30
  -6  -8  -5   37.20   10.40
   6  -8  -5   57.39    8.80
   6   8   5   45.20   10.10
  -6   8  -5   43.30    8.70
  -6  -8   5   55.19    9.70
   6  -8  -5   49.50    9.20
  -6  -8  -6   60.39   12.00
  -6  -8  -6   61.99    9.10
   6   8   6   73.09   12.20
   6  -8  -6   66.49   10.10
   6  -8  -6   57.29   10.50
   6  -8  -6   68.59    8.00
  -6   8  -6   35.40    8.00
  -6  -8  -7   24.40    7.90
  -6  -8  -7   25.50   13.20
  -6  -8  -7   30.30    6.10
   6  -8  -7   17.70    8.60
   6  -8  -7   33.10    9.30
   6  -8  -7   31.50    6.40
  -6   8  -7   16.80    7.00
  -6  -8  -8   44.40    6.00
  -6  -8  -8   38.30    7.80
   6   8  -8   66.79    7.30
   6  -8   8   18.00    7.50
   6  -8  -8   43.20    9.00
   6  -8  -8   48.90    7.20
  -6   8  -8   38.90    6.80
   7  -8   0  298.67   21.80
   7   8   0  330.17   24.40
  -7   8   0  232.18   21.40
  -7   8   0  266.57   22.30
  -7  -8   0  317.77   22.70
  -7  -8  -1  352.46   26.50
   7   8  -1  366.76   26.00
   7  -8   1  406.06   26.30
  -7   8   1  257.27   24.80
  -7   8   1  369.86   26.80
   7   8   1  343.47   28.70
  -7  -8   1  336.37   27.10
   7  -8  -1  397.36   26.80
  -7   8  -1  387.16   27.30
  -7   8  -1  358.76   27.10
   7   8  -2  212.88   18.00
   7   8  -2  268.47   19.10
  -7   8   2  217.28   17.90
  -7  -8  -2  198.38   18.40
   7   8  -2  279.07   17.90
  -7   8   2  182.88   19.80
   7  -8  -2  233.58   17.00
  -7   8  -2  173.88   16.50
   7  -8  -2  177.58   16.00
  -7  -8   2  220.18   16.90
   7   8   2  198.08   17.90
   7   8  -3  250.57   22.00
   7   8  -3  294.87   21.40
  -7  -8  -3  297.97   22.70
   7   8  -3  257.37   20.80
   7   8   3  270.77   21.60
  -7  -8   3  226.28   20.50
   7  -8  -3  245.78   19.80
   7  -8  -3  258.57   20.10
  -7  -8  -4  296.17   24.10
   7   8  -4  285.57   21.50
   7   8  -4  291.77   22.20
  -7  -8  -4  269.17   22.30
   7   8  -4  305.37   22.50
   7  -8  -4  258.17   24.50
  -7   8  -4  249.08   21.50
   7  -8  -4  236.28   21.40
   7   8   4  291.87   23.40
  -7  -8   4  284.07   22.80
   7  -8  -4  329.27   21.60
   7   8  -5  755.22   55.39
  -7  -8  -5  852.81   55.09
   7   8  -5  708.63   54.69
  -7  -8  -5  877.91   57.19
   7  -8  -5  692.83   52.89
   7   8   5  864.11   55.49
  -7   8  -5  775.42   52.79
   7  -8  -5  679.03   53.19
  -7  -8   5  702.63   53.79
   7  -8  -5  838.62   52.59
   7   8  -6  107.59   11.70
   7   8  -6   95.19   10.00
  -7  -8  -6   83.89   10.70
  -7  -8  -6   98.09   10.00
  -7  -8  -6   85.29   15.10
   7  -8  -6   93.19   10.00
  -7  -8   6  114.39   12.30
   7  -8  -6   72.29   12.40
   7  -8  -6   77.09   13.30
  -7   8  -6   76.49   10.00
   7   8   6   87.59   12.80
   7   8  -7  138.79   15.20
   7  -8   7  150.58   15.40
  -7  -8  -7  155.18   12.60
  -7  -8  -7  174.38   14.40
   7   8  -7  124.29   12.60
   7   8   7  123.69   19.20
  -7  -8   7  111.19   16.20
   7  -8  -7  155.28   12.70
   7  -8  -7  123.79   14.20
  -7   8  -7  158.28   12.70
   7  -8  -7  122.19   16.80
  -7  -8  -8   37.20    8.60
   7   8  -8   40.50    8.80
   7   8  -8   39.00    6.50
  -7   8  -8   24.10    5.90
   8  -8   0  273.97   26.90
   8   8   0  252.47   25.10
   8  -8   0  323.87   21.70
  -8   8   0  258.77   22.00
  -8   8   0  302.27   23.40
   8  -8   1   23.00   12.30
  -8  -8  -1   26.80    9.10
  -8   8   1   34.10   10.20
   8  -8   1    6.80    7.50
  -8   8   1    7.40    7.10
  -8   8  -1   22.50   11.40
   8  -8  -1   12.40    5.40
   8   8   1   23.60   11.60
   8   8  -2  389.06   26.70
  -8   8   2  316.07   26.10
   8   8  -2  336.57   25.40
  -8  -8  -2  323.67   26.60
   8   8   2  299.97   28.20
  -8  -8   2  377.16   27.70
   8  -8  -2  353.46   25.70
  -8  -8  -3  347.07   26.30
   8   8  -3  287.57   25.40
   8   8  -3  371.46   25.40
   8   8   3  379.86   28.50
   8  -8  -3  321.67   24.60
  -8  -8   3  271.27   25.00
  -8  -8  -4   86.49   11.90
   8   8  -4   77.79   12.60
  -8   8   4   95.29   10.80
   8   8   4   75.49   13.30
   8  -8  -4  107.49   11.10
   8  -8  -4   89.69   11.70
  -8  -8   4  135.09   12.30
   8   8  -5  171.38   15.10
  -8  -8  -5  167.58   18.10
  -8   8   5  225.28   17.10
   8   8  -5  168.28   15.80
   8  -8  -5  200.18   14.50
   8   8   5  163.08   17.10
  -8   8  -5  167.58   16.90
  -8  -8   5  176.48   16.30
   8  -8  -5  176.58   16.50
  -8   8   6  168.08   16.00
  -8  -8  -6  191.38   15.20
   8   8  -6  163.88   14.30
   8   8  -6  160.98   16.20
  -8  -8  -6  175.08   19.60
   8  -8   6  167.28   17.80
   8  -8  -6  158.58   13.70
   8   8   6  189.78   16.40
   8  -8  -6  136.49   16.20
  -8   8  -6  138.79   14.10
  -8   8   7   90.09   10.20
   8  -8   7   68.09   10.80
   8   8  -7   95.09    8.50
   8   8  -7   93.49   11.00
  -8  -8  -7   46.90   11.70
  -8   8  -7   39.00    8.70
  -8  -8   7   58.39   15.10
   8  -8  -7   73.79    8.10
  -9  -8   0   41.30    8.60
   9  -8   0   36.30   16.80
  -9   8   0   37.80   11.70
   9  -8   1   43.70   16.70
  -9  -8  -1   29.10    8.60
  -9   8   1   43.20   10.10
   9  -8  -1    8.20    5.80
   9   8   1   24.30   12.00
  -9   8   2   22.30    9.10
  -9  -8  -2   25.30    9.90
  -9  -8   2   11.90    7.00
  -9  -8  -3  132.39   14.30
  -9   8   3  112.89   13.30
   9  -8   3  143.29   16.20
   9  -8  -3  165.58   15.00
   9   8   3  141.99   18.40
  -9  -8  -4   49.99   12.20
   9   8  -4   50.89   12.90
   9  -8   4   49.99   11.10
  -9   8   4   48.90    9.30
   9  -8  -4   60.09    9.90
   9   8   4   50.19   11.00
  -9  -8   4   79.69   10.60
  -9   8   5   56.79    9.40
  -9  -8  -5   46.70   15.10
   9   8  -5   31.60    7.20
   9  -8   5   57.29   11.70
  -9  -8   5   43.70   10.70
   9  -8  -5   47.50    9.20
   9   8   5   45.40   12.50
   9   8  -6   30.10    9.70
   9  -8   6   37.00    9.70
  -9  -8  -6   33.60    9.50
  -9  -8   6   28.80   12.10
 -10  -8   0   11.00    6.00
  10  -8   0    1.90   12.10
  10  -8   0   14.70   13.30
 -10  -8  -1  162.78   15.70
  10  -8   1  128.79   21.70
 -10  -8   1  139.39   15.10
  10  -8  -1  159.38   17.90
 -10  -8  -2   87.89   19.60
  10  -8   2  108.89   17.20
 -10   8   2   94.79   15.50
 -10  -8   2   79.39   12.50
  10  -8  -2  107.19   13.70
 -10  -8  -3   12.70    7.80
  10  -8   3   23.90   12.80
 -10   8   3   34.80   11.20
  10  -8  -3    9.20    5.20
 -10  -8   3    7.90    6.90
 -10   8   4   65.79   11.80
 -10  -8  -4   54.69   17.30
  10  -8   4   61.49   12.20
 -10  -8   4   66.69   12.00
  10  -8  -4   57.99   10.40
 -11  -8   0    8.70    7.70
 -11  -8  -1  112.09   15.60
 -11  -8   1  109.39   15.60
  11  -8   2   47.90   17.60
 -11  -8   2   30.00   13.20
  11  -8  -2   18.30    8.90
   0  -9   0    9.80    1.90
   0   9   1   16.40    2.70
   0  -9  -1   15.90    2.70
   0   9   2 5934.01  391.16
   0  -9  -2 5909.61  390.86
   0   9  -2 5847.91  388.46
   0   9   3   22.00    3.80
   0  -9  -3   21.10    4.30
   0  -9  -4  527.85   37.10
   0   9   4  531.15   37.00
   0  -9  -5  234.68   18.10
   0   9   5  253.17   19.00
   0   9  -5  238.48   19.00
   0  -9  -5  252.07   18.40
   0   9  -5  213.78   18.70
   0  -9  -5  246.88   17.70
   0  -9  -6 2192.18  140.49
   0   9   6 1947.61  140.99
   0   9  -6 2099.39  139.09
   0   9  -6 2127.39  140.29
   0   9  -6 2148.09  139.39
   0   9  -7  116.89   11.70
   0   9  -7  111.19   11.70
   0   9  -7  117.49   13.20
   0  -9  -7  136.59   12.10
   0  -9  -7  122.39   11.40
   0  -9  -7  118.69   10.90
   0  -9  -8   51.59    7.70
   0  -9  -8   81.59    8.30
   0   9  -8   55.39    9.50
   0   9  -8   49.99   10.70
   0  -9  -8   84.69    9.40
   0   9  -8   52.49   10.10
   0   9  -9   27.90   11.00
   0  -9  -9   35.90    7.00
   0  -9  -9   57.99    9.20
   0   9  -9   31.50    9.80
   0  -9  -9   51.09    7.20
   0  -9 -10   94.79    9.30
   0  -9 -10  102.09   11.80
   1   9   0  189.28   13.10
  -1  -9   0  186.28   13.20
  -1   9   0  193.78   13.10
  -1  -9  -1  237.38   16.80
   1   9  -1  239.38   16.40
  -1   9   1  238.78   16.70
   1   9   1  233.18   15.70
  -1  -9   1  220.18   15.40
  -1   9   2 2449.75  152.18
  -1  -9  -2 2161.98  152.28
  -1  -9   2 1966.30  136.49
   1   9   2 2198.18  137.29
  -1   9   3  391.06   28.90
  -1  -9  -3  433.56   29.20
   1   9   3  443.56   26.80
  -1  -9   3  406.36   25.70
  -1   9  -3  293.47   26.50
  -1  -9  -4  430.26   31.30
  -1   9   4  448.26   31.40
   1   9   4  413.06   27.50
  -1  -9   4  358.56   26.60
  -1  -9  -5 2209.78  146.09
  -1  -9  -5 2145.19  145.29
  -1  -9  -5 2285.47  144.99
   1   9  -5 2125.09  144.49
  -1   9   5 2229.68  146.59
   1   9  -5 2136.19  144.69
   1   9   5 2042.40  139.19
  -1   9  -5 2138.19  139.19
   1  -9  -5 2147.89  138.89
   1  -9  -5 2035.10  138.69
  -1  -9   5 2143.89  138.79
   1  -9  -5 2037.80  138.19
  -1  -9  -6  415.96   30.10
   1   9  -6  416.76   29.10
   1   9  -6  418.16   30.60
  -1   9   6  363.56   31.20
  -1  -9  -6  444.16   30.10
   1  -9  -6  436.46   31.80
   1  -9  -6  434.06   29.50
  -1   9  -6  418.56   30.70
   1   9   6  383.76   30.70
   1  -9  -6  407.36   31.20
   1   9  -7 1182.18   78.99
  -1  -9  -7 1185.78   79.69
  -1  -9  -7 1160.78   79.89
  -1  -9  -7 1241.98   79.39
   1   9  -7 1120.59   79.79
   1   9  -7 1161.48   78.99
   1  -9  -7 1218.88   79.59
  -1   9  -7 1179.18   79.69
   1  -9  -7 1172.58   79.29
   1  -9  -7 1119.19   78.29
  -1   9  -7 1145.69   78.79
  -1   9   8  436.16   34.30
  -1  -9  -8  513.55   34.40
   1   9  -8  434.66   36.00
   1   9  -8  495.65   34.30
   1   9  -8  493.75   34.30
  -1  -9  -8  508.35   35.00
  -1  -9  -8  516.65   35.20
   1  -9  -8  537.65   36.30
   1  -9  -8  452.75   34.90
  -1   9  -8  502.35   36.20
   1  -9  -8  498.95   35.60
  -1  -9  -9   57.59    7.90
   1   9  -9   47.10    9.60
  -1  -9  -9   57.99    6.90
   1   9  -9   48.70    8.60
  -1  -9  -9   53.39    9.30
   1  -9  -9   51.09    7.30
   1  -9  -9   47.30    9.90
  -1   9  -9   52.89    9.70
   1  -9  -9   57.39    8.90
  -1  -9 -10  170.88   13.30
  -1  -9 -10  148.39   12.60
   1  -9 -10  169.68   14.30
  -1   9 -10  134.99   13.70
   1  -9 -10  155.18   12.60
   2   9   0 2300.47  149.19
  -2  -9   0 2242.68  149.39
  -2  -9  -1 2398.96  158.18
   2   9   1 2296.27  149.19
  -2  -9   1 2242.68  149.09
  -2   9   2  449.95   29.40
  -2  -9  -2  408.96   29.90
   2   9   2  428.16   27.50
  -2   9  -2  397.96   27.50
  -2  -9   2  373.46   26.90
  -2   9   3  200.28   15.40
  -2   9   3  227.78   16.50
  -2  -9  -3  206.98   16.20
   2   9   3  206.78   14.30
  -2   9  -3  190.18   14.40
  -2  -9   3  178.88   13.80
  -2  -9  -4  231.18   16.60
  -2  -9  -4  225.08   17.30
   2   9  -4  224.88   16.50
  -2   9   4  203.58   16.30
   2  -9  -4  176.38   14.60
  -2   9  -4  185.78   14.30
  -2   9  -4  176.48   14.70
   2  -9  -4  194.18   14.70
  -2   9   5  286.87   22.20
   2   9  -5  307.97   22.10
  -2  -9  -5  335.27   22.50
  -2  -9  -5  317.37   23.50
  -2  -9  -5  308.17   22.70
  -2   9   5  292.87   24.20
   2   9  -5  302.37   22.00
  -2   9  -5  282.77   20.80
   2  -9  -5  279.97   20.40
   2  -9  -5  235.18   20.50
   2   9   5  281.57   20.60
   2  -9  -5  287.17   20.70
  -2  -9  -6   98.49    9.30
  -2  -9  -6   88.29    9.80
  -2  -9  -6   90.79   10.80
   2   9  -6  115.89   10.50
  -2   9   6  109.29   10.10
   2  -9  -6   92.69   10.50
  -2   9  -6  113.49   10.50
   2  -9  -6  114.19   10.40
   2   9   6   78.09   12.20
   2  -9  -6  104.99    9.70
   2   9  -7  155.58   13.00
  -2  -9  -7  138.79   13.60
  -2  -9  -7  145.89   13.20
  -2  -9  -7  147.79   12.50
   2   9  -7  142.99   12.50
  -2   9   7  143.09   13.70
  -2   9  -7  148.39   14.00
   2  -9  -7  148.29   13.10
   2  -9  -7  159.88   13.80
  -2  -9  -8   41.40    9.50
  -2  -9  -8   36.90    7.20
   2   9  -8   29.10    7.20
  -2  -9  -8   37.10    5.90
   2   9  -8   23.70    7.40
   2  -9  -8   46.40    8.50
  -2   9  -8   37.20    8.50
   2  -9  -8   46.30    7.00
  -2  -9  -9  177.78   14.40
   2   9  -9  169.08   14.10
   2   9  -9  162.08   13.80
  -2  -9  -9  168.68   15.70
  -2  -9  -9  164.68   13.40
   2  -9  -9  212.38   17.10
  -2   9  -9  198.48   16.80
   2  -9  -9  203.98   16.10
  -2  -9 -10  157.98   12.30
   2   9 -10  133.09   13.70
  -2  -9 -10  146.39   11.70
   2  -9 -10  166.78   13.20
   2  -9 -10  177.88   14.70
  -2   9 -10  147.79   13.70
   3   9   0 1170.88   74.09
  -3   9   0 1028.70   73.49
  -3   9   0 1100.09   74.09
  -3  -9   0 1156.18   74.39
  -3   9   1  204.68   15.00
  -3  -9  -1  204.98   15.30
   3   9   1  205.18   14.10
  -3  -9   1  194.48   14.40
  -3   9  -1  193.38   13.60
  -3   9  -1  191.88   14.30
  -3   9   2  746.73   53.19
  -3  -9  -2  836.52   53.99
  -3   9  -2  674.93   48.60
  -3  -9   2  708.93   48.70
   3   9   2  783.62   48.70
  -3   9   3  111.69    9.80
  -3  -9  -3  112.19   10.10
   3   9   3  107.99    8.10
  -3   9  -3   76.29    8.10
   3   9  -4  903.11   60.99
   3   9  -4  845.12   60.89
  -3   9   4  922.91   63.19
  -3  -9  -4  959.00   61.69
  -3  -9  -4  923.61   62.59
  -3   9  -4  844.72   57.59
   3  -9  -4  813.72   57.39
   3   9   4  881.31   57.49
   3  -9  -4  836.22   57.19
  -3   9  -4  823.42   57.59
   3  -9  -4  877.11   57.19
  -3  -9  -5  145.69   12.90
   3   9  -5  138.09   12.50
   3   9  -5  132.99   11.20
  -3   9   5  144.59   12.20
  -3   9   5  108.09   14.40
  -3  -9  -5  152.08   12.30
  -3   9  -5  118.59   12.20
   3  -9  -5  102.29   10.50
   3   9   5  128.39   10.70
   3  -9  -5  111.79   13.00
   3  -9  -5  105.89    9.90
  -3  -9  -6  314.37   22.20
  -3  -9  -6  291.47   23.50
  -3   9   6  334.37   23.10
  -3  -9  -6  259.07   22.30
   3   9  -6  286.17   21.60
   3   9  -6  308.67   21.90
  -3  -9  -6  289.07   22.70
   3  -9  -6  283.37   21.30
  -3   9  -6  296.77   22.00
   3  -9  -6  278.67   21.90
   3   9  -7   33.50    7.10
  -3  -9  -7   25.50    9.60
  -3  -9  -7   35.90    5.80
  -3  -9  -7   28.10    7.10
   3   9  -7   25.70    6.50
   3  -9  -7   17.00    7.50
  -3   9  -7   23.40    7.00
   3  -9  -7   25.80    6.00
   3   9  -8  118.99   11.40
   3   9  -8   95.59   10.40
  -3  -9  -8   99.09   10.70
  -3  -9  -8  109.79    9.80
   3  -9  -8  104.49   11.20
   3  -9  -8   98.29   10.00
  -3   9  -8  102.29   10.70
   3   9  -9   17.10    7.70
  -3  -9  -9   22.00    6.70
  -3  -9  -9   26.50    5.10
   3  -9  -9   18.00    5.20
   3  -9  -9   26.20    7.80
  -3   9  -9    6.10    3.90
   3   9 -10   49.90    8.90
  -3  -9 -10   34.20    6.30
   3   9 -10   29.60    8.40
  -3  -9 -10   29.10    5.00
  -3   9 -10   24.60    6.50
   3  -9 -10   33.50    5.70
   3  -9 -10   23.20    7.80
   4   9   0 4046.70  261.57
  -4   9   0 3804.92  261.17
  -4  -9   0 4075.49  261.57
  -4  -9  -1 1936.11  122.19
  -4   9   1 1736.73  121.59
   4   9   1 1903.01  112.29
  -4  -9   1 1745.63  112.29
  -4   9  -1 1440.36  111.29
  -4   9  -1 1666.23  111.99
   4   9  -2  521.15   34.60
   4   9  -2  433.76   33.80
   4   9  -2  466.05   33.90
  -4   9   2  546.05   34.30
  -4  -9   2  459.35   32.20
   4  -9  -2  468.45   31.80
   4   9   2  460.35   32.00
   4   9  -3   49.10    6.00
   4   9  -3   36.60    7.00
  -4  -9  -3   49.40    6.80
  -4  -9  -3   47.20    7.00
   4   9  -3   50.89    5.90
   4   9   3   46.10    9.00
   4  -9  -3   66.19    7.00
   4   9   3   52.59    6.40
  -4  -9   3   56.99    9.20
  -4   9  -3   60.19    8.80
  -4   9  -3   56.39    6.40
   4  -9  -3   61.69    7.80
   4  -9  -3   51.99    9.40
  -4  -9  -4  277.67   21.30
   4   9  -4  266.57   19.60
   4   9  -4  251.97   19.40
  -4   9   4  273.07   20.60
  -4  -9  -4  279.67   20.10
   4   9  -4  267.57   19.70
   4   9   4  249.88   20.80
  -4   9  -4  273.37   20.20
   4  -9  -4  262.57   20.00
   4  -9  -4  266.27   19.80
   4   9   4  257.57   20.00
  -4   9  -4  264.97   20.00
   4  -9  -4  263.77   19.40
  -4  -9  -5  166.58   13.90
  -4   9   5  160.38   16.10
   4   9  -5  182.88   14.60
  -4  -9  -5  171.88   15.70
   4   9  -5  188.08   14.10
  -4   9  -5  163.38   13.70
   4   9   5  153.08   14.70
   4   9   5  141.49   15.20
   4  -9  -5  157.78   12.90
   4  -9  -5  162.58   13.60
  -4  -9  -6    9.40    3.50
  -4  -9  -6   14.40    5.40
  -4  -9  -6   13.10    5.20
   4   9  -6   18.00    6.00
   4   9  -6   16.40    6.20
   4  -9  -6   13.60    5.60
  -4   9  -6   15.60    6.30
   4  -9  -6   16.50    6.70
   4  -9  -6   15.40    6.80
  -4  -9  -7  121.19   11.90
  -4  -9  -7  115.59   13.50
  -4  -9  -7  128.59   11.20
   4   9  -7  117.39   10.90
   4   9  -7  131.89   11.30
   4  -9  -7  112.19   10.40
  -4   9  -7  113.19   11.10
  -4  -9   7   97.29   19.60
   4  -9  -7  115.29   18.80
   4  -9  -7  110.79   11.60
   4   9  -8   54.99    9.00
   4   9  -8   45.00    7.30
  -4  -9  -8   59.59    7.20
  -4  -9  -8   49.80    8.10
   4  -9  -8   54.29    7.60
  -4   9  -8   50.29    7.90
   4  -9  -8   54.09    9.40
   4   9  -9  256.17   20.90
   4   9  -9  282.07   21.70
  -4  -9  -9  291.77   21.00
  -4  -9  -9  316.17   22.00
   4  -9  -9  265.57   21.10
  -4   9  -9  269.07   20.20
   4  -9  -9  256.47   19.70
   5  -9   0   29.50    6.50
  -5  -9   0   26.70    5.20
   5   9   0   42.50    8.50
   5   9  -1  433.96   32.20
   5   9  -1  471.95   30.80
  -5   9   1  417.06   30.90
   5   9  -1  449.76   30.60
  -5  -9  -1  456.15   31.40
   5   9  -1  417.16   30.90
   5  -9   1  423.46   30.70
   5   9   1  417.76   28.50
  -5   9  -1  366.56   27.50
  -5   9  -1  357.56   27.50
   5  -9  -1  380.56   27.20
  -5  -9   1  384.96   27.80
   5   9   1  425.46   28.00
   5   9  -2  209.08   16.40
  -5  -9  -2  209.78   17.00
   5   9  -2  226.18   16.60
   5   9  -2  207.08   16.00
  -5   9  -2  175.88   14.30
  -5   9  -2  186.18   16.80
   5  -9  -2  174.28   14.30
   5   9   2  186.98   15.70
   5  -9  -2  186.88   15.60
  -5  -9   2  185.98   14.80
   5   9   2  191.08   15.00
   5   9  -3  181.28   14.40
  -5  -9  -3  180.78   15.70
  -5   9   3  193.28   15.50
  -5  -9  -3  169.38   14.70
   5   9  -3  187.58   14.30
   5   9  -3  190.58   14.70
   5  -9  -3  186.18   14.10
   5   9   3  157.28   14.70
  -5   9  -3  184.58   15.20
   5  -9  -3  174.38   13.70
  -5  -9   3  164.88   14.10
   5  -9  -3  148.39   15.30
   5   9   3  166.88   14.40
  -5   9  -3  178.28   14.00
   5   9  -4   54.19    7.80
  -5  -9  -4   43.20    8.20
  -5   9   4   53.39   13.30
  -5  -9  -4   40.70    6.90
   5   9  -4   73.79    7.30
   5   9  -4   57.49    6.70
   5  -9  -4   49.80    6.90
   5   9   4   49.10    9.70
   5  -9  -4   41.30    7.20
  -5   9  -4   41.60    6.80
  -5  -9  -5  458.35   34.00
   5   9  -5  446.86   31.80
  -5  -9  -5  457.35   32.10
   5   9  -5  439.16   32.10
  -5   9  -5  478.95   32.50
   5   9   5  404.06   32.70
   5  -9  -5  425.06   31.50
   5  -9  -5  404.96   32.10
  -5  -9   5  516.65   33.90
   5  -9  -5  442.96   32.00
  -5  -9  -6   95.29   11.00
  -5  -9  -6  101.29    9.90
   5   9  -6  112.59   10.60
   5   9  -6  102.09   10.00
  -5  -9  -6   96.19   13.40
  -5   9  -6   95.09    9.90
   5   9   6   73.29   14.50
   5  -9  -6   98.29    9.50
   5  -9  -6   84.79   12.70
   5  -9  -6   91.99   10.30
  -5  -9  -7  133.99   13.20
   5   9  -7  155.38   13.30
  -5  -9  -7  134.29   12.00
  -5  -9  -7  123.99   15.00
   5   9  -7  140.69   12.20
   5  -9  -7  125.09   12.70
  -5  -9   7  169.38   16.30
   5  -9  -7  121.19   18.00
  -5   9  -7  113.69   12.00
   5  -9  -7  131.09   11.70
   5   9  -8  436.06   31.20
  -5  -9  -8  436.46   31.00
  -5  -9  -8  442.66   30.20
   5   9  -8  384.26   30.10
   5  -9  -8  374.46   28.40
  -5   9  -8  422.86   29.00
   5  -9  -8  391.16   29.30
  -5  -9  -9  267.27   18.80
   5   9  -9  226.28   18.40
   5   9  -9  245.58   19.10
  -5  -9  -9  244.18   17.80
   5  -9  -9  229.28   19.00
  -5   9  -9  245.88   17.70
   5  -9  -9  234.48   17.70
   6   9   0   33.80   11.30
   6   9   0   46.70   11.10
  -6  -9   0   42.40    6.70
   6  -9   0   50.89    7.40
  -6   9   0   51.69    7.20
   6   9   0   39.30   10.00
  -6  -9  -1  551.24   38.60
   6  -9   1  557.04   37.60
   6   9  -1  521.75   38.30
   6   9  -1  543.65   37.70
  -6   9   1  541.75   38.30
  -6  -9   1  503.25   36.50
  -6   9  -1  495.65   35.90
  -6   9  -1  505.95   36.20
   6  -9  -1  552.54   36.00
   6   9  -2  163.18   13.80
   6   9  -2  149.59   15.50
  -6   9   2  167.48   14.20
  -6  -9  -2  159.48   14.20
  -6   9  -2  105.29   23.60
   6   9   2  127.69   14.00
   6  -9  -2  147.29   13.10
  -6  -9   2  142.69   12.60
  -6   9  -2  145.09   12.20
  -6  -9  -3  373.06   30.10
  -6  -9  -3  399.46   31.30
   6   9  -3  430.66   29.80
   6   9  -3  435.76   30.10
   6   9  -3  481.95   30.60
  -6   9   3  405.16   31.50
   6   9   3  387.56   28.10
  -6  -9   3  408.86   27.50
   6  -9  -3  342.57   26.10
  -6   9  -3  338.27   26.90
  -6   9  -3  329.67   26.60
  -6  -9  -4  676.23   45.70
   6   9  -4  654.13   46.20
  -6  -9  -4  679.13   47.60
   6   9  -4  627.84   45.50
   6   9  -4  666.13   45.90
   6  -9  -4  461.55   38.80
   6  -9  -4  500.45   38.90
   6  -9  -4  554.44   38.40
  -6  -9   4  582.14   40.50
   6   9   4  666.93   41.00
  -6   9  -4  545.55   39.20
   6   9  -5  338.17   25.90
   6   9  -5  341.17   26.60
  -6  -9  -5  392.66   26.40
   6  -9  -5  329.57   24.80
   6  -9  -5  297.07   25.10
   6   9   5  358.96   26.80
   6  -9  -5  328.87   25.70
  -6   9  -5  366.66   25.70
  -6  -9  -6 1118.09   72.19
   6   9  -6 1010.20   72.39
  -6  -9  -6 1114.99   74.29
   6   9  -6  946.11   71.69
  -6  -9  -6 1115.19   73.19
   6  -9  -6  838.42   64.89
   6  -9  -6  905.61   64.69
  -6  -9   6  993.90   66.29
   6  -9  -6  850.71   63.99
  -6   9  -6  955.80   64.69
   6   9   6 1102.29   66.99
  -6  -9  -7  175.38   14.20
  -6  -9  -7  177.18   15.30
   6   9  -7  169.48   14.20
   6   9  -7  189.28   16.40
  -6  -9  -7  165.08   18.30
  -6  -9   7  180.58   16.20
  -6   9  -7  138.89   12.90
   6  -9  -7  140.19   16.70
   6  -9  -7  129.19   13.80
   6  -9  -7  136.39   12.70
  -6  -9  -8  192.48   14.00
   6   9  -8  208.08   15.60
   6   9  -8  170.68   14.40
   6  -9   8  134.39   15.80
  -6  -9  -8  185.38   14.80
   6  -9  -8  146.99   12.50
  -6   9  -8  165.78   12.70
   6  -9  -8  126.49   14.00
   7   9   0  785.72   54.49
  -7  -9   0  742.83   53.09
   7  -9   0  807.92   52.19
  -7   9   0  762.52   52.89
  -7   9   0  703.23   52.19
   7  -9   1    9.30    5.60
  -7  -9  -1   12.10    6.10
   7   9  -1   11.80    6.60
  -7   9   1   30.60    9.00
   7   9  -1   13.50    5.20
   7   9   1    9.70    5.80
  -7  -9   1    7.50    4.10
  -7   9  -1   19.90    6.70
   7  -9  -1   13.10    4.30
   7   9  -2  564.64   38.90
  -7   9   2  502.15   39.60
   7   9  -2  584.14   38.70
  -7  -9  -2  541.95   39.70
   7   9   2  527.65   38.00
  -7   9  -2  480.15   35.60
   7  -9  -2  462.15   35.20
   7  -9  -2  510.15   35.20
  -7  -9   2  501.25   36.50
  -7  -9  -3   41.20    8.80
   7   9  -3   61.79   10.20
   7   9  -3   57.69    8.60
   7   9  -3   60.09    7.80
  -7  -9   3   48.80    8.70
   7  -9  -3   47.50    8.20
   7   9   3   44.70   10.20
  -7   9  -3   33.00    7.60
  -7  -9  -4  242.98   21.00
  -7   9  -4  200.68   19.20
   7  -9  -4  224.08   19.00
   7  -9  -4  253.07   18.70
   7   9   4  253.17   20.80
  -7  -9  -5  166.18   13.40
  -7  -9  -5  141.19   15.50
   7   9   5  165.08   16.20
  -7   9  -5  130.49   14.10
   7  -9  -5  161.08   14.50
  -7  -9  -6  171.78   14.30
  -7  -9  -6  143.09   13.30
   7   9  -6  144.19   13.40
   7   9  -6  154.98   15.00
  -7  -9  -6  173.08   17.70
   7  -9  -6  142.79   14.60
  -7  -9   6  149.29   15.80
   7   9   6  159.18   15.40
   7  -9  -6  110.79   16.00
  -7   9  -6  166.98   13.60
   7  -9  -6  156.38   13.20
  -7  -9  -7    3.20    9.30
  -7  -9  -7    4.20    3.80
  -7  -9  -7   20.60    6.10
   7  -9  -7   16.60    8.20
  -7   9  -7    7.30    3.80
   7  -9   8   23.10   10.70
   7   9  -8   57.39    8.60
  -7  -9  -8   32.30    5.80
  -7  -9  -8   35.70    7.50
   7  -9  -8   22.50    8.90
   8  -9   0   11.10    5.30
  -8   9   0   28.40   10.90
  -8   9   1  274.77   24.00
  -8  -9  -1  261.57   22.10
   8  -9   1  276.67   22.00
  -8  -9   1  257.37   21.80
  -8   9  -1  216.78   27.60
   8   9   1  260.87   22.70
   8  -9  -1  279.77   20.10
   8   9  -2  549.45   40.20
  -8   9   2  568.74   40.60
  -8  -9  -2  570.94   41.20
  -8  -9   2  558.74   43.00
   8   9   2  588.64   44.70
   8  -9  -2  594.74   41.20
  -8   9  -2  598.24   42.80
  -8  -9  -3   41.70    8.90
  -8   9   4  199.58   18.80
   8   9  -4  227.88   18.10
  -8  -9  -4  239.78   20.10
   8  -9  -4  217.78   19.80
   8   9   4  226.68   24.30
  -8  -9   4  246.48   20.60
   8   9  -5  115.29   13.50
   8   9  -5  121.69   11.70
  -8  -9  -5  144.39   15.20
   8  -9  -5  132.79   13.10
   8  -9  -5  152.98   11.90
   8   9   5  133.09   15.00
  -8  -9   5  108.49   14.10
  -8   9  -5  130.69   14.70
  -8  -9  -6   58.59    9.00
   8   9  -6   77.99   11.00
  -8  -9  -6   54.19   15.20
   8  -9   6   69.29   12.30
   8   9  -6   74.19    8.70
   8   9   6   62.49   12.10
  -8  -9   6   70.99   12.30
   8  -9  -6   80.09   12.20
   8  -9  -6   92.99    9.10
   8  -9   7  140.69   13.30
  -8   9   7  126.09   12.30
   8   9  -7  102.49   10.60
   8   9  -7   96.89   12.50
  -8   9  -7  115.79   11.30
   8  -9  -7  130.69   13.60
   8  -9  -7  114.49   11.60
  -9  -9   0   84.99   10.70
  -9   9   0   73.09   15.10
  -9  -9  -1  230.08   18.40
  -9   9   1  174.38   18.60
  -9  -9   1  224.38   19.80
  -9  -9  -2   19.40    9.20
   9  -9   2   13.60    7.80
  -9   9   2    9.30    5.30
  -9  -9   2   29.00    9.60
   9  -9  -2   12.20    6.00
   9   9   2   27.10   12.80
   9   9  -3  371.26   32.00
  -9   9   3  393.46   31.50
   9  -9   3  466.35   33.80
  -9  -9  -3  455.45   32.50
   9   9   3  424.96   33.30
   9  -9  -3  449.56   31.20
  -9  -9   3  386.66   32.10
  -9   9   4  132.39   13.70
   9  -9   4  158.78   15.70
  -9  -9  -4  155.48   15.60
   9   9  -4   88.79   15.00
  -9  -9   4  138.79   15.50
   9  -9  -4  150.38   14.00
   9   9   4  154.38   17.10
  -9  -9  -5   33.70   14.20
   9  -9   5   40.60   11.00
  -9   9   5   48.60    9.20
   9   9  -5   21.30    6.60
   9  -9  -5   32.40    9.10
  -9  -9   5   57.49   11.40
   9  -9   6   75.39   10.80
  -9  -9  -6   84.59   10.10
  -9   9   6   73.49   10.70
  -9  -9   6  150.38   17.60
  10  -9   0   -6.10    8.80
 -10  -9   0   13.50    6.20
  10  -9   1   92.69   19.30
 -10   9   1   93.19   16.00
 -10  -9  -1   78.89   12.40
 -10  -9   1   80.29   11.50
  10  -9  -1   73.89   13.20
 -10   9   2   46.00   13.40
  10  -9   2   34.20   15.30
 -10  -9   2    8.40    6.50
  10  -9  -2    8.80    5.80
  10  -9   3   43.50   12.90
 -10   9   3   39.70   12.10
 -10  -9  -3   33.20   12.30
 -10  -9   3   29.40   10.50
  10  -9  -3   36.40    9.10
 -10  -9  -4   29.80   16.10
  10  -9   4   46.20   10.90
 -10   9   4   60.19   11.90
 -10  -9   4   77.19   12.10
  10  -9  -4   37.30    9.70
 -11  -9   0   47.80   13.70
 -11  -9  -1   17.30    8.60
 -11  -9   1   24.10   13.10
   0 -10   0 9728.83  624.94
   0  10   0 9244.58  624.54
   0 -10  -1 2870.31  188.58
   0  10   1 2866.21  188.28
   0  10   2 3884.61  255.17
   0 -10  -3  317.67   23.30
   0  10   3  330.67   23.20
   0  10   4 1590.34  105.79
   0 -10  -4 1573.84  105.99
   0 -10  -5  165.18   13.40
   0 -10  -5  168.78   13.00
   0  10  -5  152.48   13.90
   0  10   5  173.18   14.30
   0  10  -5  162.08   14.30
   0 -10  -6  841.12   54.39
   0  10   6  748.23   56.19
   0  10  -6  777.12   53.89
   0 -10  -6  858.81   55.19
   0  10  -6  765.12   54.19
   0  10  -7  120.59   11.80
   0 -10  -7  119.09   11.40
   0  10  -7  119.19   11.90
   0  10  -7  103.79   12.90
   0 -10  -7  130.49   11.10
   0 -10  -7  118.09   12.10
   0 -10  -8  319.07   23.30
   0  10  -8  278.47   23.00
   0  10  -8  271.47   23.30
   0 -10  -8  312.47   23.00
   0  10  -8  309.27   24.00
   0 -10  -8  308.07   22.30
   0 -10  -9  200.78   15.60
   0 -10  -9  183.48   14.20
   0  10  -9  170.98   16.50
   0  10   9  131.39   15.40
   0 -10  -9  188.88   14.80
   0 -10 -10   62.89    7.70
   0 -10 -10   74.79   10.50
   1  10   0 1096.19   73.79
  -1 -10   0 1123.79   74.09
  -1  10   0 1139.69   73.79
  -1 -10  -1 1543.05  101.69
  -1  10   1 1570.94  101.49
   1  10  -1 1493.05  101.39
   1  10   1 1400.26   93.19
  -1 -10   1 1425.96   92.99
  -1 -10  -2 1342.97   86.19
  -1  10   2 1327.07   85.89
  -1  10   2 1129.79   85.19
  -1 -10  -2 1356.66   86.19
   1  10   2 1366.86   86.59
  -1 -10   2 1244.78   85.79
  -1 -10  -3  191.18   15.40
  -1  10   3  212.58   15.60
  -1  10  -3  161.68   13.00
   1  10   3  180.58   13.00
  -1 -10   3  168.68   11.90
  -1 -10  -4  760.72   48.60
  -1 -10  -4  726.33   49.10
  -1  10   4  659.53   49.30
  -1  10  -4  625.84   46.00
  -1  10  -4  589.54   44.80
  -1 -10   4  676.83   44.60
   1  10   4  743.23   45.50
  -1  10   5  486.85   31.80
  -1 -10  -5  417.66   30.30
  -1 -10  -5  427.46   29.80
   1  10  -5  384.86   29.70
   1  10  -5  404.66   29.60
  -1 -10  -5  431.16   31.00
  -1 -10   5  412.66   31.40
   1 -10  -5  466.35   31.70
  -1  10  -5  461.25   32.00
   1 -10  -5  489.25   31.90
   1 -10  -5  447.86   31.00
   1  10   5  406.96   31.80
   1  10  -6  219.68   18.80
  -1  10   6  184.58   19.30
   1  10  -6  232.68   16.70
   1  10  -6  195.58   17.70
  -1 -10  -6  237.48   16.90
  -1 -10  -6  228.58   17.30
   1 -10  -6  212.38   16.50
   1 -10  -6  215.68   16.60
  -1  10  -6  184.28   19.00
   1  10   6  208.28   18.20
   1 -10  -6  214.98   18.00
  -1 -10  -7  364.06   27.30
   1  10  -7  366.46   27.20
  -1 -10  -7  375.26   28.10
   1  10  -7  392.46   27.40
  -1 -10  -7  355.36   27.80
  -1  10   7  473.25   28.10
   1  10  -7  329.07   28.60
  -1  10  -7  466.85   33.70
   1 -10  -7  444.16   32.30
   1 -10  -7  453.75   33.20
   1 -10  -7  482.55   33.70
  -1  10   8  151.98   13.30
  -1 -10  -8  152.78   13.10
  -1 -10  -8  145.19   13.60
  -1 -10  -8  146.39   12.40
   1  10  -8  114.69   17.10
   1  10  -8  146.49   13.20
   1  10  -8  151.98   13.50
  -1  10  -8  171.78   15.20
   1 -10  -8  161.58   14.00
   1 -10  -8  173.38   14.80
   1 -10  -8  151.58   13.90
   1  10  -9   53.69    9.90
  -1 -10  -9   70.59    8.30
  -1 -10  -9   77.59    9.90
   1  10  -9   68.49   10.30
  -1 -10  -9   70.49    7.50
  -1  10  -9   66.49   10.20
   1 -10  -9   69.69    9.20
   1 -10  -9   69.09    8.00
   1 -10  -9   60.89    9.90
  -1 -10 -10   54.79    6.90
  -1 -10 -10   44.20    6.70
   1 -10 -10   64.69    9.20
   1 -10 -10   52.79    6.80
  -1  10 -10   59.29   14.10
  -2 -10   0 6216.98  407.36
  -2 -10  -1  251.17   18.60
   2  10  -1  281.97   18.10
  -2  10   1  244.38   18.30
   2  10   1  252.07   16.90
  -2  10  -1  240.48   17.40
  -2 -10   1  235.58   16.80
  -2 -10  -2 3240.08  202.28
  -2  10   2 2891.81  201.28
   2  10   2 3195.98  196.88
  -2 -10   2 2903.51  196.28
  -2  10  -2 2874.01  196.68
  -2  10   3 2100.09  130.79
  -2  10   3 1921.71  129.59
  -2 -10  -3 1862.61  130.39
  -2 -10   3 1590.24  114.19
   2  10   3 1834.82  114.99
  -2  10  -3 1771.12  114.79
  -2  10   4 1361.06   92.89
  -2 -10  -4 1439.46   92.59
  -2  10   4 1568.94   94.69
  -2 -10  -4 1255.97   95.29
   2  10  -4 1314.37   91.99
  -2  10  -4 1357.26   89.29
   2 -10  -4 1298.17   89.09
   2 -10  -4 1378.16   89.39
   2  10   4 1313.27   89.29
  -2  10  -4 1323.77   89.39
  -2  10   5  319.97   24.90
  -2 -10  -5  310.37   23.70
   2  10  -5  306.27   22.30
  -2 -10  -5  327.07   22.60
  -2 -10  -5  298.47   22.90
  -2  10   5  323.97   22.60
   2  10  -5  292.07   22.20
   2 -10  -5  289.37   22.30
   2  10   5  288.27   22.70
   2 -10  -5  321.97   22.60
  -2  10  -5  322.37   23.00
   2 -10  -5  311.67   22.70
  -2  10   6  337.47   25.30
  -2 -10  -6  329.97   25.50
  -2 -10  -6  347.87   25.20
  -2 -10  -6  336.87   25.70
   2  10  -6  386.76   25.10
  -2 -10  -6  348.07   26.80
   2 -10  -6  321.47   25.20
  -2  10  -6  359.26   26.10
   2 -10  -6  373.06   26.00
   2 -10  -6  348.27   25.50
  -2  10   7   81.39   10.30
   2  10  -7   84.59    9.10
   2  10  -7   71.39    8.90
  -2 -10  -7   77.39    9.70
  -2 -10  -7   80.79    8.30
  -2 -10  -7   71.79    8.80
   2 -10  -7   81.09    9.60
   2 -10  -7   80.39    8.90
  -2  10  -7   85.09   10.10
   2  10  -8   14.10    4.80
  -2 -10  -8   23.00    6.70
   2  10  -8   16.30    7.20
  -2 -10  -8   20.70    5.60
  -2 -10  -8   11.30    5.60
  -2  10   8    5.20    7.00
  -2  10  -8   22.20    7.60
   2 -10  -8   13.40    4.70
   2 -10  -8   17.60    6.10
   2  10  -9  299.37   22.10
   2  10  -9  301.17   22.20
  -2 -10  -9  310.27   22.60
  -2 -10  -9  291.97   23.20
  -2 -10  -9  287.87   21.70
   2 -10  -9  316.07   23.90
  -2  10  -9  329.47   24.30
   2 -10  -9  328.57   24.70
  -2 -10 -10   32.80    6.00
  -2 -10 -10   22.20    5.10
   2  10 -10   13.50    5.90
  -2  10 -10   18.50    7.80
   2 -10 -10   48.20    8.10
   2 -10 -10   40.90    6.10
  -3  10   0  523.55   36.80
  -3 -10   0  547.05   37.20
   3  10   0  559.54   36.80
  -3 -10  -1   48.70    5.60
  -3  10   1   40.70    5.20
  -3 -10   1   47.70    5.60
  -3  10  -1   38.80    4.00
  -3  10  -1   41.80    5.00
   3  10   1   50.09    4.70
  -3 -10  -2  556.64   35.00
  -3  10   2  438.76   34.00
   3  10   2  509.45   31.40
  -3 -10   2  467.85   31.40
  -3  10  -2  391.96   31.20
  -3  10   3 1281.97   84.79
   3  10  -3 1258.37   84.39
  -3  10  -3 1187.38   85.89
   3  10   3 1350.86   85.49
  -3 -10   3 1363.56   85.69
  -3  10  -3 1212.98   85.79
  -3 -10  -4  731.73   49.30
  -3 -10  -4  733.93   50.49
   3  10  -4  699.83   48.90
  -3  10   4  760.82   51.29
   3  10  -4  692.53   48.80
   3 -10  -4  697.13   47.30
   3 -10  -4  674.43   47.40
  -3  10  -4  705.33   47.90
   3  10   4  704.43   47.80
  -3  10  -4  718.23   48.10
   3 -10  -4  675.23   47.70
   3  10  -5  130.69   11.40
  -3  10   5  137.99   15.50
  -3 -10  -5  153.58   12.80
  -3  10   5  135.29   12.30
  -3 -10  -5  135.49   12.80
   3  10   5  122.29   11.80
   3 -10  -5  151.98   13.50
  -3  10  -5  145.69   12.40
   3 -10  -5  119.69   11.40
   3  10  -6  458.05   31.20
  -3  10   6  420.66   31.80
  -3 -10  -6  446.16   33.00
   3  10  -6  436.26   30.90
  -3 -10  -6  438.36   32.00
  -3 -10  -6  422.76   31.60
  -3 -10  -6  461.65   31.40
  -3  10  -6  408.26   29.60
   3 -10  -6  397.96   29.00
   3 -10  -6  419.26   31.40
   3 -10  -6  391.66   29.40
  -3 -10  -7  105.49   10.60
  -3 -10  -7   96.89   11.60
  -3 -10  -7  104.69    9.50
   3  10  -7  102.99   10.40
  -3  10   7   88.29   16.00
   3  10  -7   94.09    9.70
  -3  10  -7  103.39   10.80
   3 -10  -7  101.59   10.00
   3 -10  -7  105.49   11.20
  -3 -10  -8  180.68   13.90
  -3 -10  -8  149.09   21.00
   3  10  -8  162.18   15.70
  -3 -10  -8  176.48   14.80
  -3  10  -8  174.48   15.00
   3 -10  -8  169.18   15.30
   3 -10  -8  160.68   14.20
   3  10  -9   58.39    8.50
   3  10  -9   55.19    8.90
  -3 -10  -9   68.69    8.10
  -3 -10  -9   64.39    6.80
  -3  10  -9   59.49    8.40
   3 -10  -9   62.29    7.30
   3 -10  -9   68.79    9.40
   3  10 -10  220.28   20.40
  -3 -10 -10  193.18   15.00
  -3 -10 -10  183.98   16.80
   3  10 -10  199.98   16.30
   3 -10 -10  177.58   14.50
   3  10  10  158.18   16.50
   3 -10 -10  176.98   13.60
  -4 -10   0 6623.14  427.66
  -4  10   0 6189.98  427.26
   4  10   0 6741.23  427.86
  -4  10   1 2066.59  141.29
  -4 -10  -1 2205.28  141.79
  -4  10  -1 1722.73  130.69
   4  10   1 2126.39  131.59
  -4 -10   1 2054.49  131.59
  -4  10  -1 2037.40  131.49
   4  10  -2 2435.56  163.28
  -4  10   2 2526.15  163.78
   4  10  -2 2388.46  162.98
   4  10  -2 2466.55  163.18
  -4 -10  -2 2558.14  165.38
   4  10   2 2283.87  155.98
  -4 -10   2 2513.35  155.98
  -4  10  -2 2286.87  156.98
   4 -10  -2 2321.57  154.98
  -4 -10  -3  196.38   15.50
  -4 -10  -3  186.68   14.60
  -4  10   3  199.38   15.90
   4  10  -3  190.58   14.50
   4  10  -3  179.68   14.20
   4  10  -3  178.88   14.30
   4 -10  -3  218.68   16.20
   4 -10  -3  220.08   15.50
   4 -10  -3  204.08   16.80
  -4  10  -3  222.58   16.70
   4  10   3  173.58   16.70
  -4  10  -3  205.38   15.80
   4  10   3  192.88   15.70
   4  10  -4  416.86   30.70
  -4 -10  -4  456.65   31.30
  -4  10   4  449.66   31.90
  -4 -10  -4  458.15   32.70
   4  10  -4  439.36   31.00
   4  10   4  404.56   31.10
  -4 -10   4  413.36   31.40
  -4  10  -4  432.16   30.60
   4  10   4  434.26   30.70
  -4  10  -4  436.26   30.70
   4 -10  -4  418.76   30.40
   4 -10  -4  441.36   30.10
   4 -10  -4  427.46   30.00
  -4 -10  -5  464.25   30.60
  -4 -10  -5  459.15   32.40
   4  10  -5  431.26   30.00
   4  10  -5  426.96   30.00
  -4  10   5  359.36   31.20
   4 -10  -5  403.76   28.30
   4 -10  -5  380.76   27.50
  -4  10  -5  379.36   28.10
   4 -10  -5  366.76   28.00
  -4 -10  -6   12.20    6.00
   4  10  -6   28.00    6.00
  -4 -10  -6   21.90    5.40
  -4 -10  -6   16.20    6.80
  -4 -10  -6   17.20    8.20
   4 -10  -6   27.50    6.00
  -4  10  -6   28.70    6.80
   4 -10  -6   28.80    7.40
   4 -10  -6   30.60   10.60
  -4 -10  -7   65.99    8.80
   4  10  -7   58.89    7.60
  -4 -10  -7   77.79    7.80
  -4 -10  -7   65.59   10.70
   4  10  -7   74.59    8.80
   4 -10  -7   58.49    8.60
   4 -10  -7   56.79    7.40
  -4  10  -7   57.29    8.10
   4 -10  -7   46.40   16.20
   4  10  -8   84.99    9.60
  -4 -10  -8   97.99    9.40
  -4 -10  -8   83.09   10.20
   4  10  -8  107.49   10.70
   4 -10  -8   75.79    8.60
   4 -10  -8   69.09   10.20
  -4  10  -8   68.29    8.90
  -4 -10  -9   94.69    8.40
  -4 -10  -9   95.99    9.70
   4  10  -9   92.49    9.80
   4  10  -9   77.49    9.20
  -4  10  -9   92.59    9.90
   4 -10  -9  102.59    9.30
   4 -10  -9  106.99   11.20
   5  10   0  273.27   22.00
   5 -10   0  275.27   20.50
  -5  10   0  267.87   20.80
  -5 -10   0  310.37   21.40
   5  10   0  289.87   22.20
   5 -10   1   47.40    7.40
   5  10  -1   39.50    7.40
  -5 -10  -1   44.30    6.20
   5  10  -1   42.30    8.00
  -5  10   1   34.30    7.00
   5  10  -1   44.50    6.20
  -5  10  -1   36.60    5.50
   5  10   1   40.20    6.20
  -5 -10   1   42.60    5.80
   5  10   1   42.40    8.00
   5 -10  -1   42.90    6.20
   5  10  -2  429.66   29.90
   5  10  -2  438.16   30.20
   5  10  -2  436.16   29.80
  -5  10   2  406.26   30.30
   5 -10   2  405.26   30.00
  -5 -10  -2  400.26   32.30
  -5 -10  -2  462.75   31.20
   5  10   2  385.76   28.90
  -5  10  -2  377.76   28.10
   5 -10  -2  408.86   27.70
   5 -10  -2  414.76   28.70
  -5  10  -2  415.26   29.30
  -5 -10   2  364.06   28.40
   5  10   2  398.26   28.60
   5  10  -3  271.07   19.80
   5  10  -3  285.67   19.60
  -5  10   3  248.28   20.50
  -5 -10  -3  274.57   21.10
   5  10  -3  257.97   19.30
  -5 -10  -3  250.17   19.60
  -5  10  -3  228.98   18.90
  -5 -10   3  274.07   19.70
  -5  10  -3  224.88   18.40
   5  10   3  257.17   19.40
   5 -10  -3  224.78   17.80
   5 -10  -3  243.88   18.10
   5 -10  -3  211.18   19.30
   5  10   3  247.88   18.90
  -5 -10  -4  348.77   26.70
   5  10  -4  358.66   25.00
  -5  10   4  307.07   26.60
   5  10  -4  368.16   25.20
  -5 -10   4  339.97   24.60
   5 -10  -4  311.47   24.40
  -5  10  -4  318.37   24.10
  -5  10  -4  328.47   24.20
   5 -10  -4  305.57   23.40
   5  10  -5  334.77   26.10
  -5 -10  -5  351.16   28.20
   5  10  -5  377.36   26.20
  -5 -10  -5  380.66   26.40
  -5  10  -5  291.27   22.70
   5  10   5  345.27   24.10
   5 -10  -5  256.47   22.30
   5 -10  -5  270.47   22.80
  -5 -10   5  333.57   23.70
   5 -10  -5  288.37   21.90
  -5 -10  -6  200.78   16.80
   5  10  -6  183.78   15.70
  -5 -10  -6  199.78   18.60
  -5 -10  -6  206.98   15.80
   5  10  -6  191.08   16.00
  -5 -10   6  186.98   18.70
   5 -10  -6  183.88   15.20
   5  10   6  189.18   18.60
   5 -10  -6  180.98   15.90
  -5  10  -6  193.68   15.70
   5 -10  -6  196.78   17.70
  -5 -10  -7  284.27   20.20
  -5 -10  -7  265.57   22.80
   5  10  -7  237.08   20.20
   5  10  -7  258.37   21.30
  -5 -10  -7  288.77   21.50
  -5 -10   7  226.68   25.90
  -5  10  -7  278.87   20.20
   5 -10  -7  254.47   20.60
   5 -10  -7  258.77   19.60
  -5 -10  -8  120.69   11.60
   5  10  -8  124.99   12.00
  -5 -10  -8  124.79   10.50
   5  10  -8  118.79   11.00
  -5  10  -8  158.48   13.50
   5 -10  -8  164.38   14.40
   5 -10  -8  163.48   13.00
   5  10  -9   80.39   10.00
   5  10  -9   69.19    8.50
  -5 -10  -9   73.69    8.50
  -5 -10  -9   72.19    6.90
   5 -10  -9   98.29    8.60
   5 -10  -9   89.89    9.80
  -5  10  -9   81.69    8.60
   6  10   0  145.59   14.80
  -6  10   0  143.39   12.50
   6 -10   0  158.68   12.40
  -6 -10   0  147.79   12.80
  -6  10   0  131.19   12.20
  -6 -10  -1  274.07   21.20
   6  10  -1  289.97   21.00
  -6  10   1  276.97   21.10
   6 -10   1  256.57   20.60
  -6  10  -1  229.78   19.20
  -6 -10   1  291.87   20.30
  -6  10  -1  208.88   20.40
   6  10   1  290.47   22.60
   6 -10   2   27.10   10.20
  -6 -10  -2   18.30    6.10
   6  10  -2   17.80    7.50
  -6  10   2   30.40    8.40
   6  10  -2   19.90    5.60
   6  10   2   21.00    7.80
   6  10   2   16.30    7.50
   6 -10  -2   25.80    9.90
  -6  10  -2   27.70   12.70
   6 -10  -2   24.80    6.00
  -6 -10   2   18.50    6.00
  -6  10  -2   22.10    5.40
   6  10  -3  731.43   53.19
  -6 -10  -3  830.22   54.99
  -6  10   3  790.12   54.39
   6  10  -3  705.93   52.79
   6  10  -3  826.32   53.29
  -6 -10   3  662.93   49.40
   6  10   3  774.42   50.19
   6 -10  -3  686.73   48.30
  -6  10  -3  682.63   48.80
   6  10  -4  323.97   24.30
   6  10  -4  314.87   23.70
  -6 -10  -4  325.07   23.90
  -6 -10  -4  324.57   25.60
   6  10   4  318.17   24.30
   6 -10  -4  333.47   22.40
  -6 -10   4  291.47   24.10
   6 -10  -4  241.38   22.50
  -6  10  -4  324.47   23.40
   6 -10  -4  301.57   22.90
  -6 -10  -5   32.20    6.90
  -6 -10  -5   27.50    9.60
   6  10  -5   39.40    6.80
   6  10  -5   57.19    8.70
   6  10   5   32.30   10.50
  -6 -10   5   62.89   10.90
   6 -10  -5   39.60    8.70
   6 -10  -5   39.10    9.10
  -6  10  -5   30.40    8.20
  -6 -10  -6  323.27   25.30
   6  10  -6  302.57   24.10
  -6 -10  -6  341.17   24.50
  -6 -10  -6  318.77   26.50
   6  10  -6  361.26   25.60
   6 -10  -6  384.86   24.60
   6  10   6  308.27   26.00
  -6  10  -6  310.37   24.60
   6 -10  -6  300.77   25.00
  -6 -10   6  331.57   26.00
   6 -10  -6  323.87   24.80
   6  10  -7  223.38   18.40
  -6 -10  -7  222.98   21.00
   6  10  -7  213.58   17.60
  -6 -10  -7  244.08   17.60
  -6 -10  -7  239.58   18.70
  -6  10  -7  218.48   16.30
  -6 -10   7  164.28   20.40
   6 -10  -7  188.28   17.40
   6 -10  -7  204.48   19.70
   6 -10  -7  211.48   15.80
  -6 -10  -8  263.07   18.70
  -6 -10  -8  277.27   19.60
   6  10  -8  228.58   18.90
   6  10  -8  244.38   20.10
   6 -10  -8  286.17   20.60
  -6  10  -8  288.67   20.70
   6 -10  -8  253.47   21.70
   7 -10   0   21.40    7.30
  -7 -10   0    0.70    3.90
   7  10   0    3.10    5.90
  -7 -10  -1   52.99    7.70
   7 -10   1   49.50    9.10
  -7  10   1   49.90    9.90
  -7  10   1   39.70    6.90
   7 -10  -1   43.00    8.00
  -7  10  -1   43.30    7.80
  -7 -10   1   56.69    8.30
   7  10   1   53.69    9.90
   7  10  -2  502.35   35.70
  -7 -10  -2  496.65   36.50
  -7  10   2  488.35   36.60
   7 -10  -2  502.55   34.20
  -7 -10   2  447.76   35.10
  -7  10  -2  463.15   34.70
   7  10   2  499.15   36.00
   7 -10  -2  472.65   34.00
   7  10  -3  137.29   11.50
   7  10  -3  140.29   12.90
  -7 -10  -3   99.19   12.60
  -7  10  -3   42.80   16.40
   7  10   3   97.69   11.90
  -7  10  -3   74.89    9.60
   7 -10  -3   77.49    9.60
   7 -10  -3   75.89   11.20
  -7 -10   3   96.99   10.60
  -7 -10  -4 1610.04  107.19
   7  10  -4 1493.95  107.99
   7  10  -4 1526.75  107.29
  -7 -10  -4 1775.22  109.69
  -7 -10   4 1580.24  116.89
  -7  10  -4 1936.71  115.99
   7  10   4 1790.72  117.19
   7 -10  -4 1652.73  114.59
   7 -10  -4 1638.34  115.29
  -7 -10  -5  657.73   44.30
   7  10  -5  586.24   44.60
  -7 -10  -5  715.63   46.80
   7  10  -5  585.64   44.20
   7 -10  -5  675.33   45.80
   7  10   5  682.53   48.10
  -7 -10   5  622.64   47.90
   7 -10  -5  659.23   46.40
   7 -10  -5  587.74   47.20
  -7  10  -5  714.03   46.30
  -7 -10  -6   56.49    8.40
  -7 -10  -6   67.39    9.10
   7  10  -6   82.79    8.60
  -7 -10  -6   72.29   13.70
   7  10  -6   90.79   10.30
   7  10   6   47.90   11.70
   7 -10  -6   55.99   12.00
   7 -10  -6   68.29   11.90
  -7 -10   6   79.49   11.50
  -7  10  -6   63.19    8.90
   7  10  -7  161.98   14.80
  -7 -10  -7  187.78   14.20
   7  10  -7  166.28   17.00
  -7 -10  -7  198.48   15.60
  -7 -10  -7  190.28   19.10
   7 -10  -7  176.08   14.00
   7 -10  -7  167.68   17.90
  -7 -10   7  124.99   19.40
   7 -10  -7  140.99   15.70
  -7  10  -7  209.18   14.40
  -7 -10  -8   48.50    6.40
   7  10  -8   58.29    8.50
   7 -10   8   36.50   10.00
  -7 -10  -8   55.29    8.00
  -7  10  -8   49.10    7.20
   7 -10  -8   35.60    9.90
   7 -10  -8   52.69    7.70
   8 -10   0  260.17   19.30
  -8  10   0  194.08   21.70
  -8 -10   0  292.87   21.40
   8 -10   0  233.88   24.10
   8  10  -1  158.48   17.00
   8 -10   1  128.69   13.10
  -8 -10  -1  129.09   13.50
  -8  10   1  118.19   14.90
  -8  10  -1  131.29   14.30
   8 -10  -1  134.39   12.60
  -8 -10   1  133.99   13.90
   8  10   1  137.29   15.20
   8  10  -2  339.57   25.60
  -8  10   2  390.06   26.30
  -8 -10  -2  275.17   25.80
   8  10   2  265.27   24.50
   8 -10  -2  285.37   21.80
  -8  10  -2  276.57   22.90
  -8 -10   2  280.67   23.30
   8  10  -3  615.44   39.80
  -8 -10  -3  632.54   41.00
  -8  10   3  410.36   38.80
   8 -10  -3  476.55   39.10
   8  10   3  634.44   43.40
   8 -10  -3  524.45   39.60
  -8 -10   3  586.14   41.50
  -8 -10  -4  232.08   21.40
  -8  10   4  245.48   20.40
   8 -10  -4  227.98   17.70
  -8 -10   4  189.78   19.20
   8  10  -5   14.50    5.30
   8  10  -5   15.40    6.30
  -8 -10  -5   22.20   11.00
  -8  10  -5   14.30    6.70
  -8 -10   5   24.20    9.60
   8 -10  -5   29.10    8.20
   8  10   5   28.20   10.50
   8  10  -6   62.49   12.20
  -8  10   6  116.99   15.00
  -8 -10  -6   86.19    9.80
  -8 -10  -6   72.29   14.90
   8 -10   6   89.79   12.60
   8  10  -6   73.59    9.30
   8 -10  -6   76.99   11.80
  -8 -10   6   66.99   13.30
  -8  10  -6   49.70   10.40
   8 -10  -6   81.09    8.80
   8 -10   7   18.70    9.60
  -8  10  -7   -2.50    4.70
  -9 -10   0   87.09   11.50
  -9 -10  -1  284.97   23.60
  -9  10   1  275.07   23.10
  -9 -10   1  246.98   21.70
  -9  10   2   83.69   12.00
  -9 -10  -2  113.89   13.00
   9 -10   2  125.09   16.20
   9 -10  -2  103.19   11.50
  -9 -10   2  103.39   12.90
  -9 -10  -3   71.39   10.80
   9  10  -3   38.50   14.10
  -9 -10   3   58.89   10.60
   9  10   3   56.89   11.80
   9  10  -4   11.90    7.10
   9 -10   4   30.10   10.70
  -9 -10  -4   12.50    7.10
  -9 -10   4   32.90   10.00
   9  10   4    9.40    6.70
   9 -10  -4   10.40    5.20
  -9  10   5   59.39   10.20
   9  10  -5   37.10   11.90
   9 -10   5   71.19   12.00
  -9 -10  -5   70.99   14.70
   9 -10  -5   53.99    9.70
  -9 -10   5   57.49   12.10
  -9  10   6  193.58   18.20
  -9 -10  -6  267.27   17.90
   9  10  -6  174.98   18.90
   9 -10   6  266.17   20.70
 -10 -10   0    5.30    6.30
 -10 -10  -1   50.59   10.70
  10 -10   1   52.39   17.50
  10 -10  -1   54.39   12.10
 -10 -10   1   48.50   10.50
 -10 -10  -2   40.10   18.30
  10 -10   2   30.80   14.00
 -10  10   2   32.20   14.50
  10 -10  -2   31.20    9.60
 -10 -10   2   33.40   13.30
 -10 -10  -3   15.70    7.30
  10 -10   3   16.90    8.10
 -10  10   3   40.00   13.30
  10 -10  -3   15.00    5.40
 -10 -10   3   27.10   10.30
 -10  10   4   67.49   13.00
 -10 -10  -4   70.69   15.70
  10 -10   4   83.09   13.00
 -10 -10   4   98.09   13.40
  10 -10  -4   75.79   11.00
 -11 -10   0    1.00    8.00
 -11 -10  -1   25.90   13.90
   0 -11   0    6.80    2.30
   0  11   0    6.90    2.80
   0  11   1  954.50   63.39
   0  11   2 2214.48  143.19
   0 -11  -2 2124.19  143.69
   0 -11  -3 1277.57   87.59
   0  11   3 1338.37   87.49
   0 -11  -4 2258.47  149.99
   0 -11  -4 2236.78  149.59
   0 -11  -4 2352.56  150.18
   0  11   4 2125.99  149.19
   0 -11  -5  178.08   13.40
   0  11  -5  170.98   14.90
   0  11   5  178.18   14.90
   0  11  -5  155.88   14.30
   0 -11  -5  170.38   14.00
   0  11  -6   39.50    8.40
   0  11   6   40.90   11.00
   0 -11  -6   52.09    7.30
   0  11  -6   49.40    9.50
   0 -11  -6   54.79    7.00
   0 -11  -7  233.48   17.70
   0  11  -7  177.38   21.20
   0  11  -7  240.88   19.60
   0 -11  -7  243.88   18.60
   0  11  -7  230.18   18.00
   0 -11  -7  255.27   19.00
   0  11  -8   41.80   11.60
   0 -11  -8   50.99    7.50
   0 -11  -8   47.60    7.10
   0 -11  -8   44.00    8.50
   0 -11  -9  191.98   14.80
   0 -11  -9  206.08   15.70
   0  11   9  147.99   15.20
   0  11  -9  171.68   16.80
   0 -11  -9  181.38   14.20
   0 -11 -10    7.40    4.90
   0 -11 -10    4.10    2.80
  -1 -11   0  209.28   14.10
   1  11   0  208.18   13.70
  -1  11   0  175.88   13.60
  -1  11   1 3129.39  197.28
  -1 -11  -1 2894.31  197.48
   1  11  -1 2978.90  196.68
   1  11   1 2766.82  184.98
  -1 -11   1 2867.71  184.78
  -1  11   2 1957.50  127.79
  -1 -11  -2 1819.92  128.49
  -1  11   2 2036.90  128.39
  -1 -11   2 1720.43  116.89
   1  11   2 1840.02  117.69
  -1  11   3  163.68   13.00
  -1 -11  -3  158.08   13.00
   1  11   3  154.28   11.00
  -1 -11   3  137.29    9.80
  -1  11  -3  116.59   11.00
  -1 -11  -4   77.69    8.70
  -1 -11  -4   82.59    7.70
  -1 -11  -4   89.09    8.80
   1 -11  -4   92.99   10.90
  -1  11  -4   77.79    8.50
  -1  11  -4   74.89    9.10
  -1 -11  -5  398.16   28.20
   1  11  -5  375.36   26.80
  -1  11   5  397.26   28.70
   1  11  -5  359.36   28.20
   1  11  -5  350.96   27.00
  -1 -11  -5  385.66   27.50
  -1 -11  -5  395.26   27.00
  -1  11  -5  384.96   28.10
   1 -11  -5  392.96   27.70
   1 -11  -5  398.16   27.70
   1  11   5  369.56   28.10
   1 -11  -5  383.06   27.00
  -1 -11  -6   13.00    5.50
   1  11  -6   12.60    6.00
   1  11  -6   17.10    7.30
  -1 -11  -6   23.90    6.10
  -1 -11  -6   25.10    5.20
  -1  11  -6    8.70    4.60
   1 -11  -6   17.20    5.70
   1 -11  -6   18.40    6.40
   1 -11  -6    7.00    3.00
   1  11  -7  652.43   44.40
  -1 -11  -7  642.64   45.30
  -1  11   7  647.94   45.20
   1  11  -7  630.44   44.30
  -1 -11  -7  651.83   45.20
   1  11  -7  618.74   45.70
  -1 -11  -7  672.63   44.80
   1 -11  -7  632.74   44.00
   1 -11  -7  641.64   44.40
  -1  11  -7  615.94   44.40
   1 -11  -7  617.14   43.20
  -1  11   8  308.57   25.30
  -1 -11  -8  364.06   26.00
  -1 -11  -8  369.36   26.50
   1  11  -8  297.57   28.80
  -1 -11  -8  359.36   25.30
   1  11  -8  336.97   25.50
   1  11  -8  380.76   25.90
   1 -11  -8  374.46   26.60
   1 -11  -8  335.77   25.60
  -1  11  -8  346.47   26.80
   1 -11  -8  355.46   26.20
   1  11  -9    8.30    5.70
  -1 -11  -9   19.20    6.10
  -1 -11  -9   12.50    5.30
  -1 -11  -9    6.40    4.80
   1  11   9    4.60    4.10
   1 -11  -9   12.80    5.60
   1 -11  -9    8.90    4.60
  -1  11  -9    9.60    5.10
  -1 -11 -10   99.49    9.30
  -1 -11 -10  111.39    9.70
   1  11  10   57.09   16.80
  -1  11 -10   86.49   15.60
   1 -11 -10  103.49   11.00
   1 -11 -10   92.39    8.60
  -2  11   0 4276.67  280.27
   2  11   0 4308.57  280.07
  -2 -11   0 4234.88  280.47
  -2 -11  -1  478.05   34.10
   2  11  -1  524.65   33.30
  -2  11   1  496.35   33.50
  -2 -11  -1  474.35   34.00
   2  11   1  479.25   31.90
  -2  11  -1  480.05   32.10
  -2 -11   1  455.75   31.90
  -2 -11  -2  549.54   36.00
  -2  11   2  546.25   36.00
  -2  11   2  456.25   35.00
  -2 -11   2  483.25   32.90
   2  11   2  533.95   33.40
  -2  11  -2  447.06   33.30
  -2  11   3  202.58   15.40
  -2 -11  -3  186.08   15.20
  -2  11   3  190.78   14.40
  -2  11  -3  161.88   12.40
  -2 -11   3  153.78   14.50
  -2 -11   3  141.29   11.80
   2  11   3  172.98   12.30
  -2  11   4 1750.92  109.39
  -2  11   4 1572.94  105.59
  -2 -11  -4 1559.54  106.39
  -2 -11  -4 1577.94  105.29
   2  11  -4 1461.75  104.79
   2  11   4 1436.16  103.29
   2 -11  -4 1575.54  102.29
  -2  11  -4 1574.44  102.69
   2 -11  -4 1550.54  102.29
  -2 -11  -5   34.90    6.40
  -2 -11  -5   25.50    5.80
   2  11  -5   21.00    6.60
  -2  11   5   28.90    5.40
  -2 -11  -5   28.30    5.00
   2  11  -5   27.40    6.20
  -2  11   5   20.70    9.00
   2  11   5   24.10    6.50
   2 -11  -5   12.20    3.90
   2 -11  -5   28.70    6.30
  -2  11  -5   20.50    6.30
   2 -11  -5   24.00    6.00
  -2 -11  -6  857.01   58.99
   2  11  -6  779.32   57.19
  -2 -11  -6  835.92   57.59
  -2 -11  -6  821.82   57.79
   2  11  -6  815.62   56.79
  -2  11   6  878.21   57.49
  -2 -11  -6  884.21   57.29
   2 -11  -6  848.42   59.09
   2 -11  -6  852.01   59.29
  -2  11  -6  892.11   59.69
  -2  11   7  301.47   23.50
   2  11  -7  315.37   22.80
   2  11  -7  300.17   22.60
  -2 -11  -7  319.87   22.90
  -2 -11  -7  303.07   23.40
  -2 -11  -7  306.37   23.40
  -2  11  -7  320.87   24.40
   2 -11  -7  301.97   23.90
   2 -11  -7  318.87   23.60
   2 -11  -7  324.07   24.10
   2  11  -8   74.99    9.50
  -2 -11  -8   89.99    8.90
  -2 -11  -8   76.69   11.30
   2  11  -8  102.69   10.50
  -2 -11  -8   85.29    9.70
   2 -11  -8   81.99    9.10
  -2  11  -8   86.39   10.20
   2 -11  -8   69.39   10.30
   2  11  -9  116.29   11.60
  -2 -11  -9  130.19   11.30
   2  11  -9  105.59   12.00
  -2 -11  -9  126.39   10.50
  -2 -11  -9  127.39   13.00
   2 -11  -9  141.59   12.00
  -2  11  -9  134.09   12.80
   2 -11  -9  143.49   12.90
  -2 -11 -10   45.80    6.70
   2  11 -10   42.90   13.60
  -2 -11 -10   43.70    6.10
   2 -11 -10   50.79    6.50
   2 -11 -10   54.49    9.50
  -3  11   0  529.55   38.80
  -3 -11   0  583.14   39.10
   3  11   0  601.64   38.70
  -3  11   1  541.95   39.10
  -3 -11  -1  608.24   39.70
  -3 -11   1  555.24   38.10
   3  11   1  594.24   37.90
  -3  11  -1  527.45   38.00
  -3  11   2  399.66   27.10
  -3 -11  -2  372.46   27.60
  -3 -11   2  333.07   24.10
  -3  11  -2  347.67   24.10
   3  11   2  343.77   23.80
  -3 -11  -3  866.81   57.39
   3  11  -3  838.22   56.99
  -3  11   3  843.42   57.49
  -3 -11  -3  854.31   59.79
  -3  11  -3  826.32   56.59
  -3  11  -3  857.21   55.89
  -3 -11   3  818.02   55.29
   3 -11  -3  761.42   54.89
  -3 -11  -4  690.23   46.70
  -3  11   4  631.84   45.40
  -3  11   4  666.23   47.30
   3  11  -4  622.24   44.70
  -3 -11  -4  688.83   45.30
   3  11  -4  671.63   45.00
   3 -11  -4  599.34   42.50
  -3  11  -4  613.54   42.80
   3 -11  -4  591.34   42.10
  -3  11  -4  582.44   42.40
   3  11   4  639.64   44.50
   3  11   4  641.94   42.60
   3 -11  -4  632.94   42.20
  -3 -11  -5  169.58   14.80
  -3  11   5  161.78   17.80
   3  11  -5  165.38   13.20
   3  11  -5  171.58   14.20
  -3 -11  -5  166.88   14.80
  -3  11   5  163.48   14.20
   3 -11  -5  158.68   13.60
   3  11   5  156.28   13.70
   3 -11  -5  158.08   14.20
  -3 -11  -6  230.68   19.00
  -3  11   6  241.68   19.30
   3  11  -6  230.38   18.00
  -3 -11  -6  231.88   19.80
   3  11  -6  244.68   18.20
  -3 -11  -6  256.17   18.40
   3 -11  -6  230.48   19.80
  -3  11  -6  226.88   18.00
   3 -11  -6  216.68   18.00
   3 -11  -6  218.88   17.30
  -3 -11  -7  103.29   10.60
   3  11  -7  104.49   10.10
   3  11  -7  107.89   10.60
  -3 -11  -7   90.39   11.60
  -3 -11  -7  110.89    9.70
  -3  11  -7  117.69   11.60
   3 -11  -7  117.69   10.80
   3 -11  -7  119.19   11.90
   3  11  -8   77.29    9.80
  -3 -11  -8   77.49   12.10
   3  11  -9   64.19    9.60
  -3 -11  -9   69.89    8.20
   3  11  -9   49.80    8.50
  -3 -11  -9   62.99    6.80
   3 -11  -9   65.09    9.30
   3 -11  -9   56.79    7.20
  -3  11  -9   52.19    8.40
   3  11 -10  129.79   13.50
  -3  11 -10  105.49   10.40
   4  11   0 2805.02  177.58
  -4 -11   0 2817.62  177.78
  -4  11   0 2446.16  177.38
  -4  11   1 1160.08   74.59
  -4 -11  -1 1062.29   76.59
  -4 -11   1 1109.39   71.99
  -4  11  -1  895.71   71.99
   4  11   1 1074.89   72.99
   4  11   1 1142.69   71.89
   4 -11  -1 1133.19   71.39
  -4 -11  -2 1234.18   77.19
   4  11  -2 1068.99   75.79
  -4  11   2 1102.39   78.09
   4  11  -2 1138.39   75.89
  -4  11  -2 1077.79   77.09
  -4  11  -2 1004.60   73.79
  -4 -11   2 1061.29   74.59
   4 -11  -2 1136.89   73.29
   4  11   2 1049.20   74.19
   4  11   2 1255.67   75.09
   4  11  -3  250.97   18.70
  -4 -11  -3  263.67   19.10
   4  11  -3  273.27   18.90
  -4  11   3  240.18   20.70
  -4 -11  -3  264.27   20.10
   4  11   3  256.27   17.80
   4 -11  -3  213.88   18.20
  -4 -11   3  212.08   17.80
  -4  11  -3  221.48   17.50
  -4  11  -3  232.58   18.20
   4 -11  -3  238.58   18.00
   4  11   3  239.48   18.50
   4 -11  -3  242.28   17.40
  -4 -11  -4   94.29   10.30
  -4 -11  -4   96.09    9.10
   4  11  -4   85.89    8.80
  -4  11   4  105.59   14.20
   4 -11  -4  106.29   10.30
   4  11   4   83.79   11.50
  -4  11  -4  109.39   10.00
  -4 -11   4   96.79   11.30
   4  11   4   93.59   10.20
   4 -11  -4  100.59    9.70
  -4  11  -4  110.69   10.40
   4 -11  -4  111.49   10.20
  -4  11   5  377.66   28.50
  -4 -11  -5  419.56   27.60
  -4 -11  -5  386.26   29.00
   4  11  -5  369.16   26.90
   4  11  -5  348.47   26.70
   4 -11  -5  355.06   26.00
   4 -11  -5  371.16   26.50
  -4 -11   5  353.46   27.70
   4 -11  -5  352.06   26.50
  -4  11  -5  370.06   26.80
  -4 -11  -6  386.66   28.40
  -4 -11  -6  352.46   26.70
  -4  11   6  333.17   28.50
  -4 -11  -6  377.26   26.10
   4  11  -6  338.17   25.90
  -4 -11  -6  383.66   27.20
   4  11  -6  322.47   25.40
   4 -11  -6  323.67   25.30
   4 -11  -6  337.17   23.80
  -4 -11   6  289.17   26.30
   4 -11  -6  311.77   24.50
  -4  11  -6  351.36   24.80
  -4 -11  -7  232.38   19.90
  -4 -11  -7  236.98   17.90
  -4 -11  -7  245.28   19.00
   4  11  -7  215.98   17.80
   4  11  -7  227.38   18.40
  -4  11  -7  231.58   18.20
   4 -11  -7  195.78   24.20
   4 -11  -7  221.88   18.20
   4 -11  -7  225.48   17.40
  -4 -11  -8  189.58   15.60
   4  11  -8  184.38   15.60
   4  11  -8  156.98   14.50
  -4 -11  -8  196.18   14.70
   4 -11  -8  180.38   15.00
  -4  11  -8  186.98   15.60
   4 -11  -8  184.68   16.20
  -4 -11  -9   49.70    5.90
  -4 -11  -9   49.40    7.50
   4  11  -9   33.70    7.90
   4  11  -9   45.60    8.80
   4 -11  -9   39.40    8.30
  -4  11  -9   34.30    6.90
   4 -11  -9   41.50    6.00
   5  11   0   61.49    9.40
  -5 -11   0   60.89    7.60
   5  11   0   63.99   10.50
   5 -11   0   80.39    7.80
  -5  11   0   77.29    7.40
  -5 -11  -1   47.10    6.50
  -5  11   1   43.40    6.80
   5 -11   1   53.09    6.90
   5  11  -1   54.09    9.50
   5  11  -1   50.89    7.00
   5 -11  -1   51.99    6.40
  -5 -11   1   44.50    6.30
   5  11   1   50.19    8.40
   5  11   1   39.70    6.50
  -5  11  -1   43.40    5.80
   5 -11   2  424.56   29.00
   5  11  -2  387.26   29.00
   5  11  -2  404.36   28.80
  -5  11   2  422.36   29.60
   5  11  -2  421.56   28.90
  -5 -11  -2  446.96   30.20
  -5 -11  -2  371.26   29.40
   5 -11  -2  449.16   29.60
   5  11   2  403.96   30.10
  -5 -11   2  407.66   30.20
  -5  11  -2  402.16   29.70
  -5  11  -2  435.26   30.60
   5  11   2  414.96   30.60
  -5 -11  -3  615.94   41.20
  -5  11   3  513.85   40.30
  -5 -11  -3  586.44   39.60
  -5  11  -3  521.85   36.70
   5  11   3  537.65   37.40
   5 -11  -3  547.65   36.00
   5 -11  -3  495.15   37.00
  -5 -11   3  496.75   36.90
  -5  11  -3  481.15   36.30
   5  11   3  537.85   37.00
  -5 -11  -4  564.94   37.70
   5  11  -4  539.55   37.50
  -5 -11  -4  569.34   39.60
  -5  11   4  487.85   38.70
   5  11  -4  537.45   37.60
   5  11   4  539.05   36.30
  -5  11  -4  505.05   35.30
  -5 -11   4  503.85   36.20
  -5  11  -4  471.25   35.20
   5 -11  -4  437.76   34.30
   5  11  -5  516.45   37.50
   5  11  -5  539.45   38.00
  -5 -11  -5  560.44   37.80
  -5  11   5  509.05   40.80
  -5 -11  -5  559.54   39.90
  -5  11  -5  501.75   35.50
  -5 -11   5  501.85   36.40
   5 -11  -5  496.55   35.40
   5 -11  -5  442.16   35.60
   5 -11  -5  497.95   34.70
   5  11   5  514.45   36.40
   5  11  -6  140.49   13.30
  -5 -11  -6  153.98   15.50
   5  11  -6  136.99   12.80
  -5 -11  -6  155.48   13.80
  -5 -11  -6  152.28   12.50
   5 -11  -6  155.88   14.60
   5  11   6  131.09   16.50
   5 -11  -6  140.39   13.30
  -5  11  -6  153.38   13.00
   5 -11  -6  141.19   12.30
  -5 -11   6  132.59   17.20
  -5 -11  -7   37.70    9.10
  -5 -11  -7   13.70    6.20
  -5 -11  -7   18.70    7.60
  -5  11  -7   34.30    8.70
  -5 -11  -8   64.59    8.50
  -5 -11  -8   67.59    7.00
   5  11  -8   70.39    8.80
   5  11  -8   59.79    8.10
   5 -11  -8   79.69    7.80
   5 -11  -8   69.29    9.70
  -5  11  -8   69.29    8.20
  -5 -11  -9   60.79    7.80
  -5 -11  -9   53.09    6.00
   5  11  -9   62.59    9.50
   5 -11  -9   61.89    7.00
   5 -11  -9   56.79    8.40
  -5  11  -9   58.69    7.20
  -6  11   0  193.08   16.10
  -6 -11   0  197.38   16.60
   6 -11   0  220.98   15.90
   6  11   0  206.38   17.40
  -6  11   0  183.58   15.70
   6  11   0  206.78   19.00
   6 -11   1 1147.09   75.49
  -6 -11  -1 1138.49   76.99
  -6  11   1 1050.69   76.29
   6  11  -1 1163.28   76.49
   6 -11  -1 1032.90   69.79
  -6  11  -1  996.80   69.99
  -6 -11   1 1060.69   70.79
   6  11  -2   79.49    7.90
  -6 -11  -2   63.99    8.50
  -6  11   2   67.39    9.90
   6 -11   2   58.49   10.60
  -6  11  -2   54.79   12.60
   6  11   2   63.59    9.50
  -6 -11   2   65.59    8.40
  -6  11  -2   54.49    7.40
   6 -11  -2   62.89    7.70
   6  11  -3   27.10    5.70
  -6 -11  -3   27.80    7.20
   6  11  -3   21.30    7.10
  -6 -11  -3   16.30    5.90
  -6 -11   3   18.10    7.60
   6  11   3   27.50    8.20
  -6  11  -3   27.30    6.10
  -6  11  -3   23.30    9.60
   6 -11  -3   31.20    7.00
  -6 -11  -4  429.76   30.80
  -6 -11  -4  453.75   33.00
   6  11  -4  419.26   31.20
   6  11  -4  423.76   30.90
   6  11   4  414.36   33.60
   6 -11  -4  472.85   32.00
   6 -11  -4  484.45   32.60
  -6  11  -4  511.35   33.10
  -6  11  -4  475.55   33.20
  -6 -11   4  408.46   33.60
   6 -11  -4  385.96   32.20
  -6 -11  -5   87.79   12.70
   6  11  -5  108.69   10.20
  -6 -11  -5  102.89   10.20
   6  11  -5  138.39   11.50
   6 -11  -5   87.69   11.60
   6 -11  -5  113.39   12.00
  -6  11  -5  123.79   11.60
   6 -11  -5  112.49   10.80
   6  11   5   94.59   13.10
  -6 -11   5  136.09   13.50
  -6 -11  -6  494.05   34.10
   6  11  -6  420.56   33.80
  -6 -11  -6  503.75   36.50
   6  11  -6  473.35   34.10
  -6 -11  -6  507.55   35.20
   6 -11  -6  438.46   34.10
  -6 -11   6  438.86   35.70
   6  11   6  478.25   36.10
   6 -11  -6  502.75   33.90
  -6  11  -6  528.75   34.70
   6 -11  -6  462.65   34.90
   6  11  -7  218.88   17.00
  -6 -11  -7  199.08   20.00
   6  11  -7  232.08   18.20
  -6 -11  -7  220.98   16.50
  -6 -11  -7  203.78   17.40
   6 -11  -7  245.18   21.80
   6 -11  -7  234.98   19.60
  -6  11  -7  256.07   19.10
   6 -11  -7  244.18   18.30
   6  11  -8   42.70    6.80
  -6 -11  -8   45.00    7.30
  -6 -11  -8   37.80    5.80
   6  11  -8   53.89    8.40
  -6  11  -8   49.60    7.60
   6 -11  -8   82.39    9.80
   7 -11   0   21.40    7.00
  -7  11   0   25.50    7.60
  -7  11   0   19.30    8.50
  -7 -11   0   32.60    6.80
   7  11  -1  333.77   21.30
  -7  11   1  243.18   20.50
   7 -11   1  252.27   19.20
  -7 -11  -1  264.87   20.70
  -7  11   1  159.38   18.30
   7  11   1  280.17   22.60
  -7  11  -1  229.78   19.90
  -7 -11   1  245.68   20.70
   7 -11  -1  254.17   19.50
  -7 -11  -2  304.37   24.40
  -7  11   2  313.47   24.70
   7  11  -2  309.17   24.00
  -7  11  -2  291.57   23.00
   7  11   2  298.67   25.00
   7 -11  -2  310.17   22.30
  -7 -11   2  271.47   23.40
  -7 -11  -3  259.47   23.80
   7 -11  -3  226.48   21.20
   7  11   3  326.17   23.60
  -7 -11   3  292.87   23.60
  -7  11  -3  245.78   22.70
   7 -11  -3  265.97   21.10
  -7 -11  -4   78.99   11.10
   7  11  -4  102.59    9.60
  -7 -11  -4   75.99   11.30
  -7 -11   4   79.39   10.90
  -7  11  -4   86.69   11.70
   7  11   4   87.69   11.70
  -7 -11  -5   47.30   10.30
  -7 -11  -5   50.89    8.40
   7 -11  -5   87.29    9.90
   7  11   5   60.09   11.30
  -7  11  -5   71.69    9.80
  -7 -11  -6  100.59   10.30
   7  11  -6   73.89    9.20
  -7 -11  -6  104.29   14.00
  -7 -11  -6   95.29    9.50
   7  11  -6   84.89   12.30
   7 -11  -6   83.39    9.50
  -7 -11   6   68.89   13.00
  -7  11  -6   87.59    9.40
   7 -11  -6   80.19   12.10
   7  11   6   91.59   13.60
   7 -11  -6   35.20   14.30
   7  11  -7   57.79    9.30
  -7 -11  -7   45.90    8.00
   7  11  -7   57.59    7.40
  -7 -11  -7   36.50    7.00
  -7 -11  -7   31.60   13.90
  -7  11  -7   48.20    7.90
   7 -11  -7   54.39   13.60
   7 -11  -7   62.79   12.00
  -7 -11  -8   17.80    6.80
  -7 -11  -8   15.80    5.60
   7  11  -8   15.70    6.50
   7 -11   8    8.90    6.90
  -7  11  -8   18.30    5.80
   7 -11  -8   28.40    6.40
   7 -11  -8    6.70    5.80
   8 -11   0  359.26   32.60
  -8 -11   0  423.06   31.10
   8 -11   0  394.36   29.00
  -8  11   0  423.46   31.40
  -8  11   1  233.08   20.70
  -8  11   1  254.77   22.80
   8 -11   1  261.47   20.20
  -8 -11  -1  267.87   21.70
  -8 -11   1  249.68   21.60
   8  11   1  262.37   22.80
   8 -11  -1  263.57   20.30
  -8  11  -1  258.37   21.80
   8  11  -2  388.56   30.90
  -8  11   2  397.76   30.80
  -8 -11  -2  458.55   32.00
  -8  11  -2  419.56   31.60
  -8 -11   2  378.26   31.80
   8  11   2  448.56   33.90
   8 -11  -2  409.16   30.30
   8  11  -3  354.66   30.00
  -8  11   3  460.35   30.30
  -8 -11  -3  395.56   30.90
   8 -11  -3  363.06   27.50
  -8 -11   3  354.26   28.80
   8  11   3  386.26   30.00
  -8 -11  -4   20.70   10.10
   8  11  -4   36.80   10.10
  -8 -11   4   30.60   10.20
   8  11   4   14.20    8.50
  -8  11   5   19.30    9.10
  -8 -11  -5   11.20    6.80
   8 -11  -5   23.30    8.00
   8  11   5    7.70    6.80
  -8  11  -5   12.50    7.00
   8 -11  -5    6.30    4.30
   8 -11   6   25.50   10.10
  -8  11   6   30.60   11.90
  -8 -11  -6   15.90    7.10
   8  11  -6   13.50    4.90
  -8 -11  -6   11.00    8.10
   8 -11  -6   15.00    6.40
  -8 -11   6   18.40    8.90
   8 -11  -6   33.40    8.00
  -8  11  -6    5.70    5.40
  -8  11   7   39.00    9.10
  -8 -11  -7   54.99    7.90
  -8  11  -7   29.40    8.70
   8 -11  -7   21.20    7.70
   9 -11   0   49.60   21.40
  -9 -11   0   49.90   10.40
  -9  11   0   38.80   17.00
   9 -11   0   46.10    9.30
  -9  11   1  113.19   14.70
   9 -11   1  127.39   18.10
  -9 -11  -1   95.79   13.10
  -9 -11   1   87.39   12.80
   9 -11  -1  107.09   11.30
  -9  11   2   60.39   10.20
   9 -11   2   62.09   14.00
  -9 -11  -2   46.70   10.10
  -9 -11   2   27.50    9.60
   9 -11  -2   41.10    8.90
   9 -11   3   44.50   11.80
  -9 -11  -3   29.60    9.80
   9  11  -3    5.30    7.60
  -9  11   3   55.19   10.00
  -9 -11   3   24.80   10.00
   9 -11  -3   32.60    8.10
   9 -11   4   66.39   12.50
   9  11  -4   39.30   11.60
  -9  11   4   44.20   10.00
   9 -11  -4   55.39    9.10
  -9 -11   4   53.99   11.70
  -9 -11  -5   47.70   14.20
   9 -11   5   36.30   12.10
  -9  11   5   43.40    9.80
  -9 -11   5   28.50   12.30
   9 -11  -5   24.00    8.70
  -9 -11  -6   43.80    8.40
   9  11  -6   49.40   10.90
  10 -11   0   10.00   10.20
 -10 -11   0   51.29   11.10
  10 -11   1   14.80   10.40
 -10 -11  -1    6.80    6.30
  10 -11  -1    6.40    6.30
 -10 -11   1   11.50    6.60
  10 -11   2   61.79   14.70
 -10  11   2   69.09   16.00
  10 -11  -2   50.99   11.90
 -10 -11   2   64.49   14.00
 -10  11   3   56.09   15.20
  10 -11   3   52.99   13.70
 -10 -11  -3   58.69   12.10
 -10 -11   3   42.80   10.90
  10 -11  -3   47.20    9.50
 -10 -11  -4   69.19   15.10
 -10  11   4   79.59   14.40
  10 -11   4   90.89   13.70
 -10 -11   4  101.49   13.50
  10 -11  -4   84.59   10.90
 -11 -11   0   -2.30    8.20
 -11 -11   1  163.28   18.50
   0  12   0 1899.51  129.99
   0 -12   0 2061.79  130.39
   0 -12  -1 5546.45  359.16
   0  12   1 5490.55  359.16
   0 -12   1 5133.09  361.26
   0  12   2  359.36   24.50
   0 -12  -2  340.67   25.00
   0 -12  -3 1153.98   79.09
   0  12   3 1198.18   78.99
   0 -12  -4 1513.35   98.89
   0 -12  -4 1395.56   99.29
   0  12  -4 1529.05  100.79
   0  12   4 1518.55  100.49
   0 -12  -5    2.90    2.40
   0 -12  -5    4.40    3.00
   0  12   5    7.00    5.00
   0  12  -5    5.00    4.30
   0  12  -5    7.30    4.40
   0  12  -6   89.59   17.40
   0 -12  -6  111.09   10.50
   0 -12  -6  100.09    9.40
   0  12  -6  105.29   10.70
   0 -12  -6  100.99    9.90
   0  12  -7  472.25   33.00
   0 -12  -7  467.15   33.90
   0  12  -7  449.95   34.20
   0 -12  -7  481.35   32.90
   0 -12  -7  458.45   33.60
   0 -12  -8  156.58   13.30
   0 -12  -8  156.68   14.00
   0 -12  -8  162.18   14.40
   0  12  -8  156.48   15.80
   0  12   8  152.58   13.60
   0  12   9    2.80    4.60
   0  12  -9   11.00    6.60
   0 -12  -9    3.10    3.50
   0 -12  -9   15.40    5.70
   0 -12 -10   26.10    8.40
   0 -12 -10   23.50    5.50
  -1  12   0    3.30    1.90
   1  12   0    6.20    2.00
  -1 -12   0    9.20    2.80
  -1 -12  -1 3752.92  249.28
  -1  12   1 3481.85  248.58
   1  12  -1 3962.60  248.48
  -1  12   1 3972.60  249.08
  -1 -12   1 3679.63  236.18
   1  12   1 3525.65  236.38
  -1 -12  -2   71.09    7.70
  -1  12   2   86.29    7.10
  -1  12   2   95.29    7.80
  -1 -12   2   65.69    5.70
   1  12   2   82.89    6.70
  -1 -12  -3  804.12   58.29
  -1  12   3  910.81   58.49
  -1  12  -3  708.63   48.80
   1  12   3  799.12   49.40
  -1 -12   3  665.73   48.00
  -1 -12  -4  128.99   11.50
  -1 -12  -4  142.59   10.60
  -1 -12  -4  139.89   11.80
   1  12  -4  119.79   14.90
  -1  12   4  125.29   12.50
  -1  12  -4  102.19    9.90
   1 -12  -4   88.89    9.90
   1 -12  -4   92.69    9.40
  -1  12  -4   94.79    9.40
   1  12  -5  358.76   26.10
   1  12  -5  340.07   26.60
  -1 -12  -5  391.26   26.30
   1  12  -5  359.66   27.50
  -1 -12  -5  384.96   27.00
  -1  12   5  363.96   28.00
  -1 -12  -5  393.86   27.70
   1 -12  -5  332.27   25.40
  -1  12  -5  381.26   26.80
   1  12   5  365.56   26.80
   1 -12  -5  361.66   26.20
   1 -12  -5  371.36   26.20
   1  12  -6 1135.39   78.49
  -1 -12  -6 1155.58   79.09
  -1 -12  -6 1174.48   78.89
  -1 -12  -6 1206.48   78.39
   1  12  -6  966.90   79.69
   1  12  -6 1359.76   83.99
   1 -12  -6 1089.19   73.39
   1 -12  -6 1030.60   73.69
  -1  12  -6 1105.39   73.79
   1 -12  -6 1093.29   73.29
   1  12  -7  542.15   37.90
  -1 -12  -7  558.84   38.80
   1  12  -7  520.05   37.80
  -1 -12  -7  542.05   38.60
  -1  12   7  558.04   38.70
  -1 -12  -7  547.15   38.10
   1  12  -7  534.65   39.30
   1 -12  -7  500.45   37.00
   1 -12  -7  551.44   38.40
  -1  12  -7  547.05   38.60
   1 -12  -7  530.65   37.90
  -1 -12  -8  672.73   43.90
  -1 -12  -8  637.14   43.60
   1  12  -8  600.04   42.90
  -1 -12  -8  644.04   42.90
  -1  12   8  574.44   42.80
   1  12  -8  622.84   43.00
   1  12  -8  562.14   46.20
  -1  12  -8  612.04   43.90
   1 -12  -8  599.24   42.60
   1 -12  -8  639.44   44.00
   1 -12  -8  612.64   43.30
  -1 -12  -9   65.49    8.00
  -1 -12  -9   64.19    9.70
   1  12  -9   56.59   12.00
  -1 -12  -9   65.49    7.30
   1  12   9   54.49    9.00
   1 -12  -9   64.19    9.40
   1 -12  -9   58.99    7.50
  -1  12  -9   60.39   10.20
  -1 -12 -10   67.89    7.60
  -1 -12 -10   71.09   11.90
   1 -12 -10   79.89    9.90
  -1  12 -10   53.59   10.70
   1 -12 -10   64.89    7.20
  -2  12   0  139.29   10.10
   2  12   0  140.99   10.00
  -2  12   0  135.09   10.40
  -2 -12   0  128.49   10.50
  -2  12   1 1043.20   72.19
   2  12  -1 1091.59   72.09
  -2  12   1 1178.08   72.69
  -2 -12  -1 1038.20   72.79
  -2 -12   1  871.11   64.19
  -2  12  -1 1000.20   64.09
   2  12   1 1010.30   63.89
  -2  12   2  335.77   22.60
  -2 -12  -2  290.07   22.50
  -2  12   2  307.87   21.80
  -2 -12   2  244.58   18.90
  -2  12  -2  292.37   19.50
   2  12   2  281.47   19.40
  -2 -12  -3 1899.91  123.99
  -2  12   3 1730.13  122.79
  -2  12   3 1943.71  124.19
   2  12   3 1782.82  107.89
  -2 -12   3 1493.85  106.99
  -2  12  -3 1585.74  107.49
  -2 -12  -4  305.07   23.00
  -2  12   4  336.67   23.40
   2  12  -4  299.97   22.90
  -2  12   4  370.36   25.30
  -2 -12  -4  315.57   24.30
   2  12   4  311.27   23.30
   2 -12  -4  318.77   23.40
  -2  12  -4  327.47   23.70
   2 -12  -4  328.97   23.40
  -2  12  -4  319.57   23.50
   2  12  -5   16.30    6.50
  -2 -12  -5   22.20    4.60
  -2 -12  -5   20.60    5.90
  -2 -12  -5   22.80    6.00
   2  12  -5   16.70    6.00
  -2  12   5   18.40    7.30
  -2  12   5   20.90    5.30
   2 -12  -5   19.10    6.80
   2  12   5   22.50    7.00
   2 -12  -5    9.50    3.30
   2 -12  -5   17.90    6.10
  -2  12  -5   15.20    6.20
  -2 -12  -6  271.87   20.00
  -2 -12  -6  269.97   21.00
  -2 -12  -6  273.67   19.30
   2  12  -6  239.48   19.00
  -2  12   6  225.78   19.30
   2  12  -6  251.47   19.00
   2 -12  -6  249.78   19.30
  -2  12  -6  254.97   19.60
   2 -12  -6  232.08   18.70
  -2  12   7  271.37   20.70
  -2 -12  -7  290.87   20.50
  -2 -12  -7  254.17   20.90
   2  12  -7  251.17   20.10
  -2 -12  -7  259.77   20.80
   2  12  -7  281.17   20.30
   2 -12  -7  258.97   21.20
   2 -12  -7  272.47   20.60
   2 -12  -7  273.47   20.80
  -2  12  -7  271.27   21.40
  -2 -12  -8  358.36   26.10
  -2  12   8  276.57   26.30
  -2 -12  -8  356.16   24.70
   2  12  -8  310.37   25.20
   2  12  -8  354.46   25.20
  -2 -12  -8  368.66   25.70
  -2  12  -8  355.96   26.30
   2 -12  -8  330.27   25.30
   2 -12  -8  344.37   26.30
  -2 -12  -9   87.99   11.40
  -2 -12  -9   93.49    8.30
   2  12  -9   68.09   12.30
   2  12  -9   78.09   10.60
  -2 -12  -9   94.29    9.20
  -2  12  -9   90.09   10.60
   2 -12  -9   95.49   10.40
   2 -12  -9   95.49    9.20
  -2 -12 -10   27.50    5.90
  -2 -12 -10   20.40    5.40
   2  12  10    5.40    5.70
  -2  12 -10   11.60    5.80
   2 -12 -10   31.70    8.00
  -3  12   0  493.35   34.90
   3  12   0  519.15   34.80
  -3 -12   0  519.45   35.30
  -3 -12  -1 6432.86  410.26
  -3  12   1 6066.69  409.66
  -3  12  -1 6103.69  395.86
  -3 -12   1 6083.19  395.96
   3  12   1 5926.51  395.86
  -3 -12  -2 3331.27  212.88
  -3  12   2 3109.69  212.08
  -3  12  -2 2897.01  191.08
  -3 -12   2 2893.31  191.18
   3  12   2 2910.11  191.08
   3  12  -3 1233.78   85.99
  -3 -12  -3 1291.37   86.39
  -3 -12  -3 1362.86   87.69
   3 -12  -3 1243.28   82.19
  -3  12  -3 1300.77   83.19
  -3 -12   3 1159.28   82.49
   3  12  -4  531.75   38.80
  -3  12   4  567.74   39.70
  -3  12   4  597.64   41.50
   3  12  -4  539.65   38.80
  -3 -12  -4  580.14   39.30
  -3 -12  -4  604.34   40.90
   3  12   4  477.65   39.00
   3 -12  -4  551.14   38.50
  -3 -12   4  549.95   39.40
  -3  12  -4  573.24   38.60
   3  12   4  562.64   38.30
   3 -12  -4  566.94   38.00
   3 -12  -4  542.55   37.90
  -3  12  -4  557.54   38.40
  -3  12   5  175.18   14.40
  -3 -12  -5  159.38   14.60
  -3 -12  -5  166.18   13.30
   3  12  -5  160.88   14.40
  -3  12   5  160.08   18.20
   3 -12  -5  162.68   13.80
   3 -12  -5  165.38   14.10
  -3 -12   5  142.59   16.00
  -3  12  -5  159.58   13.50
   3  12   5  147.79   14.00
  -3  12   6  288.07   24.60
   3  12  -6  319.67   23.80
   3  12  -6  321.07   23.60
  -3 -12  -6  348.47   23.90
  -3 -12  -6  332.77   25.70
  -3 -12  -6  339.27   24.80
   3 -12  -6  282.17   22.60
  -3  12  -6  307.57   22.80
   3 -12  -6  290.37   21.90
   3 -12  -6  297.07   24.30
  -3 -12  -7  203.18   15.80
  -3  12   7  203.38   18.90
   3  12  -7  212.78   16.30
  -3 -12  -7  201.48   16.60
   3  12  -7  182.18   15.50
  -3 -12  -7  187.98   16.50
  -3  12  -7  202.58   16.80
   3 -12  -7  196.18   16.10
   3 -12  -7  203.48   17.20
  -3 -12  -8   30.30   10.40
   3  12  -8   36.90    8.00
  -3 -12  -8   23.90    7.30
   3  12  -8   21.70    7.40
  -3 -12  -8   27.20    5.90
  -3  12  -8   26.50    7.60
   3 -12  -8   37.70   10.50
   3 -12  -8   25.40    6.90
   3  12  -9   -1.30    4.20
   3  12  -9    9.00    4.40
  -3 -12  -9    8.00    3.80
  -3 -12  -9   13.30    5.10
   3 -12  -9   20.90    8.60
  -3  12  -9   18.70    7.60
   3 -12  -9   16.10    6.30
   4  12   0  938.91   65.49
  -4 -12   0 1011.30   66.09
  -4 -12  -1  256.67   18.90
   4  12  -1  242.58   18.60
   4  12  -1  250.27   18.70
  -4 -12   1  243.68   16.70
  -4  12  -1  192.38   16.10
   4 -12  -1  201.18   15.70
   4  12   1  225.18   17.70
  -4  12   2  161.98   15.60
   4  12  -2  183.08   13.60
  -4 -12  -2  172.48   14.20
   4  12  -2  167.08   13.30
   4  12   2  165.38   12.70
   4  12   2  164.78   14.20
   4 -12  -2  159.48   12.50
  -4 -12   2  182.38   14.30
  -4  12  -2  140.69   12.40
  -4  12  -2  152.38   14.10
  -4  12   3  106.69   10.60
  -4 -12  -3  103.69    9.90
   4  12  -3  104.49    9.80
  -4 -12  -3  106.89   10.60
   4  12  -3  126.39    9.80
   4 -12  -3  101.49    9.20
   4 -12  -3   78.79   10.90
  -4  12  -3  104.29   10.20
  -4  12  -3   92.49    9.00
   4  12   3  102.19    9.30
   4 -12  -3   88.19   10.70
  -4 -12   3  104.39   10.10
   4  12   3   96.29   11.20
  -4 -12  -4   99.89   10.30
  -4 -12  -4   96.19    8.80
  -4  12   4   89.69   10.70
   4  12  -4   87.29    9.00
   4  12  -4   86.29    8.80
  -4  12   4   94.09   14.40
   4 -12  -4   89.09    9.10
   4  12   4   94.09    9.80
  -4  12  -4   86.89    9.00
  -4 -12   4   88.19   10.90
   4 -12  -4   84.19    9.20
   4  12   4   84.79   11.50
   4 -12  -4   86.09    9.70
   4  12  -5  135.49   12.50
  -4 -12  -5  149.19   14.40
   4  12  -5  139.19   12.80
  -4 -12  -5  156.48   12.70
  -4  12   5  194.18   15.50
   4 -12  -5  163.08   13.70
  -4  12  -5  162.88   13.40
  -4 -12   5  106.49   14.40
   4 -12  -5  160.18   12.60
   4 -12  -5  147.89   13.20
  -4 -12  -6   32.10    7.20
   4  12  -6   34.60    6.70
  -4 -12  -6   27.80    8.30
   4  12  -6   38.20    6.90
  -4 -12  -6   35.50    5.90
   4 -12  -6   46.60    6.90
  -4 -12   6   23.20    9.60
  -4  12  -6   43.90    7.40
   4 -12  -6   39.90   11.50
   4 -12  -6   44.80    8.00
  -4 -12  -7   14.90    6.60
   4  12  -7   15.70    6.70
   4  12  -7   22.80    7.30
  -4 -12  -7    9.50    3.70
  -4 -12  -7   25.70    5.60
  -4 -12  -7   13.00    5.60
  -4  12  -7   18.40    7.10
   4 -12  -7   33.90    8.40
   4 -12  -7   26.80    6.30
   4  12  -8   12.10    3.70
  -4 -12  -8   24.00    5.00
  -4 -12  -8   10.60    3.60
   4  12  -8   21.40    7.50
   4 -12  -8   34.20    6.60
  -4  12  -8   25.40    6.90
   4 -12  -8   33.20    8.10
   4  12  -9   10.90    4.20
   4  12  -9   21.90    7.30
  -4 -12  -9   24.40    4.60
  -4 -12  -9   24.10    6.50
   4 -12  -9   27.80    7.70
  -4  12  -9   21.30    6.40
   4 -12  -9   21.70    5.60
  -5  12   0    5.50    2.50
  -5 -12   0    5.20    3.10
   5  12   0    5.00    4.90
   5 -12   0    9.30    3.40
   5  12   0   10.10    5.00
  -5 -12  -1  162.18   14.00
   5 -12   1  151.88   13.30
   5  12  -1  217.48   14.70
  -5  12   1  157.08   13.90
  -5  12  -1  148.99   13.00
   5  12   1  175.58   14.80
   5 -12  -1  157.38   13.00
   5  12   1  157.28   13.60
  -5  12  -1  157.58   16.60
  -5 -12   1  178.68   13.80
  -5 -12  -2    5.70    4.80
   5  12  -2   18.90    6.50
   5  12  -2   11.80    5.40
   5 -12   2    3.70    4.80
  -5 -12  -2   12.90    5.60
  -5 -12   2    8.30    3.50
   5 -12  -2    7.70    3.40
  -5  12  -2    9.20    4.30
  -5  12  -2    7.80    5.00
   5  12   2   12.90    6.30
   5  12   2    9.60    4.70
   5  12  -3  158.58   14.10
  -5 -12  -3  154.98   14.40
  -5 -12  -3  150.18   13.40
   5  12  -3  158.68   13.40
  -5  12   3  192.88   14.90
  -5  12  -3  146.79   12.70
   5 -12  -3  161.68   13.40
  -5 -12   3  159.38   13.90
  -5  12  -3  158.68   13.90
   5 -12  -3  135.59   15.00
   5  12   3  137.29   14.00
  -5 -12  -4  127.29   11.60
   5  12  -4  140.09   12.00
  -5 -12  -4  135.19   13.10
   5  12  -4  127.99   11.40
   5 -12  -4  134.29   15.10
   5 -12  -4  140.39   13.00
  -5  12  -4  159.88   13.40
  -5 -12   4  138.79   13.60
   5 -12  -4  158.18   12.80
  -5  12  -4  153.48   12.80
   5  12   4  114.39   13.80
  -5 -12  -5  452.65   31.70
   5  12  -5  412.86   31.60
  -5  12   5  493.45   34.60
   5  12  -5  402.96   31.70
  -5 -12  -5  463.05   34.10
  -5  12  -5  472.45   32.10
  -5 -12   5  417.46   33.10
   5 -12  -5  423.66   32.10
   5 -12  -5  437.26   32.00
   5  12   5  417.36   32.70
   5 -12  -5  457.15   31.10
   5  12  -6   27.80    6.40
  -5 -12  -6   16.00    7.10
  -5 -12  -6   25.40    5.70
  -5 -12  -6   14.40    6.00
   5 -12  -6   19.90    7.80
  -5  12  -6   18.40    6.70
   5 -12  -6   24.20    6.20
   5  12   6   10.40    9.60
   5 -12  -6   14.20    6.30
   5  12  -7  134.49   12.90
  -5 -12  -7  151.18   15.90
   5  12  -7  134.39   16.70
  -5 -12  -7  149.79   16.20
  -5 -12  -7  144.69   14.70
   5 -12  -7  137.79   12.50
   5 -12  -7  130.89   17.20
  -5  12  -7  150.18   15.00
   5 -12  -7  120.69   14.70
   5  12  -8   40.30    7.90
  -5 -12  -8   30.80    7.40
  -5 -12  -8   38.40    5.50
   5  12  -8   58.49    8.10
  -5  12  -8   30.50    6.40
   5 -12  -8   39.70    6.30
   5 -12  -8   33.00    8.20
  -5 -12  -9   54.69    5.90
   5  12  -9   59.09    8.60
  -5 -12  -9   54.29    7.70
   5  12  -9   49.00    8.10
   5 -12  -9   47.80    9.10
   5 -12  -9   55.39    7.20
  -5  12  -9   49.40    6.70
  -6  12   0  214.78   18.10
  -6  12   0  223.38   18.50
   6  12   0  270.97   19.60
  -6 -12   0  241.98   18.90
   6 -12   1   21.40    7.50
  -6 -12  -1   18.60    5.90
   6  12   1   27.10    8.10
  -6 -12   1   23.40    6.60
   6 -12   2  407.76   27.80
  -6 -12  -2  363.56   28.70
   6  12  -2  403.56   28.10
   6  12  -2  378.86   27.60
  -6  12   2  370.86   28.90
  -6 -12   2  345.77   26.70
   6 -12  -2  385.86   25.80
  -6  12  -2  352.46   26.30
   6  12   2  337.07   27.50
  -6  12  -2  360.56   27.40
  -6 -12  -3    8.10    4.20
  -6 -12  -3    2.90    4.80
  -6  12   3   17.60    6.00
  -6  12  -3   20.40    6.00
  -6  12  -3   24.70    9.40
   6  12   3    4.40    5.50
  -6 -12   3   13.50    7.00
   6 -12  -3   31.20    6.90
   6  12  -4  276.97   17.60
  -6 -12  -4  183.38   16.30
  -6 -12  -4  182.18   18.00
  -6  12   4  222.78   23.10
   6  12  -4  183.38   16.30
   6  12   4  167.58   15.80
  -6  12  -4  168.18   14.80
   6 -12  -4  169.28   14.20
  -6  12  -4  163.38   14.40
   6 -12  -4  140.39   15.00
   6  12  -5  272.97   20.50
  -6 -12  -5  265.97   22.40
  -6 -12  -5  265.27   19.80
   6  12  -5  243.98   20.00
   6 -12  -5  198.78   18.80
   6 -12  -5  242.18   18.50
  -6  12  -5  248.88   19.10
   6  12   5  246.98   20.30
  -6 -12   5  253.87   21.10
   6 -12  -5  238.68   19.00
  -6 -12  -6  109.69   10.60
   6  12  -6  101.19   10.50
  -6 -12  -6  102.89   13.40
  -6 -12  -6  112.39   11.20
   6  12  -6  131.69   12.10
  -6 -12   6  110.29   14.10
   6 -12  -6   80.29   12.50
  -6  12  -6   87.89   10.20
   6  12  -7  331.47   24.80
   6  12  -7  281.37   23.30
  -6 -12  -7  330.87   23.50
  -6 -12  -7  342.67   24.80
  -6 -12  -7  337.47   26.60
   6 -12  -7  319.27   24.90
   6 -12  -7  321.97   27.30
   6 -12  -7  335.37   23.70
  -6  12  -7  334.17   24.40
   6  12  -8   48.10    8.60
  -6 -12  -8   49.99    6.10
  -6 -12  -8   52.19    7.50
   6  12  -8   43.20    7.10
   6 -12  -8   48.40    6.70
  -6  12  -8   35.80    6.80
   6 -12  -8   44.50   10.10
  -7  12   0   85.19    9.80
   7 -12   0   85.69    9.00
  -7 -12   0   76.99    9.40
  -7  12   0   64.99   11.00
  -7  12   1  348.27   32.40
   7 -12   1  472.55   32.70
  -7 -12  -1  508.95   34.60
  -7  12   1  488.55   34.80
   7  12  -1  506.95   34.10
   7  12   1  516.75   36.10
  -7 -12   1  476.15   35.30
   7 -12  -1  468.65   33.50
  -7  12  -1  438.76   34.50
  -7 -12  -2  169.68   14.60
   7 -12   2  120.99   14.60
  -7  12   2  151.38   15.50
   7 -12  -2  149.88   13.80
  -7 -12   2  179.38   15.50
  -7  12  -2  135.79   14.00
   7  12   2  163.88   16.60
  -7  12   3 1707.83  117.79
   7  12  -3 1615.74  115.89
   7  12  -3 1759.12  115.69
  -7 -12  -3 1827.02  120.19
   7 -12  -3 1491.65  115.49
   7 -12  -3 1772.42  116.19
  -7  12  -3 1701.23  119.19
   7  12   3 1867.31  118.49
  -7  12  -3 1835.62  116.59
  -7 -12  -4  109.79   12.50
   7  12  -4  120.39   11.90
  -7 -12  -4   93.89   12.60
   7  12  -4  107.59   10.40
   7  12   4  112.99   12.70
   7 -12  -4   93.49   10.70
  -7 -12   4   94.69   12.40
  -7  12  -4   91.99   12.30
   7 -12  -4  107.29   12.00
  -7 -12  -5  385.76   28.40
   7  12  -5  336.37   26.00
   7  12  -5  338.47   27.70
   7 -12  -5  269.07   24.10
  -7 -12   5  356.36   25.80
  -7  12  -5  282.77   25.80
   7  12  -6   45.50    6.80
  -7 -12  -6   31.30    7.50
   7  12  -6   50.99    9.00
  -7 -12  -6   42.80   12.10
  -7 -12  -6   36.10    7.50
  -7 -12   6   37.40   12.70
   7 -12  -6   46.10    8.60
  -7  12  -6   45.60    8.10
   7 -12  -6   50.79   10.50
   7  12  -7   79.19    9.70
   7  12  -7   58.99    8.40
  -7 -12  -7   74.19    8.90
  -7 -12  -7   61.19   13.90
  -7 -12  -7   65.49    7.80
   7 -12  -7   31.20    7.40
  -7  12  -7   65.39    8.20
   7 -12  -7   70.89   15.00
   7 -12  -7   59.89    8.10
  -8 -12   0  149.09   15.50
   8 -12   0  176.58   20.10
   8 -12   0  161.58   14.30
  -8  12   0  167.08   16.80
  -8 -12  -1   55.29    9.20
   8 -12   1   49.00   10.30
  -8  12   1   59.89   14.70
  -8  12   1   76.39   11.10
  -8  12  -1   59.19   10.50
   8 -12  -1   63.99    8.70
  -8 -12   1   48.10    9.60
  -8 -12  -2   61.49    9.30
  -8  12   2   87.09   19.30
   8  12  -2   64.49   11.60
  -8  12  -2   78.09   10.30
   8 -12  -2   88.19    9.80
  -8 -12   2   63.49   10.40
   8  12   2   61.89   11.90
  -8 -12  -3   84.29   10.80
   8  12  -3   79.59   11.10
  -8 -12   3   70.29   11.30
   8 -12  -3   79.49   10.10
   8  12   3   74.99   12.60
  -8  12   4   59.79   10.20
   8  12  -4   61.89   10.70
  -8 -12  -4   69.49   10.90
   8 -12  -4   52.89    9.60
  -8 -12   4   64.39   11.40
   8 -12  -4   62.79   11.90
   8  12   4   68.79   11.70
   8  12  -5  110.69   12.30
  -8  12   5   98.19   12.60
  -8 -12  -5  121.19   13.50
  -8 -12   5  115.49   14.60
   8 -12  -5  121.59   12.30
  -8  12  -5  129.39   14.60
  -8 -12  -6   -0.90    7.70
   8  12  -6    1.60    4.60
  -8  12   6    4.30    5.50
  -8 -12  -6    1.40    3.30
   8 -12  -6    0.60    5.70
  -8 -12   6    0.70    9.00
  -8  12   7   41.40    8.90
  -8 -12  -7   52.39    7.40
   8 -12  -7   30.50    7.60
  -8  12  -7   37.10    8.80
   8 -12  -7   26.00    5.20
  -9 -12   0   16.70    8.80
  -9  12   0    3.70    8.00
   9 -12   0   13.40    6.00
   9 -12   0   16.30   14.20
  -9 -12  -1   31.20    8.80
  -9  12   1   42.10   13.80
   9 -12   1   45.60   15.90
   9 -12   1   18.40    8.00
  -9 -12   1   28.70    8.70
   9 -12  -1   28.40    9.00
   9 -12   2   24.00   13.00
  -9  12   2   20.10    9.90
  -9 -12  -2   19.00    9.00
  -9 -12   2   10.90    6.00
   9 -12  -2   22.80    8.40
   9 -12   3   33.20   11.40
   9  12  -3   17.00    7.30
  -9  12   3   27.70    9.80
  -9 -12  -3   24.20    9.70
  -9 -12   3   23.60   10.30
   9 -12  -3   26.30    8.20
   9  12  -4   29.60   12.00
   9 -12   4   52.19   12.20
   9 -12  -4   44.10    8.90
  -9 -12   4   42.00   13.60
  -9 -12  -5   49.40   13.80
   9  12  -5   12.90    6.20
   9 -12   5   30.30   11.00
  -9  12   5   21.40    9.40
   9 -12  -5   14.00    5.50
  -9 -12   5   44.20   13.40
 -10 -12   0   81.99   11.60
  10 -12   1    0.70   10.70
  10 -12  -1    0.60    6.30
 -10 -12   1    2.00    7.90
  10 -12   2   41.80   14.90
 -10 -12  -2   39.10   11.00
 -10 -12   2   43.60   10.80
  10 -12  -2   50.59   10.10
  10 -12   3   16.40    8.30
 -10 -12  -3   24.90   12.10
 -10  12   3    8.90   10.30
 -10 -12   3    9.20    8.00
  10 -12  -3    9.50    5.30
 -10 -12  -4   80.99   15.80
  10 -12  -4   93.69   11.10
 -10 -12   4   77.39   14.80
   0  13   0    5.00    2.00
   0 -13   0    6.50    2.90
   0  13   1 9673.03  632.64
   0 -13  -2  309.77   23.10
   0  13   2  331.47   22.70
   0  13   3 4068.89  266.57
   0 -13  -3 4023.10  266.67
   0 -13  -4  307.67   21.90
   0  13  -4  309.87   23.50
   0 -13  -4  324.17   23.20
   0 -13  -4  289.47   22.50
   0 -13  -5   54.39    6.20
   0  13  -5   55.39    9.40
   0  13  -5   48.20    9.90
   0  13   5   51.39    8.70
   0 -13  -5   60.79    7.60
   0 -13  -6  802.12   53.79
   0 -13  -6  761.02   52.89
   0  13  -6  778.62   54.29
   0 -13  -6  773.32   53.69
   0  13  -7  230.18   19.50
   0 -13  -7  228.68   17.60
   0  13  -7  212.98   19.50
   0 -13  -7  239.88   18.90
   0 -13  -7  241.98   18.60
   0 -13  -8  239.08   20.70
   0 -13  -8  275.97   19.80
   0 -13  -8  250.77   20.40
   0  13   8  276.77   20.40
   0 -13  -9  251.37   19.40
   0 -13  -9  257.27   18.80
   0  13  -9  225.48   21.20
   0  13   9  232.18   19.10
   0 -13  -9  253.17   18.40
   0 -13 -10  313.77   22.60
   0 -13 -10  313.57   24.00
  -1  13   0 2062.59  139.59
   1  13   0 1986.80  139.19
  -1  13   0 2232.58  140.39
  -1 -13   0 2197.48  139.79
  -1  13   1  276.67   19.60
  -1 -13  -1  258.77   20.20
  -1  13   1  315.87   20.00
   1  13  -1  279.17   19.20
   1  13   1  266.27   18.40
  -1 -13   1  258.87   18.20
  -1 -13  -2 5122.89  342.17
  -1  13   2 4962.30  341.27
  -1  13   2 5537.15  342.27
   1  13   2 5266.27  321.37
  -1  13  -2 4733.93  320.77
  -1 -13   2 4677.13  320.27
  -1  13   3 3363.86  210.28
  -1  13   3 3137.89  209.08
  -1 -13  -3 3032.30  209.98
   1  13   3 2960.80  188.88
  -1  13  -3 2757.52  188.28
  -1  13   4 2007.20  125.59
  -1 -13  -4 1793.42  124.19
  -1 -13  -4 1867.21  123.69
  -1 -13  -4 1900.81  125.19
   1  13  -4 1777.12  123.49
   1 -13  -4 1855.41  121.69
  -1  13  -4 1950.60  122.89
  -1  13  -4 1756.32  122.09
   1  13   4 1839.12  122.69
   1 -13  -4 1799.32  122.29
  -1 -13  -5  689.93   47.20
   1  13  -5  646.34   47.40
   1  13  -5  659.73   46.20
  -1 -13  -5  733.03   46.70
  -1  13   5  665.43   48.30
  -1 -13  -5  691.43   48.10
  -1  13  -5  686.73   46.40
   1 -13  -5  663.63   45.80
   1 -13  -5  658.43   45.00
   1 -13  -5  667.33   45.80
   1  13   5  635.34   46.30
  -1 -13  -6  138.69   13.00
  -1 -13  -6  144.59   12.10
  -1 -13  -6  143.19   12.80
   1  13  -6  138.99   12.50
  -1  13   6  164.48   12.60
   1 -13  -6  155.18   13.20
  -1  13  -6  151.08   14.10
   1 -13  -6  155.08   13.30
   1 -13  -6  149.49   12.40
  -1 -13  -7  582.34   39.30
  -1 -13  -7  565.34   40.10
   1  13  -7  595.44   39.30
  -1 -13  -7  554.14   40.30
   1  13  -7  585.74   42.20
   1  13  -7  518.05   40.40
  -1  13   7  545.95   39.70
   1 -13  -7  521.75   37.80
  -1  13  -7  524.95   38.10
   1 -13  -7  527.25   36.70
   1 -13  -7  529.75   37.40
   1  13  -8   20.10    8.60
  -1 -13  -8   35.90    7.10
   1  13  -8   12.50    9.60
  -1 -13  -8   34.90    6.30
  -1  13   8   47.30    8.40
  -1 -13  -8   33.90    8.80
   1 -13  -8   45.90    7.20
   1 -13  -8   49.70    8.20
  -1  13  -8   44.90   10.00
   1 -13  -8   38.80    7.70
  -1 -13  -9    8.50    5.10
  -1 -13  -9   13.70    5.40
  -1 -13  -9   19.00    6.10
  -1  13  -9    9.90    5.40
   1 -13  -9   17.50    5.60
   1 -13  -9   25.20    8.40
   1  13   9    4.40    4.40
  -1 -13 -10   63.19   10.60
  -1 -13 -10   77.09    7.70
   1 -13 -10   88.79    8.30
   1 -13 -10   92.79   10.10
  -1  13 -10   78.29   12.20
  -2  13   0 1086.49   73.29
  -2 -13   0 1072.59   73.69
  -2  13   0 1208.38   73.19
  -2 -13   0 1032.10   73.49
   2  13   0 1110.69   72.99
  -2  13   1  161.18   12.70
  -2 -13  -1  171.28   13.30
  -2  13   1  145.09   12.40
   2  13  -1  193.88   12.40
   2  13   1  178.88   12.20
  -2 -13   1  169.88   12.30
  -2  13  -1  142.19   12.10
  -2  13   2 2207.68  151.18
  -2  13   2 2358.16  151.98
  -2 -13  -2 2311.37  152.08
  -2 -13   2 1852.71  129.89
   2  13   2 2105.09  130.49
  -2  13  -2 1960.40  130.29
  -2 -13  -3  252.87   20.50
  -2  13   3  341.07   22.30
   2  13  -3  259.97   22.00
  -2  13   3  302.57   20.80
  -2  13  -3  280.07   18.60
  -2 -13   3  220.78   18.20
  -2 -13   3  177.98   19.40
   2  13   3  275.27   18.60
  -2  13  -3  298.87   19.40
   2  13  -4  219.78   19.90
   2  13  -4  236.28   17.10
  -2  13   4  220.38   17.10
  -2  13   4  222.98   18.90
  -2 -13  -4  239.68   17.00
  -2 -13  -4  239.38   18.40
   2 -13  -4  202.48   16.20
   2 -13  -4  209.98   16.90
  -2  13  -4  207.48   16.40
   2  13   4  220.98   16.30
   2 -13  -4  199.18   16.20
  -2  13   5   59.29    7.50
  -2 -13  -5   80.09   11.90
   2  13  -5   58.69    7.90
  -2 -13  -5   66.99    8.40
   2  13  -5   73.19    7.50
  -2  13   5   58.49   11.40
  -2 -13  -5   67.09    7.00
   2 -13  -5   57.29    7.70
  -2  13  -5   54.89    8.50
   2 -13  -5   57.59    7.90
   2  13   5   59.79    8.50
  -2 -13  -6   97.29    9.10
  -2  13   6   87.59    9.90
   2  13  -6   92.39    9.70
  -2 -13  -6  101.29   10.70
  -2 -13  -6   96.89   10.00
   2  13  -6  111.09    9.70
   2 -13  -6   89.99    9.60
  -2  13  -6   86.79   10.10
   2 -13  -6   90.59    9.10
   2 -13  -6   78.59    9.50
  -2 -13  -7  401.56   27.70
  -2 -13  -7  371.36   28.20
   2  13  -7  372.76   27.50
   2  13  -7  393.96   27.70
  -2 -13  -7  371.46   28.20
   2 -13  -7  362.36   27.10
   2 -13  -7  357.96   26.50
  -2  13  -7  366.66   27.50
  -2 -13  -8  168.68   13.30
  -2 -13  -8  172.98   14.20
   2  13  -8  153.48   18.70
  -2  13   8  154.68   16.40
  -2  13  -8  171.58   16.00
   2 -13  -8  174.88   15.80
   2 -13  -8  174.48   15.00
  -2 -13  -9   38.10    6.70
  -2 -13  -9   37.80    9.90
   2  13  -9   28.60    9.20
  -2 -13  -9   35.30    5.70
   2 -13  -9   35.30    6.20
  -2  13  -9   37.40    9.10
   2 -13  -9   38.30    7.90
  -2 -13 -10   17.40    5.60
  -2  13 -10   17.80    8.20
   2 -13 -10   25.50    7.70
   2 -13 -10   24.70    5.70
   3  13   0  661.63   41.70
  -3  13   0  537.55   41.70
  -3 -13   0  644.84   42.20
  -3 -13  -1  260.17   19.20
  -3  13   1  253.97   18.70
   3  13   1  245.08   17.40
  -3 -13   1  226.68   17.70
  -3  13  -1  255.17   17.70
  -3  13   2 2075.29  129.59
  -3 -13  -2 2009.70  129.99
  -3  13   2 1912.41  128.79
   3  13  -2 1772.02  128.19
  -3 -13   2 1711.13  115.49
  -3  13  -2 1728.73  115.59
   3  13   2 1785.82  115.49
  -3  13   3  374.76   26.00
  -3 -13  -3  350.36   25.20
  -3 -13  -3  310.37   23.70
   3  13  -3  325.97   24.20
   3  13  -3  328.27   23.70
   3 -13  -3  347.47   23.10
  -3  13  -3  313.27   23.10
  -3 -13   3  283.27   23.20
  -3  13  -3  340.87   23.80
   3  13   3  329.37   23.30
   3 -13  -3  320.47   23.90
  -3  13   4  142.19   14.20
  -3  13   4  146.49   11.70
  -3 -13  -4  116.29   10.30
  -3 -13  -4  116.59   11.70
   3  13  -4  106.69   10.50
   3  13  -4  114.89   10.30
  -3  13  -4  123.09   10.90
   3  13   4   90.69   14.80
   3 -13  -4  127.49   10.80
  -3  13  -4  118.69   10.60
   3 -13  -4  115.09   10.50
   3 -13  -4  114.19   11.10
   3  13   4  105.79   10.50
  -3 -13  -5  217.18   16.30
   3  13  -5  208.68   16.30
  -3  13   5  215.48   17.30
  -3 -13  -5  206.38   17.80
   3  13   5  199.58   22.00
   3 -13  -5  199.38   16.50
   3 -13  -5  224.68   19.40
  -3  13  -5  200.98   16.50
  -3 -13  -6  173.28   13.50
   3  13  -6  158.08   13.90
   3  13  -6  146.29   13.40
  -3 -13  -6  161.78   14.30
  -3  13   6  175.28   15.30
  -3 -13  -6  167.68   15.30
   3 -13  -6  147.29   13.50
  -3  13  -6  150.48   13.70
   3 -13  -6  152.08   16.90
   3 -13  -6  150.38   13.00
   3  13  -7  166.08   13.90
  -3  13   7  157.68   17.10
  -3 -13  -7  172.88   13.30
  -3 -13  -7  160.38   14.20
   3  13  -7  143.39   12.90
  -3 -13  -7  154.58   14.30
  -3  13  -7  163.58   14.30
   3 -13  -7  165.78   13.70
   3 -13  -7  160.38   14.60
  -3 -13  -8  203.78   16.80
  -3 -13  -8  192.68   17.20
   3  13  -8  200.78   16.40
   3  13  -8  175.78   15.80
  -3 -13  -8  212.08   15.70
   3 -13  -8  184.88   16.00
  -3  13  -8  206.48   16.90
   3 -13  -8  194.18   17.40
   3  13  -9   78.49   11.60
  -3 -13  -9   96.59   10.00
  -3 -13  -9   98.59    8.90
   3  13  -9   94.19   10.40
   3 -13  -9   91.09    9.00
   3 -13  -9   92.29   11.00
  -3  13  -9   85.79   10.00
   4  13   0  901.81   61.29
  -4 -13   0  981.30   61.99
   4 -13   0  879.41   60.09
   4  13   0  906.71   60.79
  -4  13   0  827.92   61.99
  -4 -13  -1  646.94   49.30
   4 -13   1  675.73   46.10
   4  13  -1  694.43   46.60
   4  13  -1  720.53   46.50
   4  13   1  648.74   46.60
  -4  13  -1  647.94   45.90
   4 -13  -1  679.93   45.20
   4  13   1  707.73   46.00
  -4  13   2 1079.69   70.19
   4  13  -2 1025.50   69.19
  -4 -13  -2 1111.19   70.79
  -4 -13  -2  993.80   69.39
   4  13  -2  967.30   69.29
   4  13   2  908.31   65.99
   4  13   2  956.60   65.49
  -4 -13   2  948.81   66.49
   4 -13  -2 1025.10   64.99
  -4  13  -2  936.81   65.39
  -4  13  -2 1053.99   66.09
   4  13  -3  523.45   37.20
   4  13  -3  531.95   37.30
  -4 -13  -3  570.44   37.50
  -4  13   3  485.05   37.90
  -4 -13  -3  598.04   39.10
  -4  13  -3  488.65   35.60
   4  13   3  531.05   36.40
  -4  13  -3  523.95   36.10
   4 -13  -3  475.15   36.00
  -4 -13   3  509.75   36.20
   4  13   3  533.55   35.70
   4 -13  -3  497.65   35.00
   4 -13  -3  500.05   35.40
  -4  13   4  128.29   13.80
  -4 -13  -4  161.68   14.10
  -4 -13  -4  174.88   13.60
  -4  13   4  135.49   18.00
   4  13  -4  143.89   15.40
   4  13   4  145.49   13.00
   4  13   4  144.09   14.10
  -4  13  -4  143.79   12.70
  -4 -13   4  140.49   13.80
  -4  13  -4  130.99   12.30
   4 -13  -4  133.79   12.10
   4 -13  -4  125.49   12.50
  -4 -13  -5   19.10    5.30
  -4 -13  -5   13.00    6.80
   4  13  -5   18.40    6.20
  -4  13   5   36.50   10.10
   4  13  -5   25.70    6.20
  -4 -13   5   14.30    7.20
   4 -13  -5   23.00    6.30
  -4  13  -5   19.70    6.80
   4 -13  -5   20.80    7.10
   4 -13  -5   25.20    8.10
  -4  13   6   52.49   13.50
   4  13  -6   38.10    7.00
  -4 -13  -6   36.50    7.70
  -4 -13  -6   41.10    6.50
   4  13  -6   57.59    7.80
   4 -13  -6   43.20   12.00
  -4  13  -6   37.00    7.50
   4 -13  -6   37.80    8.20
   4 -13  -6   39.30    7.00
  -4 -13  -7   48.70    6.60
   4  13  -7   41.00    7.80
  -4 -13  -7   36.00   11.20
  -4 -13  -7   43.00    7.90
  -4 -13  -7   35.40    9.40
   4  13  -7   61.49    8.20
  -4  13  -7   41.90    7.40
   4 -13  -7   38.60    7.10
   4 -13  -7   42.80    9.10
   4  13  -8   51.59    7.80
  -4 -13  -8   54.69    6.30
  -4 -13  -8   49.20    7.60
   4  13  -8   35.90    8.10
   4 -13  -8   51.69    7.10
   4 -13  -8   47.20    8.40
  -4  13  -8   54.09    7.60
  -4 -13  -9   52.69    6.00
  -4 -13  -9   57.99    7.50
   4 -13  -9   48.90    6.50
   4 -13  -9   57.49    8.50
  -4  13  -9   52.69    7.30
  -5 -13   0  102.79   10.00
   5  13   0   96.69   11.10
  -5  13   0   99.19    9.50
   5 -13   0  108.59    9.10
   5  13  -1  939.81   61.09
  -5  13   1  868.11   61.19
   5 -13   1  862.01   59.99
  -5 -13  -1  917.01   61.59
   5 -13  -1  907.01   57.49
  -5 -13   1  895.91   58.59
   5  13   1  868.41   59.19
  -5  13  -1  808.12   57.99
  -5  13  -1  854.21   58.69
   5  13   1  783.52   58.19
  -5  13   2   85.69    9.80
   5 -13   2   85.49    9.30
  -5 -13  -2   88.19    9.60
  -5 -13  -2   71.19   10.60
   5  13  -2   99.19    9.40
   5  13  -2   90.39    8.80
   5  13   2   74.69    9.20
   5 -13  -2   85.59    8.20
  -5  13  -2   87.29   10.70
   5  13   2   77.39   10.10
  -5 -13   2   85.79    9.20
  -5  13  -2   78.79    8.30
  -5 -13  -3  364.46   25.60
   5  13  -3  314.37   27.00
  -5  13   3  356.76   26.90
  -5 -13  -3  383.66   27.20
   5 -13  -3  313.07   24.10
   5  13   3  327.67   25.20
   5 -13  -3  340.67   24.40
  -5 -13   3  361.06   25.40
   5  13   3  318.67   27.00
   5 -13  -3  305.67   25.40
  -5  13  -3  325.07   24.20
  -5  13   4  235.78   20.00
   5  13  -4  207.48   17.70
  -5 -13  -4  239.28   19.50
   5  13  -4  219.08   17.40
  -5 -13  -4  242.68   17.80
   5 -13  -4  200.98   16.50
   5 -13  -4  199.28   17.00
   5 -13  -4  217.08   16.50
  -5 -13   4  191.58   17.80
  -5  13  -4  208.28   17.00
   5  13   4  218.58   18.20
  -5  13  -4  213.28   17.20
  -5 -13  -5   83.99   11.30
   5  13  -5  107.59    9.70
   5 -13  -5   67.69   10.60
  -5  13  -5   59.59    9.10
   5 -13  -5   70.19    9.80
   5 -13  -5   72.69    8.70
   5  13   5   93.79   12.40
  -5 -13  -6  199.88   15.30
  -5 -13  -6  202.88   16.30
   5  13  -6  176.08   15.80
   5  13  -6  170.68   15.10
  -5 -13  -6  196.38   17.80
   5 -13  -6  183.78   16.30
  -5  13  -6  201.78   15.90
  -5 -13   6  165.48   20.90
   5 -13  -6  199.58   17.10
   5 -13  -6  191.58   15.40
   5  13  -7   40.80    7.20
   5  13  -7   48.90    8.80
  -5 -13  -7   32.70   10.60
  -5 -13  -7   31.90    7.90
  -5 -13  -7   35.60    6.40
   5 -13  -7   49.00    9.10
   5 -13  -7   64.49   14.30
  -5  13  -7   41.50    8.10
   5 -13  -7   47.20    7.10
  -5 -13  -8  161.78   12.80
  -5 -13  -8  161.98   14.00
   5  13  -8  159.78   14.10
   5  13  -8  143.09   13.30
  -5  13  -8  156.88   12.80
   5 -13  -8  146.89   12.80
   5 -13  -8  137.99   14.60
   5  13  -9   57.69    9.00
  -5 -13  -9   57.49    7.40
   5  13  -9   52.79    8.60
  -5 -13  -9   56.89    6.30
  -5  13  -9   61.29    7.10
   5 -13  -9   56.49    8.70
  -6 -13   0  489.75   34.20
  -6  13   0  384.06   32.90
  -6  13   0  521.85   33.80
  -6 -13  -1  442.36   31.10
   6 -13   1  423.36   30.00
  -6  13   1  393.16   30.70
   6  13   1  433.86   30.70
  -6  13  -1  379.46   29.30
  -6 -13   1  405.26   30.00
   6 -13  -1  393.26   28.70
  -6  13   2  659.13   46.20
  -6 -13  -2  645.64   46.30
   6  13  -2  649.04   45.40
   6  13   2  628.74   44.00
  -6 -13   2  603.04   43.80
  -6  13  -2  584.54   42.90
   6 -13  -2  627.04   42.20
  -6  13   3  200.28   19.10
  -6 -13  -3  216.28   17.80
  -6 -13  -3  190.98   16.70
   6  13  -3  211.98   16.80
   6  13  -3  194.78   16.10
   6  13   3  202.38   17.90
  -6  13  -3  215.18   17.60
   6 -13  -3  208.28   16.30
  -6  13  -3  205.58   16.80
  -6 -13   3  185.78   17.50
   6 -13  -3  198.18   18.50
  -6 -13  -4  626.04   48.20
  -6  13   4  551.04   48.70
  -6 -13  -4  692.73   46.30
   6  13  -4  599.04   46.20
   6  13  -4  884.31   47.60
  -6  13  -4  521.55   37.20
  -6  13  -4  512.75   37.60
   6  13   4  576.84   38.60
   6 -13  -4  504.05   36.70
   6 -13  -4  407.16   36.80
  -6 -13   4  574.14   38.50
   6 -13  -4  525.45   36.60
   6  13  -5  181.78   14.60
   6  13  -5  140.09   13.20
  -6 -13  -5  151.18   15.70
  -6 -13  -5  168.98   13.60
   6 -13  -5  145.59   13.80
   6 -13  -5  120.79   14.00
   6 -13  -5  164.48   13.00
  -6  13  -5  147.69   13.60
  -6 -13   5  149.39   15.00
   6  13   5  147.39   15.10
  -6 -13  -6  173.98   18.10
  -6 -13  -6  184.58   17.30
  -6 -13   6  234.88   22.30
  -6 -13  -7   90.09   10.30
  -6 -13  -7   99.89    9.00
  -6 -13  -7   92.49   13.60
   6  13  -7  107.79   11.00
   6  13  -7   87.39    9.20
   6 -13  -7  157.48   17.90
   6 -13  -7  141.59   14.20
   6 -13  -7  150.38   12.10
  -6  13  -7  126.19   12.40
   6  13  -8   38.00    7.50
  -6 -13  -8   43.40    5.80
  -6 -13  -8   41.70    7.10
   6  13  -8   39.20    8.30
   6 -13  -8   44.00    9.50
  -6  13  -8   41.90    6.60
   6 -13  -8   40.20    6.80
  -7 -13   0    6.00    4.30
  -7  13   0   10.40    4.10
   7 -13   0    7.30    4.20
   7  13  -1  359.86   27.40
  -7  13   1  306.37   25.90
  -7  13   1  381.36   27.70
   7 -13   1  357.36   26.00
  -7 -13  -1  390.56   28.00
   7 -13  -1  330.57   25.10
  -7  13  -1  342.27   26.20
  -7 -13   1  351.46   26.90
  -7 -13  -2  900.61   61.89
   7  13  -2  884.51   60.49
  -7  13   2  881.71   61.79
   7 -13   2  846.12   59.59
   7  13   2  830.52   58.29
  -7  13  -2  821.32   57.49
  -7 -13   2  816.42   58.69
   7 -13  -2  817.12   56.29
   7  13  -3  253.17   20.50
  -7 -13  -3  256.47   21.60
   7  13   3  250.97   20.50
   7 -13  -3  224.48   17.90
  -7  13  -3  216.48   18.80
  -7  13  -3  211.18   19.60
  -7 -13   3  207.88   20.30
  -7 -13  -4  141.19   15.20
   7  13  -4  166.08   13.70
   7  13  -4  205.18   14.90
  -7 -13  -4  133.79   16.90
  -7  13  -4  135.79   13.90
   7 -13  -4  136.49   14.30
  -7 -13   4  158.28   14.80
   7  13   4  133.89   14.70
   7 -13  -4  130.09   13.20
  -7 -13  -5  362.76   27.30
  -7 -13  -5  395.96   30.60
  -7 -13   5  325.67   29.20
   7 -13  -5  388.86   27.80
  -7  13  -5  397.36   29.30
   7  13  -6  107.99    9.80
  -7 -13  -6   88.29   13.40
  -7 -13  -6   89.39    9.50
  -7 -13  -6   84.89    9.90
   7 -13  -6   44.20    9.60
   7 -13  -6   64.29    9.60
  -7  13  -6   86.89    9.20
   7 -13  -6   86.09   10.70
  -7 -13   6   76.29   15.00
  -7 -13  -7   33.80    6.40
   7  13  -7   40.20    7.20
   7  13  -7   50.49    8.50
  -7 -13  -7   23.60   12.90
  -7 -13  -7   33.50    7.20
   7 -13  -7   47.00   14.50
   7 -13  -7    1.60    6.80
  -7  13  -7   24.90    7.00
   7 -13  -7   13.00    3.60
  -8  13   0    4.50    5.40
   8 -13   0   11.70   10.00
  -8 -13   0    6.00    4.90
   8 -13   0    7.30    5.20
  -8  13   1  114.69   15.00
  -8 -13  -1  150.58   14.00
  -8  13   1  119.99   16.40
   8 -13   1  135.59   13.20
  -8  13  -1  124.59   13.60
   8 -13  -1  119.39   12.10
  -8 -13   1  123.19   13.70
  -8  13   2   25.00   10.40
  -8  13   2   49.90   10.00
  -8 -13  -2   47.00    8.60
   8 -13  -2   43.80    8.50
  -8  13  -2   34.00    9.20
  -8 -13   2   48.10    9.80
  -8  13   3   51.29    9.30
  -8 -13  -3   38.80    9.10
   8  13  -3   38.90   10.70
   8 -13  -3   42.00    8.20
  -8 -13   3   40.70    9.90
  -8  13   4   25.50    8.80
   8  13  -4   14.80    5.60
  -8 -13  -4   24.00    9.40
   8 -13  -4   19.70    5.80
  -8 -13   4   26.90   10.10
   8  13  -5  103.29   11.20
  -8 -13  -5   59.19   12.20
  -8  13   5  110.29   11.90
   8 -13  -5   59.19    9.10
  -8 -13   5   87.99   12.40
  -8  13  -5   33.10   12.60
  -8 -13  -6   31.30   12.50
  -8 -13  -6   44.60    7.30
   8  13  -6   51.79   10.40
  -8  13   6   34.00    9.30
  -8 -13   6   32.80   12.90
  -8  13  -6   15.20    5.70
   8 -13  -6   29.40   10.10
   9 -13   0   32.70    9.50
   9 -13   0   25.90   15.40
  -9 -13   0   42.00    9.30
  -9  13   0   14.70    8.80
  -9 -13  -1   52.09    9.70
   9 -13   1   50.49   16.50
   9 -13   1   43.40   12.40
  -9 -13   1   47.40   10.10
   9 -13  -1   55.29    9.90
  -9  13  -1   52.99   14.70
  -9  13   2   50.79   11.80
  -9 -13  -2   82.79   10.80
   9 -13   2   80.59   14.70
   9 -13  -2   85.09   10.80
  -9 -13   2   76.99   11.60
   9  13  -3   83.89   13.40
  -9 -13  -3   47.50   10.10
   9 -13   3   51.69   12.40
  -9  13   3   38.40   11.10
   9 -13  -3   43.20    8.50
  -9 -13   3   67.99   11.10
   9  13  -4   30.60   11.80
  -9  13   4   50.59   10.30
   9 -13   4   60.09   13.20
  -9 -13   4   38.70   16.90
   9 -13  -4   46.80    9.50
   9 -13   5   32.60   10.70
  -9  13   5   34.00   10.70
  -9 -13  -5   48.60   13.80
  -9 -13   5   57.39   14.20
   9 -13  -5   26.70    9.30
  10 -13   0   35.20    8.30
  10 -13   1    1.20   11.10
 -10 -13  -1   12.50    7.10
  10 -13  -1   17.10    6.40
 -10 -13  -2   95.19   12.90
  10 -13   2   82.39   18.10
 -10 -13   2   97.29   13.60
  10 -13  -2  104.59   12.00
  10 -13   3    5.40    8.30
 -10 -13  -3   32.00   12.00
  10 -13  -3    2.70    5.30
 -10 -13   3   30.20   11.70
 -10 -13   4   28.20   15.00
   0  14   0   56.79    4.80
   0  14   1  151.98   11.10
   0  14   1  143.99   11.10
   0 -14  -2 2428.16  162.88
   0  14   2 2492.55  162.48
   0  14   3  373.76   26.40
   0 -14  -3  361.36   26.60
   0  14   4  915.81   61.29
   0 -14  -4  874.01   59.89
   0  14  -4  906.01   61.09
   0 -14  -4  842.72   60.59
   0 -14  -4  930.51   61.49
   0  14  -5  160.98   14.50
   0 -14  -5  162.48   13.40
   0  14   5  155.08   14.50
   0  14  -5  150.08   13.90
   0 -14  -5  159.48   12.50
   0 -14  -6 3360.26  222.78
   0 -14  -6 3396.76  221.88
   0  14  -6 3392.26  223.18
   0 -14  -6 3359.16  222.68
   0  14  -6 3328.57  223.08
   0 -14  -7   60.69    8.40
   0  14  -7   78.29   11.20
   0 -14  -7   68.59    9.20
   0 -14  -7   56.19    7.50
   0 -14  -8 1401.26   90.19
   0 -14  -8 1334.87   88.79
   0 -14  -8 1356.16   89.69
   0  14  -8 1224.48   89.69
   0  14   8 1300.47   89.29
   0  14   9  129.99   14.00
   0 -14  -9  145.99   13.30
   0 -14  -9  171.48   13.10
   0  14  -9  147.69   16.10
   0 -14  -9  186.08   14.80
   0 -14 -10  293.77   21.20
  -1 -14   0  434.36   29.30
   1  14   0  423.26   28.60
  -1  14   0  420.46   28.50
  -1  14   0  420.06   29.00
  -1  14   1 1205.28   89.29
  -1 -14  -1 1388.36   90.29
  -1  14   1 1355.76   89.69
  -1 -14  -1 1383.06   90.29
   1  14  -1 1423.76   89.09
  -1 -14   1 1365.66   85.19
   1  14   1 1339.97   85.39
  -1  14  -1 1157.18   85.19
  -1 -14  -2 1599.54  107.39
  -1  14   2 1665.73  107.09
  -1  14   2 1562.74  106.49
  -1 -14   2 1413.86   96.89
   1  14   2 1582.44   97.89
  -1  14  -2 1417.76   97.49
  -1  14   3  152.08   13.30
  -1  14   3  164.78   14.10
  -1 -14  -3  197.78   14.60
  -1 -14  -3  188.68   13.80
   1  14   3  184.68   13.40
  -1  14  -3  150.98   13.40
  -1 -14  -4   19.30    4.20
  -1  14   4   21.50    4.30
  -1 -14  -4   13.60    5.30
  -1 -14  -4   15.90    6.50
  -1  14   4   18.70    6.40
   1  14  -4    8.80    5.70
   1  14  -4   21.40    6.90
   1  14   4   17.50    5.30
  -1  14  -4   20.90    7.40
   1 -14  -4   21.20    5.30
   1 -14  -4   20.90    6.90
  -1  14  -4   20.10    6.90
  -1 -14  -5   91.69    9.60
  -1 -14  -5   82.89    8.70
   1  14  -5   87.49    9.50
  -1  14   5   95.89   11.40
  -1  14   5  105.19    8.80
  -1 -14  -5   89.89    9.70
   1  14  -5   81.89   12.30
   1 -14  -5   99.69    8.80
   1  14   5   83.39   10.30
  -1  14  -5   99.69   10.40
   1 -14  -5   95.79    9.70
  -1 -14  -6  410.26   30.40
  -1  14   6  473.85   30.40
   1  14  -6  420.96   29.50
  -1 -14  -6  392.66   29.40
   1  14  -6  393.06   31.30
  -1  14  -6  465.95   33.80
   1 -14  -6  466.95   33.20
   1 -14  -6  467.15   33.40
   1 -14  -6  453.35   32.30
  -1 -14  -7  415.46   30.50
   1  14  -7  383.76   31.40
   1  14  -7  430.26   29.90
  -1 -14  -7  423.46   30.70
  -1 -14  -7  434.96   29.90
   1 -14  -7  488.75   34.00
  -1  14  -7  479.25   35.50
   1 -14  -7  484.05   34.70
   1 -14  -7  485.25   35.20
  -1 -14  -8  264.77   21.00
  -1 -14  -8  256.17   19.30
  -1  14   8  245.38   20.00
  -1 -14  -8  261.17   20.20
  -1  14  -8  266.47   20.70
   1 -14  -8  272.37   20.20
   1 -14  -8  211.98   20.20
   1 -14  -8  254.77   19.50
  -1 -14  -9  112.19   12.80
  -1 -14  -9  119.39   10.90
  -1 -14  -9  121.39   10.50
   1 -14  -9  138.59   12.60
   1  14   9  110.99   12.00
   1 -14  -9  129.99   11.20
  -1  14  -9  126.49   14.00
  -1 -14 -10   87.29   11.70
  -1 -14 -10  102.79    9.20
   1 -14 -10  101.99    9.10
  -1  14 -10   84.79   13.00
   1 -14 -10  108.79   11.20
  -2 -14   0  432.96   28.90
  -2  14   0  402.76   27.80
   2  14   0  408.26   27.80
  -2  14   0  388.36   28.10
  -2 -14  -1 2178.08  145.69
  -2  14   1 2093.99  144.99
  -2  14   1 2299.87  145.39
   2  14  -1 2222.28  144.79
  -2 -14   1 1910.81  132.49
  -2  14  -1 2000.90  132.59
   2  14   1 2111.79  132.59
  -2 -14  -2 1829.92  126.29
  -2  14   2 1873.41  125.49
  -2  14   2 1987.60  126.29
  -2  14  -2 1600.44  102.19
   2  14   2 1584.44  102.19
  -2 -14   2 1437.16  101.79
  -2  14   3  899.01   58.59
  -2  14   3  856.31   57.39
  -2 -14  -3  820.22   57.09
   2  14  -3  825.52   57.09
  -2  14  -3  802.72   53.49
  -2  14  -3  821.72   53.99
   2  14   3  741.43   54.89
  -2  14   4  273.97   22.10
  -2 -14  -4  340.17   22.10
   2  14  -4  327.37   22.10
  -2 -14  -4  345.57   23.70
  -2  14   4  299.17   24.00
   2  14  -4  259.17   22.20
  -2  14  -4  298.47   22.00
   2 -14  -4  280.67   21.50
   2 -14  -4  287.47   21.70
   2 -14  -4  284.67   21.60
  -2  14  -4  280.57   21.50
   2  14   4  314.57   21.80
  -2  14   5  769.02   55.09
  -2 -14  -5  854.01   56.79
  -2  14   5  764.92   57.49
   2  14  -5  841.12   54.59
   2  14   5  752.02   51.69
   2 -14  -5  729.93   52.69
  -2 -14  -6  388.76   26.70
  -2 -14  -6  368.66   28.40
   2  14  -6  356.06   26.50
  -2  14   6  372.76   27.00
   2  14  -6  373.86   26.50
  -2 -14  -6  359.96   27.40
   2 -14  -6  364.66   27.40
   2 -14  -6  370.26   26.90
  -2  14  -6  369.16   27.50
   2  14  -7  200.98   15.10
  -2 -14  -7  178.18   15.60
   2  14  -7  166.88   15.20
  -2  14   7  162.78   15.70
  -2 -14  -7  187.38   15.40
  -2 -14  -7  200.78   14.80
  -2  14  -7  179.78   15.40
   2 -14  -7  169.38   14.20
   2 -14  -7  169.78   15.00
   2  14  -8  126.79   19.10
  -2  14   8  152.78   14.80
  -2 -14  -8  111.79   14.10
   2  14  -8  142.29   12.80
  -2  14  -8  101.49   15.70
  -2 -14  -9   74.39    8.60
   2  14  -9   69.99   10.30
  -2 -14  -9   74.59   10.80
  -2 -14  -9   77.19    8.10
   2  14   9   63.79    8.90
   2 -14  -9   64.29    8.00
   2 -14  -9   69.29    9.30
  -2  14  -9   65.99   10.60
  -2 -14 -10   82.39   11.30
  -2  14 -10   80.09   10.00
  -3 -14   0  340.97   24.10
  -3  14   0  346.77   23.60
   3  14   0  340.97   23.60
  -3  14   0  317.67   23.80
  -3  14   1 5109.09  318.77
  -3 -14  -1 4832.82  318.77
  -3  14   1 4593.84  318.17
  -3 -14   1 4716.83  297.47
   3  14   1 4425.16  297.07
  -3  14  -1 4430.66  297.17
   3  14  -2  204.08   15.40
  -3  14   2  191.28   16.10
  -3  14   2  204.78   16.50
  -3 -14  -2  220.08   16.40
   3 -14  -2  182.58   14.10
  -3 -14   2  193.88   14.50
  -3  14  -2  185.58   14.50
  -3  14  -2  183.68   15.60
  -3  14   3 1226.58   83.69
   3  14  -3 1201.48   82.99
   3  14  -3 1253.47   83.09
  -3 -14  -3 1352.06   84.99
  -3 -14  -3 1206.48   83.09
   3 -14  -3 1200.28   79.39
  -3 -14   3 1236.88   80.19
  -3  14  -3 1230.58   80.39
   3 -14  -3 1212.48   80.09
   3  14   3 1071.09   80.39
  -3  14  -3 1130.59   79.89
   3  14   3 1257.47   80.19
  -3 -14  -4  129.89   12.70
  -3  14   4  154.28   12.40
  -3 -14  -4  126.49   11.10
   3  14  -4  143.39   11.50
  -3  14   4  139.89   14.90
   3  14  -4  119.99   11.40
   3 -14  -4  121.59   11.30
  -3  14  -4  129.49   11.70
   3 -14  -4  127.99   11.90
  -3  14  -4  126.09   11.50
   3  14   4  121.39   11.50
   3 -14  -4  139.59   11.80
   3  14  -5   63.99    8.60
   3  14  -5   57.09    7.50
  -3 -14  -5   53.89    8.40
  -3 -14  -5   60.99    7.00
  -3  14   5   69.19    8.90
  -3  14  -5   45.10    7.60
   3 -14  -5   49.30    8.50
   3 -14  -5   57.29    7.80
  -3 -14  -6   79.19   10.40
  -3 -14  -6   83.99    8.30
   3  14  -6  104.49    9.30
  -3  14   6   76.09   11.20
  -3 -14  -6   73.59    9.30
   3  14  -6   69.89    8.80
  -3  14  -6   61.99    9.00
   3 -14  -6   70.69    8.20
   3 -14  -6   75.89   14.30
   3 -14  -6   65.19    9.10
  -3 -14  -7  110.09   11.30
  -3  14   7  102.79   14.40
  -3 -14  -7  120.29   10.20
   3  14  -7  107.79   11.10
   3  14  -7  118.69   11.30
  -3 -14  -7  118.59   11.80
   3 -14  -7  117.59   10.70
   3 -14  -7  112.89   11.70
  -3  14  -7  110.39   11.30
   3  14  -8  198.88   15.80
  -3 -14  -8  198.48   15.20
   3  14  -8  160.28   16.00
  -3 -14  -8  190.38   16.70
  -3 -14  -8  199.38   16.30
   3 -14  -8  175.48   15.00
   3 -14  -8  190.58   16.30
  -3  14  -8  176.38   15.90
   3  14  -9   85.89    9.90
  -3 -14  -9   75.79    7.70
  -3 -14  -9   77.29    8.70
   3 -14  -9   83.69   10.20
  -3  14  -9   74.19    9.40
   3 -14  -9   79.49    8.50
  -4  14   0 1080.19   74.79
   4  14   0 1106.29   75.79
   4 -14   0 1077.69   73.99
   4  14   0 1193.58   74.79
  -4 -14  -1  239.58   19.10
   4 -14   1  257.97   18.20
   4  14  -1  244.98   18.70
  -4  14   1  254.97   18.80
   4 -14  -1  253.57   16.80
  -4  14  -1  241.98   17.30
  -4 -14   1  215.68   18.10
   4  14   1  207.78   18.50
  -4 -14  -2  400.76   29.90
   4  14  -2  426.36   30.00
  -4  14   2  441.36   30.80
   4  14  -2  418.76   29.80
  -4 -14  -2  458.45   31.30
   4  14   2  387.06   29.80
   4  14   2  400.26   28.80
  -4 -14   2  377.96   31.10
   4 -14  -2  432.96   28.50
  -4  14  -2  415.96   28.90
  -4  14  -2  439.56   29.60
  -4  14   3  163.68   16.10
   4  14  -3  146.69   12.50
  -4 -14  -3  148.69   12.60
  -4 -14  -3  155.68   13.90
   4  14  -3  146.09   12.60
  -4  14   3  169.38   13.70
  -4 -14   3  141.69   12.70
   4  14   3  145.89   13.90
  -4  14  -3  159.88   12.80
  -4  14  -3  143.29   12.00
   4 -14  -3  127.99   13.30
   4  14   3  137.29   12.10
   4 -14  -3  155.48   11.70
   4 -14  -3  107.99   14.70
  -4  14   4   65.39   15.20
   4  14  -4   66.19    8.60
  -4  14   4   68.39    9.90
   4  14  -4   61.99    7.80
  -4 -14  -4   71.29    9.00
   4 -14  -4   60.69    8.90
  -4 -14   4   67.79   10.50
   4  14   4   70.39    9.70
  -4  14  -4   69.69    8.70
  -4  14  -4   67.29    8.30
   4  14   4   66.69   11.20
  -4 -14  -5   65.09    7.20
  -4  14   5   56.09   11.00
   4  14  -5   60.19    7.80
   4  14  -5   54.69    8.00
  -4 -14  -5   62.39    8.90
   4 -14  -5   44.80    8.10
   4 -14  -5   51.19    7.20
   4 -14  -5   42.70    8.40
  -4  14  -5   44.30    7.60
  -4 -14   5   34.70   13.30
   4  14  -6  227.48   16.70
  -4 -14  -6  217.88   17.70
  -4  14   6  195.48   20.00
   4  14  -6  197.28   16.70
  -4 -14  -6  213.58   19.50
  -4 -14  -6  219.98   16.70
   4 -14  -6  186.68   14.90
   4 -14  -6  176.98   16.00
   4 -14  -6  180.58   16.70
  -4  14  -6  179.48   15.40
  -4 -14  -7  342.67   24.40
  -4 -14  -7  330.57   26.40
  -4 -14  -7  353.66   25.50
   4  14  -7  296.17   24.40
   4  14  -7  347.57   24.80
  -4 -14  -7  321.57   25.40
   4 -14  -7  322.17   25.10
   4 -14  -7  324.27   24.10
  -4  14  -7  325.47   24.70
  -4 -14  -8   44.90    5.80
   4  14  -8   25.60    7.80
   4  14  -8   46.60    8.00
  -4 -14  -8   42.00    7.40
  -4  14  -8   40.10    7.00
   4 -14  -8   35.70    6.40
   4 -14  -8   38.80    8.10
  -4 -14  -9  364.66   25.80
  -4 -14  -9  351.86   25.00
   4  14  -9  353.76   26.50
   4 -14  -9  333.07   23.50
  -4  14  -9  339.17   24.00
   4 -14  -9  313.17   24.40
  -5  14   0  217.58   17.10
  -5 -14   0  208.38   17.30
   5 -14   0  229.18   16.30
   5  14   0  216.58   17.70
  -5  14   1 1302.17   89.79
   5  14  -1 1309.27   89.19
   5 -14   1 1350.56   88.59
  -5 -14  -1 1366.86   90.29
   5  14   1 1267.27   86.49
   5 -14  -1 1388.16   85.09
  -5 -14   1 1307.67   86.19
   5  14   1 1157.68   85.79
  -5  14  -1 1250.47   85.79
  -5  14   2  296.07   22.10
  -5 -14  -2  289.37   22.20
  -5 -14  -2  250.17   21.30
   5  14  -2  275.97   20.80
   5 -14   2  306.67   20.80
   5  14   2  251.77   20.80
  -5  14  -2  269.07   20.50
  -5  14  -2  306.57   21.50
  -5 -14   2  260.37   21.20
   5  14  -3   19.20    6.90
   5  14  -3   17.80    5.80
  -5 -14  -3   19.20    6.60
  -5  14   3   38.80    8.70
  -5 -14   3   18.50    7.20
  -5  14  -3   13.00    7.30
   5 -14  -3   28.50    6.00
  -5  14  -3   16.90    5.30
   5  14   3   17.00    9.70
  -5  14   4   67.89   11.00
  -5 -14  -4   28.00    7.70
   5  14  -4   47.10    7.20
   5  14   4   37.10    9.80
  -5  14  -4   30.80    7.90
  -5  14  -4   34.00    6.80
   5 -14  -4   32.20    9.90
   5 -14  -4   32.00    8.30
   5 -14  -4   41.40    7.10
  -5  14   5 1172.88   85.59
   5  14  -5 1147.79   83.59
  -5 -14  -5 1310.27   86.89
   5  14  -5 1270.87   84.09
  -5 -14  -5 1325.07   83.99
   5  14   5 1148.89   76.79
   5 -14  -5 1034.90   75.79
  -5 -14   5 1128.69   76.89
  -5  14  -5 1163.58   76.49
   5 -14  -5 1156.78   75.29
   5 -14  -5 1064.89   75.69
  -5 -14  -6   24.30    9.20
   5  14  -6   37.90    7.90
  -5 -14  -6   37.40    6.20
   5  14  -6   25.20    6.50
  -5 -14  -6   30.10    7.30
   5 -14  -6   19.30    6.40
  -5  14  -6   19.60    6.80
   5 -14  -6   27.40    6.70
   5 -14  -6   23.70    8.50
  -5 -14  -7   82.59    8.00
  -5 -14  -7   62.89    9.00
  -5 -14  -7   57.19   11.30
   5  14  -7   57.09    8.10
   5 -14  -7   45.80   16.00
   5 -14  -7   48.10    7.30
  -5  14  -7   54.19    8.10
   5 -14  -7   48.80    9.30
   5  14  -8   45.80    7.90
  -5 -14  -8   55.19    6.90
   5  14  -8   72.69    9.70
  -5 -14  -8   50.19    8.60
   5 -14  -8   60.69    7.50
   5 -14  -8   55.09    9.20
  -5  14  -8   52.19    7.90
  -5 -14  -9    4.90    3.50
  -5  14  -9    6.00    4.00
   5 -14  -9    3.60    2.90
   6 -14   0   71.29    7.90
  -6  14   0   68.49    8.40
  -6 -14   0   64.59    8.70
  -6  14   1  161.08   14.10
  -6 -14  -1  145.29   13.80
   6  14  -1  141.79   14.80
   6 -14   1  174.58   13.80
  -6  14  -1  158.78   13.80
   6 -14  -1  181.78   13.40
  -6 -14   1  138.29   14.00
  -6 -14  -2  219.78   18.00
   6 -14   2  183.28   17.10
   6  14  -2  222.08   17.70
  -6  14   2  229.38   18.40
   6  14   2  206.68   16.90
  -6  14  -2  172.08   15.10
  -6 -14   2  183.58   16.20
   6 -14  -2  172.78   14.50
   6  14  -3  208.28   16.80
   6  14  -3  200.78   16.30
  -6 -14  -3  174.78   16.90
  -6 -14  -3  215.28   18.10
  -6  14   3  226.88   19.60
   6  14   3  202.78   18.40
   6 -14  -3  202.78   16.20
  -6  14  -3  222.88   17.50
  -6  14  -3  205.08   16.90
  -6 -14   3  180.28   17.70
  -6 -14  -4 1898.61  122.49
   6  14  -4 1787.52  122.79
  -6  14   4 1910.61  125.09
   6  14  -4 1756.42  122.39
   6 -14  -4 1431.26  111.79
  -6  14  -4 1805.42  112.29
  -6 -14   4 1623.74  113.29
   6 -14  -4 1667.73  111.49
   6 -14  -4 1685.93  111.19
   6  14   4 1782.02  113.49
  -6 -14  -5  211.58   15.90
   6  14  -5  180.88   15.80
  -6 -14  -5  210.38   18.30
   6  14  -5  197.48   17.10
   6 -14  -5  199.48   16.10
  -6 -14   5  160.98   18.20
   6 -14  -5  193.48   15.50
  -6  14  -5  213.08   16.30
   6 -14  -5  170.78   16.20
  -6 -14  -6  484.65   33.10
   6  14  -6  410.26   32.80
   6  14  -6  424.86   35.30
  -6 -14  -6  514.25   36.30
  -6 -14  -6  485.45   37.10
  -6 -14   6  388.76   33.40
   6 -14  -6  422.86   32.10
  -6  14  -6  477.45   31.30
   6 -14  -6  362.46   30.40
   6 -14  -6  434.46   29.80
  -6 -14  -7   21.40   11.40
  -6 -14  -7   21.40    6.70
  -6  14  -7   17.80    6.60
   6 -14  -7   29.90    9.60
   6 -14  -7   15.20    9.50
   6  14  -8   29.80    7.40
   6  14  -8   45.30    8.20
  -6 -14  -8   27.80    6.60
  -6 -14  -8   30.70    5.30
   6 -14  -8   37.50    9.30
  -6  14  -8   33.20    6.20
   6 -14  -8   39.30    7.60
   7 -14   0  298.07   22.60
  -7 -14   0  307.07   24.10
  -7  14   0  293.77   23.80
  -7  14   1   44.10   10.00
   7 -14   1   37.00    8.30
  -7 -14  -1   30.60    7.30
   7 -14  -1   26.10    6.90
  -7  14  -1   28.90    7.60
  -7 -14   1   22.10    7.50
   7  14  -2  513.25   36.20
  -7 -14  -2  496.75   39.60
  -7  14   2  519.55   37.80
   7 -14   2  478.65   35.30
   7 -14  -2  462.85   34.40
   7  14   2  510.55   36.60
  -7  14  -2  445.66   36.30
  -7 -14   2  499.45   36.70
  -7  14   3   52.49   17.40
  -7 -14  -3   45.40    9.10
   7  14   3   41.90   10.20
  -7  14  -3   40.10   12.60
  -7 -14   3   62.79   10.50
  -7  14  -3   41.20    8.10
   7 -14  -3   58.69    8.10
   7  14  -4  334.37   26.80
   7  14  -4  361.86   27.80
  -7 -14  -4  380.16   28.80
  -7 -14  -4  389.36   30.10
  -7  14  -4  364.56   26.40
  -7 -14   4  346.57   27.80
   7 -14  -4  330.17   26.00
   7 -14  -4  351.66   28.70
   7  14   4  337.77   27.60
  -7 -14  -5  122.39   14.80
   7  14  -5  159.18   14.20
  -7 -14  -5  136.29   12.80
   7  14  -5  130.69   12.40
   7 -14  -5  158.98   14.00
   7 -14  -5  111.89   13.00
  -7 -14   5  148.39   15.10
  -7  14  -5  118.59   13.30
  -7 -14  -6  215.28   16.30
   7  14  -6  159.98   15.40
  -7 -14  -6  210.68   18.50
   7  14  -6  182.48   16.40
  -7 -14  -6  206.68   15.90
   7 -14  -6  150.08   14.10
  -7  14  -6  200.38   14.30
   7 -14  -6  116.69   18.00
   7 -14  -6  168.58   15.50
  -7 -14  -7   90.49    9.10
   7  14  -7   96.59   10.60
  -7 -14  -7  108.29   14.50
   7  14  -7   82.09    9.70
  -7 -14  -7   99.89    9.80
   7 -14  -7  100.29   16.00
  -7  14  -7   81.79    9.20
  -8  14   0  281.97   23.00
  -8 -14   0  296.27   23.00
   8 -14   0  278.57   21.20
   8 -14   0  243.58   27.10
  -8  14   1  114.69   16.30
  -8 -14  -1  121.19   12.60
   8 -14   1  126.29   12.40
  -8  14   1   97.29   15.00
  -8 -14   1  133.89   13.70
  -8  14  -1  123.79   13.80
   8 -14  -1  125.99   12.60
  -8 -14  -2  225.38   18.20
   8  14  -2  216.98   17.80
  -8  14   2  175.68   22.20
  -8  14   2  170.78   17.70
  -8  14  -2  205.18   18.00
  -8 -14   2  202.88   18.70
   8 -14  -2  204.08   17.20
  -8 -14  -3   66.69   10.10
  -8  14   3   50.09   10.70
  -8 -14   3   84.09   13.20
  -8  14   4   24.50    9.20
  -8 -14  -4   27.20    9.20
   8 -14  -4   26.80    8.50
  -8 -14   4   40.00   11.50
  -8  14   5  123.69   14.90
   8  14  -5  171.38   14.60
  -8 -14  -5  164.18   16.10
  -8 -14   5  176.18   19.10
   8 -14  -5  132.79   13.60
  -8  14  -5  125.49   15.70
  -8  14   6   61.79   10.50
  -8 -14  -6   85.59   13.20
  -8 -14  -6   73.69    8.60
   8  14  -6   60.49    9.80
   8 -14  -6   61.79   11.80
  -9  14   0  333.87   28.40
  -9 -14   0  311.07   25.90
   9 -14   0  314.07   24.10
  -9 -14  -1   55.19   10.00
   9 -14   1   69.69   16.80
  -9  14   1   46.60   12.40
   9 -14   1   46.40   12.50
  -9 -14   1   49.50    9.90
   9 -14  -1   54.49    9.40
  -9  14  -1   70.69   14.30
  -9 -14  -2   81.69   11.10
   9 -14   2   75.19   14.50
  -9  14   2   65.59   13.40
  -9 -14   2   79.29   11.50
   9 -14  -2   78.49   10.30
  -9 -14  -3  214.78   18.80
   9 -14   3  207.28   20.20
   9 -14  -3  172.08   14.90
  -9 -14   3  178.88   17.60
  -9 -14  -4    4.00    7.00
  -9  14   4    3.60    6.40
   9 -14   4    5.90    6.70
   9  14  -4    6.80    6.30
   9 -14  -4    5.60    4.90
  -9 -14   4   27.40   12.30
   9 -14   5  150.58   15.30
  -9 -14  -5  149.19   16.90
  -9 -14  -5  149.79   12.40
  -9  14   5  111.19   14.60
  -9 -14   5   71.69   16.30
   9 -14  -5  120.09   11.70
  10 -14   0   14.00    8.50
 -10 -14   0   61.39   10.50
 -10 -14  -1   -0.30    6.70
  10 -14   1   -1.30   12.20
 -10 -14   1    0.20    7.40
  10 -14  -1    3.90    6.80
 -10 -14  -2   76.49   12.40
  10 -14   2   67.59   18.50
 -10 -14   2   86.39   13.50
  10 -14  -2   67.89   10.60
  10 -14   3   42.10   15.00
 -10 -14  -3   69.09   12.60
 -10 -14   3   67.79   13.90
  10 -14  -3   55.89   10.40
   0  15   0    6.50    2.30
   0  15   0    8.70    2.40
   0  15   1 2987.20  193.88
   0  15   1 2909.81  193.68
   0  15   2 1726.83  118.69
   0 -15  -2 1837.12  119.79
   0  15   2 1831.92  119.29
   0  15   3 1680.83  107.99
   0 -15  -3 1656.83  108.19
   0 -15  -3 1505.45  106.79
   0  15   4   74.39    8.60
   0 -15  -4   73.69    9.00
   0  15  -4   69.69   10.00
   0 -15  -4   76.09    7.40
   0 -15  -4   81.99    8.60
   0 -15  -5  157.68   13.30
   0  15  -5  157.08   14.10
   0  15  -5  135.09   13.40
   0  15   5  146.99   14.20
   0 -15  -5  153.38   12.60
   0 -15  -6  604.94   39.70
   0 -15  -6  583.04   40.50
   0  15  -6  522.55   41.70
   0  15  -6  586.34   41.10
   0 -15  -6  570.04   40.50
   0 -15  -7  718.43   48.00
   0 -15  -7  699.43   48.80
   0  15  -7  706.43   49.50
   0 -15  -7  670.93   48.90
   0  15   8   57.79    8.60
   0 -15  -8   50.99   10.50
   0 -15  -8   57.59    8.20
   0 -15  -8   57.39   10.50
   0 -15  -9  413.76   29.90
   0 -15  -9  425.56   30.70
   0 -15 -10   99.39   11.10
   0 -15 -10   91.29    8.80
  -1  15   0  195.18   12.60
  -1 -15   0  162.08   13.40
  -1  15   0  187.08   13.10
   1  15   0  161.98   12.50
  -1  15   1 1113.99   69.29
  -1  15   1 1042.40   68.99
  -1 -15  -1  991.40   69.69
   1  15  -1  997.20   68.49
   1  15   1  964.90   64.99
  -1  15  -1 1006.50   65.09
  -1 -15   1  957.40   64.89
  -1 -15  -2 1627.34  109.29
  -1  15   2 1594.44  108.19
  -1  15   2 1685.13  108.89
  -1  15  -2 1454.55   99.99
   1  15   2 1562.44  100.29
  -1 -15  -3  982.30   77.79
  -1 -15  -3 1273.17   81.39
  -1  15   3 1177.58   78.29
  -1  15   3 1255.47   79.29
  -1  15  -3 1178.78   74.99
  -1  15  -3 1093.29   74.09
   1  15   3 1051.59   74.69
  -1 -15  -4  107.39   10.30
  -1 -15  -4  104.09   10.40
  -1  15   4  110.19   11.10
  -1  15   4  110.09    9.30
   1  15  -4   95.69   12.60
  -1 -15  -4  104.69    9.00
   1  15  -4  100.49   10.00
   1  15   4  108.49   10.00
  -1  15  -4   91.19   10.20
   1 -15  -4   96.69   10.20
  -1  15  -4  104.49   10.50
   1 -15  -4  100.09    8.90
  -1 -15  -5  165.88   13.70
  -1 -15  -5  216.48   19.40
   1  15  -5  185.38   16.70
  -1  15   5  169.58   17.00
   1  15  -5  162.88   14.30
  -1 -15  -5  189.88   15.70
  -1  15   5  173.88   14.40
  -1  15  -5  188.58   16.90
   1 -15  -5  170.08   13.60
   1  15   5  173.08   15.50
   1 -15  -5  163.68   14.50
   1  15  -6  718.53   49.70
  -1 -15  -6  742.13   49.90
   1  15  -6  666.03   51.19
  -1 -15  -6  710.33   50.69
  -1  15   6  814.12   50.49
  -1  15  -6  793.12   55.79
   1 -15  -6  856.51   54.59
   1 -15  -6  793.42   55.19
   1 -15  -6  762.72   55.29
  -1 -15  -7  128.49   12.00
  -1 -15  -7  128.59   12.40
  -1 -15  -7  126.89   11.30
  -1  15   7  140.99   12.50
   1  15  -7  120.09   12.20
   1  15  -7  126.99   15.60
   1 -15  -7  139.39   12.90
   1 -15  -7  125.49   11.50
   1 -15  -7  135.59   12.20
  -1  15  -7  134.79   13.50
   1  15  -8  437.56   33.40
  -1  15   8  477.35   33.10
  -1 -15  -9   51.79    7.50
  -1 -15  -9   62.69   10.30
  -1 -15  -9   56.79    7.50
   1  15   9   37.00   10.00
  -1  15  -9   50.29   11.20
   1 -15  -9   69.39    9.30
   1 -15  -9   59.29    7.30
  -1 -15 -10   13.20    5.30
  -1 -15 -10   24.50    5.90
   1 -15 -10   30.00    6.40
  -1  15 -10   33.20   11.90
   2  15   0  396.56   27.30
  -2  15   0  397.56   27.30
  -2  15   0  391.46   27.70
  -2 -15   0  416.26   28.30
  -2  15   1  608.24   40.60
  -2 -15  -1  543.65   41.10
   2  15  -1  591.14   40.20
  -2  15   1  646.44   40.90
   2  15   1  549.15   35.80
  -2 -15   1  468.55   35.80
  -2 -15   1  498.05   36.10
  -2  15  -1  586.44   36.10
  -2 -15  -2 2842.32  187.18
  -2  15   2 2726.83  186.28
  -2  15   2 2908.81  186.98
  -2 -15   2 1943.51  153.18
   2  15   2 2565.54  152.48
  -2  15  -2 2417.76  152.28
  -2 -15   2 2295.77  151.98
  -2 -15  -3  449.46   32.20
   2  15  -3  457.05   32.20
  -2  15   3  483.65   32.60
  -2 -15  -3  484.75   33.80
   2 -15  -3  457.45   32.60
  -2  15  -3  491.35   33.70
   2  15  -4  202.68   15.40
   2  15  -4  176.98   20.50
  -2 -15  -4  209.38   16.80
  -2 -15  -4  202.28   15.30
  -2  15   4  199.68   15.50
  -2  15   4  226.18   18.20
   2 -15  -4  197.08   15.70
   2  15   4  195.98   15.90
  -2  15  -4  196.28   15.80
   2 -15  -4  194.88   15.70
  -2  15  -4  204.58   16.10
  -2  15   5  261.37   24.00
   2  15  -5  235.18   20.50
  -2 -15  -5  306.67   20.60
  -2 -15  -5  299.47   21.50
  -2 -15  -5  309.77   22.50
  -2  15   5  264.97   20.80
  -2  15  -5  287.07   22.10
   2  15   5  271.57   23.00
   2 -15  -5  302.27   22.30
   2 -15  -5  292.87   21.80
   2  15  -6  408.66   28.10
  -2  15   6  396.26   28.60
  -2 -15  -6  410.36   28.20
   2  15  -6  333.97   27.90
  -2 -15  -6  408.16   30.20
  -2 -15  -6  404.96   29.10
   2 -15  -6  415.16   30.50
  -2  15  -6  420.76   30.70
   2 -15  -6  408.46   29.90
   2  15  -7  127.59   11.90
  -2  15   7  129.29   13.00
  -2 -15  -7  137.59   12.30
   2  15  -7  106.59   17.20
  -2 -15  -7  135.29   12.60
  -2 -15  -7  145.79   11.50
   2 -15  -7  124.69   12.40
  -2  15  -7  129.59   12.60
   2 -15  -7  121.39   11.40
  -2 -15  -8  598.64   41.10
   2  15  -8  563.34   40.40
  -2  15   8  515.45   41.30
  -2 -15  -8  615.64   40.40
  -2 -15  -8  600.94   41.30
   2 -15  -8  557.64   39.40
   2 -15  -8  533.75   38.40
  -2  15  -8  541.95   39.30
  -2 -15  -9   13.80    5.30
  -2 -15  -9    9.20    4.20
  -2 -15  -9   20.40    5.40
   2  15  -9    3.50    6.00
   2 -15  -9   21.80    8.00
   2 -15  -9   20.30    6.30
  -2  15  -9   10.40    5.10
  -3  15   0  826.52   51.59
   3  15   0  718.53   51.59
  -3 -15   0  734.23   52.19
  -3  15   0  785.32   52.59
   3  15  -1   30.50    6.40
  -3 -15  -1   28.20    5.80
  -3  15   1   30.60    5.90
  -3 -15   1   28.10    6.00
   3 -15  -1   34.20    5.80
   3  15   1   32.20    4.50
  -3 -15  -2  294.47   21.70
  -3  15   2  322.77   22.90
  -3 -15  -2  323.07   24.00
   3  15  -2  303.77   21.60
  -3  15   2  273.97   23.00
  -3 -15   2  300.27   22.70
   3  15   2  326.57   22.80
   3 -15  -2  310.37   22.10
  -3 -15  -3  228.48   16.90
   3  15  -3  223.58   17.30
  -3  15   3  233.28   19.30
   3  15  -3  219.38   17.00
  -3  15   3  216.98   17.50
  -3 -15  -3  249.68   18.60
  -3 -15   3  194.88   16.30
   3  15   3  215.78   15.80
  -3  15  -3  210.48   16.30
   3 -15  -3  207.58   15.50
   3 -15  -3  196.28   16.80
  -3  15  -3  198.18   15.70
   3  15  -4  741.03   49.70
  -3  15   4  690.23   52.39
  -3 -15  -4  733.23   49.99
  -3 -15  -4  787.12   51.99
  -3  15   4  686.23   50.49
   3  15  -4  761.22   52.29
   3 -15  -4  661.73   46.00
   3  15   4  670.93   46.20
  -3  15  -4  660.73   46.20
   3 -15  -4  681.43   45.50
   3 -15  -4  646.44   45.50
  -3  15   5   57.99    8.80
  -3 -15  -5   44.70    6.30
   3  15  -5   46.00    6.90
  -3 -15  -5   42.00    7.80
   3 -15  -5   49.99    7.80
   3 -15  -5   41.40    7.00
  -3  15  -5   46.60    7.40
  -3 -15  -6  633.14   43.80
   3  15  -6  585.44   41.20
  -3 -15  -6  625.14   42.60
  -3 -15  -6  619.44   41.30
   3  15  -6  554.04   40.90
  -3  15   6  550.84   42.20
  -3  15  -6  558.34   38.80
   3 -15  -6  505.25   38.30
   3 -15  -6  549.65   37.80
  -3  15   7   64.79   13.40
  -3 -15  -7   89.29   10.00
   3  15  -7   94.89    9.70
   3  15  -7   81.99   10.10
  -3 -15  -7   93.09    8.70
  -3 -15  -7   86.99   10.70
  -3  15  -7   81.39    9.80
   3 -15  -7   76.49   10.10
   3 -15  -7   83.29    9.00
   3  15  -8  301.17   22.50
  -3 -15  -8  312.67   23.00
  -3 -15  -8  309.87   21.90
   3  15  -8  256.47   22.70
  -3 -15  -8  307.67   23.10
   3 -15  -8  280.87   21.30
  -3  15  -8  286.97   22.20
   3 -15  -8  287.27   22.40
   3  15  -9  136.89   13.10
  -3 -15  -9  150.08   11.80
  -3 -15  -9  143.69   12.40
  -3  15  -9  151.18   13.20
   3 -15  -9  144.29   13.30
   3 -15  -9  145.29   12.20
   4  15   0  622.84   41.30
  -4  15   0  567.64   41.20
   4 -15   0  556.84   40.40
  -4 -15   0  643.34   41.80
   4 -15   1 1073.59   73.49
  -4 -15  -1 1173.38   75.09
  -4  15   1 1060.29   74.49
   4  15  -1 1109.19   74.19
  -4 -15   1 1059.69   70.89
   4 -15  -1 1039.30   69.09
   4  15   1 1040.50   69.79
  -4  15  -1 1001.00   69.69
   4  15  -2  578.24   40.60
  -4 -15  -2  612.54   42.10
   4  15  -2  555.94   40.50
  -4  15   2  621.24   41.70
   4 -15   2  649.54   40.70
  -4 -15  -2  540.85   40.50
   4  15   2  523.05   37.40
   4 -15  -2  535.35   36.70
  -4  15  -2  511.05   37.30
  -4 -15   2  557.14   38.20
  -4  15  -2  563.24   38.00
  -4  15   3   75.29   12.70
  -4 -15  -3   79.69    8.50
  -4 -15  -3   78.19    9.20
   4  15  -3   98.69    9.30
   4  15  -3   77.39    8.20
  -4  15   3   71.29    9.40
   4 -15   3   66.39   10.80
   4 -15  -3   60.09   10.50
  -4 -15   3   76.09    9.50
   4  15   3   69.59   10.20
   4  15   3   70.49    8.50
  -4  15  -3   66.29    8.60
   4 -15  -3   64.69    7.60
  -4  15  -3   63.39    7.60
  -4 -15  -4   11.90    5.40
   4  15  -4    8.10    3.30
  -4 -15  -4    7.80    4.00
  -4  15   4   11.90   12.10
  -4  15   4   19.50    8.40
   4 -15  -4    9.80    3.80
  -4 -15   4    9.00    5.40
  -4  15  -4    5.10    3.50
  -4  15  -4    6.10    3.20
   4 -15  -4    5.30    3.90
  -4  15   5   23.60   10.40
  -4 -15  -5   29.40    5.70
  -4 -15  -5   21.70    7.30
   4  15  -5   35.30    6.70
   4  15  -5   23.70    6.70
   4 -15  -5   25.10    7.70
   4 -15  -5   19.30    7.00
   4 -15  -5   23.70    7.90
  -4  15  -5   27.50    7.30
  -4 -15  -6  227.88   16.80
  -4 -15  -6  224.38   17.80
  -4 -15  -6  226.08   19.50
  -4  15   6  203.08   22.50
   4  15  -6  193.88   16.90
   4  15  -6  215.88   17.00
  -4  15  -6  187.08   15.70
   4 -15  -6  188.08   16.40
   4 -15  -6  188.48   15.20
   4 -15  -6  183.58   16.80
   4  15  -7  254.07   19.70
  -4 -15  -7  240.48   21.20
  -4 -15  -7  249.18   20.00
  -4 -15  -7  257.77   19.00
  -4  15  -7  212.58   17.30
   4 -15  -7  212.18   16.90
   4 -15  -7  206.28   17.70
  -4 -15  -8   81.79    9.20
   4  15  -8   69.99   10.30
  -4 -15  -8   86.49    7.80
   4  15  -8   79.49    9.30
   4 -15  -8   76.59    9.60
  -4  15  -8   81.49    8.90
   4 -15  -8   79.29    8.40
   4  15  -9  115.09   12.10
  -4 -15  -9  116.69    9.70
  -4 -15  -9  120.19   10.50
   4 -15  -9  116.39   10.20
   4 -15  -9  120.89   11.00
  -4  15  -9  116.89   10.50
   5  15   0  252.97   19.60
  -5  15   0  239.48   19.30
  -5 -15   0  276.47   20.00
   5 -15   0  236.08   18.30
  -5  15   1   21.60    6.10
  -5 -15  -1   12.30    5.70
   5 -15   1   21.20    6.10
   5  15  -1    9.50    4.30
   5 -15  -1   15.10    5.30
  -5  15  -1   14.80    4.90
   5  15   1   10.80    5.60
  -5 -15   1   14.10    6.20
  -5  15  -1    5.80    5.70
  -5 -15  -2  458.25   33.50
   5 -15   2  452.85   31.70
  -5  15   2  452.55   33.30
   5  15  -2  520.45   34.00
  -5 -15  -2  401.46   31.90
  -5 -15   2  420.56   30.90
  -5  15  -2  419.16   30.20
   5  15   2  416.76   32.10
  -5  15  -2  458.15   30.80
   5  15   2  384.06   30.50
  -5 -15  -3   51.09   11.40
   5  15  -3   37.50    6.50
  -5 -15  -3   34.60    7.30
   5 -15   3   24.60    9.60
   5  15  -3   54.29    7.20
  -5  15   3   19.50   13.80
  -5  15   3   24.70    9.00
  -5  15  -3   18.20    5.70
   5  15   3   39.40    9.20
   5 -15  -3   21.50    6.00
  -5 -15   3   28.70    8.10
  -5  15  -3   21.80    7.90
  -5 -15  -4  577.44   37.90
  -5 -15  -4  566.94   40.10
  -5  15   4  522.45   39.60
   5  15  -4  506.95   37.60
   5  15  -4  535.85   37.90
  -5  15  -4  495.55   35.60
  -5  15  -4  500.55   35.40
   5  15   4  498.65   36.00
   5 -15  -4  510.15   34.60
   5 -15  -4  471.15   35.20
   5 -15  -4  469.95   34.60
  -5 -15   4  495.55   36.30
   5  15  -5  586.44   44.90
  -5 -15  -5  674.83   52.29
  -5  15   5  701.83   47.60
   5  15  -5  652.63   45.50
  -5 -15  -5  648.84   45.10
   5 -15  -5  516.55   38.10
   5 -15  -5  500.75   38.40
  -5  15  -5  560.74   38.90
  -5 -15   5  551.74   40.40
   5 -15  -5  575.34   37.80
   5  15  -6   63.89    9.10
  -5 -15  -6   80.89    9.80
   5  15  -6   91.09   10.20
  -5 -15  -6   77.09   11.10
  -5 -15  -6   81.29    8.60
   5 -15  -6   66.69    8.40
  -5  15  -6   67.79    8.90
   5 -15  -6   64.19   10.40
   5 -15  -6   64.99   12.20
  -5 -15  -7  367.86   27.60
   5  15  -7  322.07   25.50
  -5 -15  -7  370.36   25.10
   5  15  -7  281.47   24.50
  -5 -15  -7  371.16   26.20
   5 -15  -7  288.17   23.10
   5 -15  -7  262.77   26.60
  -5  15  -7  327.87   23.00
   5 -15  -7  301.17   21.80
  -5 -15  -8  105.39    8.80
   5  15  -8   75.49   10.00
  -5 -15  -8   96.89    9.90
   5  15  -8   97.89   10.50
   5 -15  -8   86.89    8.80
  -5  15  -8   85.39    9.10
   5 -15  -8   78.29    9.90
  -6 -15   0  134.29   12.20
   6 -15   0  117.69   10.90
  -6  15   0  117.39   11.70
   6 -15   1   20.30    7.00
  -6  15   1   35.00    7.40
  -6 -15  -1   31.90    6.70
  -6 -15   1   29.70    7.10
   6 -15  -1   29.00    6.20
  -6  15  -1   26.60    6.30
  -6  15   2   69.59   10.50
   6 -15   2   49.50    8.90
  -6 -15  -2   57.59    8.30
  -6 -15   2   55.69    9.00
  -6  15  -2   52.09   11.50
  -6  15  -2   45.40    7.20
   6 -15  -2   49.90    7.10
   6  15  -3   51.59    7.90
  -6  15   3   63.39   12.30
   6 -15  -3   47.80    7.30
  -6 -15   3   37.40    8.90
  -6  15  -3   40.50    9.80
   6  15   3   40.20    9.40
  -6  15  -3   40.80    7.40
   6  15  -4  181.48   14.70
  -6 -15  -4  145.39   15.80
   6  15  -4  158.58   14.00
  -6 -15  -4  174.48   13.90
  -6  15  -4  143.09   13.60
   6 -15  -4  152.08   12.80
  -6  15  -4  128.59   13.40
  -6 -15  -5   12.80    5.40
   6 -15  -5    8.40    5.30
   6 -15  -5   28.40    8.10
  -6 -15   5    2.70    7.60
  -6  15  -5    9.90    4.40
  -6 -15  -6   90.99   12.30
   6  15  -6   83.49   10.90
   6  15  -6   73.59    9.50
  -6 -15  -6   82.89    9.00
  -6 -15  -6   83.69    9.90
  -6  15  -6   84.69   10.50
   6 -15  -6   70.59   12.00
   6 -15  -6  123.59   10.70
   6 -15  -6  114.79   13.00
  -6 -15  -7  256.27   18.70
  -6 -15  -7  236.38   20.80
  -6 -15  -7  254.27   18.00
   6  15  -7  221.18   18.80
   6  15  -7  206.88   18.30
  -6  15  -7  179.48   14.00
   6 -15  -7  156.38   15.80
   6 -15  -7  163.88   19.40
   6 -15  -7  155.98   13.90
  -6 -15  -8   91.39    8.80
   6  15  -8   78.89    9.80
   6  15  -8   76.19   10.80
  -6 -15  -8   80.39    7.80
  -6  15  -8  103.79    8.80
   6 -15  -8   69.59    9.00
  -7 -15   0  376.46   28.20
   7 -15   0  359.06   26.20
  -7  15   0  347.97   27.70
  -7  15   1  295.17   27.20
  -7  15   1  376.26   28.00
   7 -15   1  388.16   25.90
   7  15  -1  344.17   27.20
  -7 -15  -1  376.86   27.80
  -7  15  -1  365.16   28.20
  -7 -15   1  365.86   28.70
   7 -15  -1  383.26   27.00
   7  15  -2  256.77   22.80
   7 -15   2  281.27   21.50
  -7  15   2  310.67   26.20
  -7 -15  -2  277.07   23.80
  -7  15  -2  269.47   23.20
   7 -15  -2  275.17   21.10
   7  15  -3  277.77   22.40
  -7  15   3  290.47   26.20
  -7 -15  -3  300.67   24.00
   7 -15  -3  261.17   20.40
  -7  15  -3  277.37   21.80
  -7  15  -3  273.47   21.70
  -7 -15   3  244.18   22.40
   7  15  -4  220.48   19.10
  -7 -15  -4  246.88   20.40
  -7 -15   4  196.38   19.00
  -7  15  -4  218.88   17.50
   7 -15  -4  189.88   16.90
  -7 -15  -5  204.78   17.70
   7  15  -5  161.48   15.30
  -7 -15  -5  177.58   15.40
   7  15  -5  188.08   16.50
  -7 -15   5  152.98   17.90
   7 -15  -5  182.18   17.60
  -7  15  -5  189.18   15.60
   7 -15  -5  171.68   15.50
   7  15  -6   10.80    3.60
   7  15  -6   36.60    7.80
  -7 -15  -6   20.90    7.60
  -7 -15  -6   21.10   10.40
  -7 -15  -6   25.60    6.70
  -7  15  -6   21.40    7.90
   7 -15  -6    3.00    5.20
   7 -15  -6   11.50    5.70
  -7 -15  -7   46.10    7.50
  -7 -15  -7   72.29   13.20
   7 -15  -7   51.79   16.00
  -7  15  -7   32.10    7.30
   8 -15   0  585.74   40.20
  -8  15   0  587.34   42.50
   8 -15   0  519.45   45.00
  -8 -15   0  608.84   42.70
  -8  15   1  781.02   54.89
  -8 -15  -1  726.33   53.69
   8 -15   1  759.42   51.79
  -8  15  -1  777.12   54.09
  -8 -15   1  699.93   53.89
   8 -15  -1  793.42   52.59
  -8 -15  -2  210.98   18.20
  -8  15   2  177.88   21.50
  -8  15   2  183.18   18.50
   8  15  -2  240.58   17.70
   8 -15  -2  217.38   17.90
  -8  15  -2  218.68   19.00
  -8 -15   2  220.88   19.60
  -8 -15  -3  294.47   23.10
   8  15  -3  288.07   20.80
  -8  15   3  202.38   21.10
  -8 -15   3  277.37   24.40
  -8 -15  -4  147.69   14.00
   8  15  -4  110.19   12.30
  -8  15   4  107.79   13.00
   8 -15  -4  138.89   13.30
  -8 -15   4  121.69   15.60
  -8 -15  -5  130.29   14.10
  -8  15   5  131.39   14.10
   8  15  -5  116.09   13.70
   8 -15  -5  122.59   12.40
  -8 -15   5  101.09   17.10
  -8  15  -5  103.89   14.40
   8  15  -6   28.00    7.60
  -8 -15  -6   46.40   12.60
  -8  15   6   49.80    9.50
  -8 -15  -6   25.60    7.10
  -8  15  -6   -0.70    6.10
   8 -15  -6   13.80    6.30
  -9  15   0   -3.00    8.70
  -9 -15   0    5.30    6.00
   9 -15   1    4.20    7.30
   9 -15   1   30.00   16.20
  -9 -15  -1   26.70    8.70
  -9  15   1   -0.60   11.10
  -9  15  -1   40.20   13.50
  -9 -15   1   22.10    9.70
   9 -15  -1   26.40    8.40
  -9 -15  -2  147.69   15.00
   9 -15   2  155.18   17.90
  -9 -15   2  147.49   15.90
   9 -15  -2  154.88   13.90
  -9  15   3   26.70   12.70
  -9 -15  -3   20.20    9.60
   9 -15   3   51.89   13.10
  -9 -15   3   21.00   10.50
   9 -15  -3   26.00    8.10
   9 -15   4   64.19   12.40
  -9 -15  -4   76.79   12.00
   9  15  -4   42.50   11.30
  -9  15   4   50.99   12.40
  -9 -15   4   53.69   12.70
   9 -15  -4   53.09    9.10
  -9 -15  -5   24.30    6.90
  -9  15   5   36.90   11.20
  -9 -15  -5    8.80    8.50
   9 -15  -5   29.90    9.50
  10 -15   0   -1.10    8.70
 -10 -15   0   21.90   10.40
 -10 -15  -1    9.30    7.00
 -10 -15   1    5.40    7.20
  10 -15  -1   10.30    6.40
 -10 -15  -2   61.99   11.90
  10 -15  -2   64.69   10.50
 -10 -15   2   78.09   13.70
 -10 -15  -3   28.50   11.80
 -10 -15   3   38.20   14.30
  10 -15  -3   36.50    9.90
   0  16   0 1371.16   89.39
   0  16   0 1340.77   89.69
   0  16  -1   20.60    6.00
   0  16   1   19.10    3.90
   0  16   1   19.30    4.20
   0 -16  -1   18.50    7.00
   0 -16  -2 4830.72  310.27
   0  16   2 4625.14  309.27
   0  16   2 4684.73  309.77
   0  16   3  857.21   59.49
   0 -16  -3  810.12   57.89
   0 -16  -3  929.31   59.99
   0 -16  -4  691.33   46.20
   0 -16  -4  676.63   47.00
   0 -16  -4  725.83   47.90
   0  16   4  705.63   47.80
   0  16  -4  597.44   46.30
   0  16  -4  689.93   47.50
   0 -16  -5  120.19   10.30
   0 -16  -5  136.49   13.60
   0  16   5  113.59   13.20
   0  16  -5  107.89   12.20
   0 -16  -6  243.68   18.30
   0  16  -6  228.08   19.20
   0 -16  -6  232.08   17.20
   0 -16  -6  244.28   18.30
   0  16  -6  183.38   23.10
   0  16   7   53.99    8.40
   0 -16  -7   51.29    8.10
   0 -16  -7   51.19    6.90
   0 -16  -7   52.69    7.60
   0  16  -7   49.90   10.80
   0 -16  -8   70.99   11.60
   0 -16  -8   71.59   11.70
   0  16  -8   53.29   12.40
   0  16   8   54.49    9.20
   0 -16  -8   54.49    7.70
   0 -16  -9   20.80    6.40
   0  16  -9   11.10    7.10
   0 -16 -10   81.29    9.40
  -1  16   0 3054.89  200.88
   1  16   0 3073.29  200.68
   1  16   0 2836.02  200.58
  -1 -16   0 3188.98  201.48
  -1  16   0 3128.19  200.58
  -1  16   1 1402.06   90.59
  -1  16   1 1277.27   90.29
   1  16  -1 1385.06   89.89
  -1 -16  -1 1384.26   91.19
   1  16   1 1278.47   84.19
  -1  16  -1 1235.18   84.19
   1  16   1 1279.67   84.19
  -1 -16   1 1281.97   84.19
  -1  16   2 4800.02  325.37
  -1  16   2 5132.19  326.27
  -1 -16  -2 4950.90  326.57
  -1  16  -2 4722.93  307.47
   1  16   2 4643.14  307.67
  -1 -16  -3 1667.63  113.09
   1  16  -3 1648.83  113.79
  -1  16   3 1805.22  113.49
  -1  16   3 1714.63  117.39
   1  16   3 1767.02  116.29
  -1  16  -3 1709.23  115.39
  -1 -16  -4   91.89    9.80
   1  16  -4   87.29   11.80
   1  16  -4   75.99    9.20
  -1  16   4  103.89    8.60
  -1 -16  -4   85.79    8.10
  -1  16   4  103.99   11.00
  -1 -16  -4   89.39    9.50
   1  16   4   86.29    9.70
   1 -16  -4   96.89    8.60
  -1  16  -4  100.99   10.40
   1 -16  -4   92.49   10.30
  -1  16   5  312.27   20.50
  -1 -16  -5  266.27   21.70
   1  16  -5  244.48   20.00
  -1  16   5  294.17   23.40
   1  16  -5  260.77   22.10
  -1 -16  -5  263.97   20.00
   1 -16  -5  344.47   22.70
   1  16   5  232.18   23.10
   1 -16  -5  312.47   24.20
  -1 -16  -6  262.37   19.30
  -1 -16  -6  270.27   20.20
   1  16  -6  239.38   21.50
   1  16  -6  260.87   19.60
  -1  16   6  256.87   19.70
  -1  16  -6  258.77   21.00
   1 -16  -6  268.97   20.40
   1 -16  -6  248.88   19.20
   1 -16  -6  263.17   20.00
  -1 -16  -7  296.37   22.60
  -1 -16  -7  294.17   23.40
   1  16  -7  297.87   22.80
  -1 -16  -7  301.07   23.60
   1  16  -7  274.77   24.80
  -1  16   7  387.76   24.10
   1 -16  -7  359.16   26.80
   1 -16  -7  366.56   26.30
   1 -16  -7  368.26   27.40
  -1  16  -7  367.56   27.70
   1  16  -8  747.33   55.69
  -1  16   8  761.22   55.69
  -1 -16  -8  815.72   56.29
  -1 -16  -8  852.31   55.29
  -1 -16  -8  867.21   56.89
   1  16   8  806.72   55.19
   1 -16  -8  791.92   55.29
   1 -16  -8  815.52   55.99
  -1  16  -8  775.32   55.69
  -1 -16  -9  140.59   12.40
  -1 -16  -9  142.79   13.70
  -1  16   9  117.19   16.70
   1 -16  -9  148.59   14.30
  -1  16  -9  148.99   14.80
   1 -16  -9  151.88   13.10
  -2 -16   0  468.25   34.10
  -2  16   0  486.75   33.60
  -2  16   0  506.25   33.20
   2  16   0  497.15   33.30
   2  16  -1  918.81   61.09
  -2 -16  -1  923.51   62.19
  -2  16   1  938.91   61.69
  -2  16   1  879.01   61.39
   2  16   1  837.42   55.79
  -2 -16   1  828.62   56.29
  -2  16  -1  833.62   56.09
  -2  16   2  580.94   37.80
  -2 -16  -2  495.35   37.30
   2  16  -2  512.25   37.30
  -2  16   2  592.94   38.50
  -2 -16  -2  557.24   38.70
  -2  16  -2  484.25   30.30
   2  16   2  495.05   30.40
  -2 -16   2  316.37   32.30
  -2  16   3  424.36   31.80
  -2  16   3  477.65   34.40
   2  16  -3  439.56   31.40
  -2 -16  -3  452.65   31.60
  -2 -16  -3  491.25   33.30
  -2  16  -3  388.36   29.90
  -2  16  -3  412.86   29.20
   2  16   3  430.36   28.70
   2 -16  -3  378.26   27.90
   2  16  -4  110.29   10.10
  -2  16   4  107.09   13.00
  -2 -16  -4  123.49   11.50
   2  16  -4  119.09   19.90
  -2 -16  -4  124.69    9.80
  -2  16   4  104.89   10.10
   2 -16  -4   87.69   10.40
   2 -16  -4   92.49   10.00
   2  16   4  107.29   10.30
  -2  16  -4  100.49   10.10
  -2  16  -4   93.29    9.80
   2  16  -5   59.89    7.50
  -2  16   5   43.20    6.70
  -2 -16  -5   50.99    6.20
  -2 -16  -5   49.10    7.40
  -2 -16  -5   46.90    7.60
  -2  16  -5   39.70    7.50
   2 -16  -5   36.70    7.30
  -2 -16  -6  259.47   21.70
   2  16  -6  254.97   19.90
  -2 -16  -6  259.97   20.70
  -2  16   6  274.57   20.60
  -2 -16  -6  271.07   19.80
  -2  16  -6  249.28   19.80
   2 -16  -6  246.08   19.10
   2 -16  -6  240.38   19.40
  -2 -16  -7   64.49    9.00
  -2  16   7   59.49    9.70
  -2 -16  -7   62.79    7.10
  -2 -16  -7   59.79    8.20
   2  16  -7   56.09    8.60
  -2  16  -7   61.49    9.10
   2 -16  -7   64.79    8.90
   2 -16  -7   55.59    7.80
  -2  16   8  132.19   15.10
   2  16  -8  136.79   13.20
  -2 -16  -8  135.19   13.30
  -2 -16  -8  151.58   13.30
  -2 -16  -8  156.88   12.30
   2 -16  -8  128.69   12.00
   2 -16  -8  135.29   12.90
  -2  16  -8  126.39   13.00
  -2 -16  -9   57.79    6.60
   2  16  -9   31.20   11.30
  -2 -16  -9   57.59    7.40
  -2 -16  -9   48.60    9.90
   2 -16  -9   45.10    8.30
   2 -16  -9   41.40    6.90
  -2  16  -9   42.30    9.10
   2  16   9   54.39    8.20
   3 -16   0  289.57   20.60
   3  16   0  272.07   21.00
  -3  16   0  308.57   21.80
  -3  16   0  330.67   20.90
  -3 -16   0  282.97   21.50
   3  16   0  263.57   20.70
   3  16  -1  294.87   20.70
  -3  16   1  275.27   21.10
  -3 -16   1  280.87   20.00
   3 -16  -1  253.57   19.10
   3  16   1  267.07   19.20
  -3 -16  -2   37.10    6.30
  -3 -16  -2   46.00    6.80
   3  16  -2   42.60    6.30
  -3  16   2   45.70    8.00
  -3  16   2   44.30    6.20
   3  16   2   38.70    5.70
  -3  16  -2   37.70    5.70
   3 -16  -2   46.90    6.20
  -3 -16   2   38.80    7.30
  -3 -16  -3   25.30    5.60
   3  16  -3   22.60    7.90
  -3  16   3   29.50    5.90
  -3  16   3   27.40    9.20
   3  16  -3   21.30    5.60
  -3 -16  -3   25.40    6.20
  -3 -16   3   25.20    8.30
   3 -16  -3   27.70    8.60
   3  16   3   26.20    6.40
  -3  16  -3   26.30    6.40
   3 -16  -3   21.20    5.90
  -3  16  -3   19.80    5.70
  -3 -16  -4  305.67   23.90
  -3  16   4  306.27   25.60
   3  16  -4  287.57   22.00
   3  16  -4  311.97   22.20
  -3 -16  -4  307.77   22.10
  -3  16   4  306.17   22.80
   3 -16  -4  290.57   21.50
   3 -16  -4  287.37   20.60
  -3  16  -4  285.07   22.60
   3  16   4  271.67   21.60
   3 -16  -4  265.07   20.60
  -3  16  -4  274.87   21.20
   3  16  -5  102.19   10.00
   3  16  -5   96.89   10.70
  -3 -16  -5  109.99   11.50
  -3 -16  -5  109.29    9.60
  -3 -16  -5  103.29   11.00
  -3  16   5  111.09   11.20
   3 -16  -5  116.09   11.80
   3 -16  -5  105.59   10.60
   3 -16  -5  105.59   11.20
  -3  16  -5  114.89   11.70
  -3  16  -5  115.89   11.20
  -3  16   6  139.59   13.90
   3  16  -6  149.99   12.70
  -3 -16  -6  139.19   12.90
   3  16  -6  121.59   12.60
  -3 -16  -6  138.99   11.80
   3 -16  -6  133.29   12.60
   3 -16  -6  132.39   12.00
  -3  16  -6  128.69   12.50
  -3 -16  -7   44.40    9.30
  -3 -16  -7   51.49    6.70
  -3 -16  -7   47.40    8.10
   3  16  -7   48.70    8.00
   3  16  -7   41.00    9.60
  -3  16  -7   29.50    7.80
   3 -16  -7   33.70    8.20
   3 -16  -7   39.50    7.10
  -3 -16  -8  121.59   12.80
   3  16  -8  131.79   11.70
  -3  16   8  132.29   26.50
  -3 -16  -8  133.59   11.00
  -3 -16  -8  128.39   12.10
   3 -16  -8  126.79   11.30
   3 -16  -8  135.39   12.60
   3  16  -9   45.70    9.80
  -3 -16  -9   49.00    5.80
  -3 -16  -9   47.90    7.00
   3 -16  -9   48.60    6.60
  -3  16  -9   44.40    8.10
   3 -16  -9   41.30    8.00
   3  16   9   43.20    9.10
   4  16   0   18.40    6.70
   4  16   0    9.80    5.40
  -4  16   0   11.30    4.80
  -4  16   0    7.00    5.90
   4 -16   0   17.80    5.30
  -4  16   1  334.37   24.50
  -4  16   1  308.17   23.70
   4 -16   1  319.57   22.90
   4  16  -1  323.67   23.60
  -4 -16  -1  324.87   24.10
   4 -16  -1  317.87   22.00
   4  16   1  301.77   22.60
  -4 -16   1  321.67   23.10
  -4  16  -1  296.57   22.60
  -4 -16  -2  345.57   24.40
  -4  16   2  313.47   25.30
   4 -16   2  327.27   24.40
  -4  16   2  332.77   26.60
   4  16  -2  351.26   24.70
  -4 -16  -2  389.16   26.10
   4  16  -2  335.77   24.60
   4 -16  -2  304.87   22.40
  -4 -16   2  336.77   23.70
  -4  16  -2  317.77   23.70
   4  16   2  325.87   23.20
  -4  16  -2  295.37   23.00
   4  16  -3  554.44   38.10
  -4  16   3  518.75   38.80
  -4  16   3  520.85   40.50
  -4 -16  -3  563.54   37.80
   4  16  -3  529.45   37.60
  -4 -16  -3  589.84   39.80
   4 -16  -3  457.75   34.40
  -4 -16   3  508.25   34.80
   4  16   3  492.75   34.70
  -4  16  -3  484.55   34.40
   4  16  -4   37.50    7.00
  -4 -16  -4   43.30    6.60
  -4  16   4   23.30    8.90
  -4 -16  -4   34.70    7.40
  -4 -16   4   24.20   10.40
   4 -16  -4   24.80    7.90
   4 -16  -4   22.70    6.70
  -4  16  -4   20.80    6.80
  -4  16  -4   17.90    6.60
  -4 -16  -5  166.48   13.30
  -4 -16  -5  152.48   15.20
  -4  16   5  194.88   16.50
   4  16  -5  151.08   13.60
   4  16  -5  143.59   13.40
  -4  16  -5  187.48   16.30
   4 -16  -5  191.28   16.00
   4 -16  -5  172.88   15.80
  -4  16  -5  193.38   15.90
   4 -16  -5  189.78   15.20
   4  16  -6  215.18   17.10
  -4  16   6  224.28   20.30
   4  16  -6  182.88   16.40
  -4 -16  -6  223.28   17.70
  -4 -16  -6  219.28   19.40
  -4 -16  -6  213.08   16.60
   4 -16  -6  204.58   17.60
  -4  16  -6  220.88   17.40
   4 -16  -6  205.78   18.00
   4 -16  -6  204.28   16.40
  -4 -16  -7   97.79   13.10
  -4  16   7  105.39   21.70
  -4 -16  -7   95.49   11.60
   4  16  -7   82.39    9.90
   4 -16  -7   92.29   13.10
   4  16  -8   50.99   10.20
   4  16  -8   76.89    9.30
  -4 -16  -8   74.29    8.80
  -4 -16  -8   81.99    7.40
   4 -16  -8   70.99    8.80
   4 -16  -8   75.39    9.40
  -4  16  -8   84.79    8.90
  -4 -16  -9   75.39    7.90
  -4 -16  -9   68.89    6.80
   4 -16  -9   75.89    9.00
  -4  16  -9   70.49    8.10
   5  16   0   17.60    6.70
   5 -16   0   14.30    4.30
  -5  16   0    8.60    7.90
  -5 -16   0   13.30    5.90
  -5  16   0   16.90    5.70
   5 -16   1   28.70    6.00
  -5 -16  -1   25.70    6.20
  -5  16   1   17.90    6.50
   5  16   1   16.50    8.00
  -5  16  -1   17.70    5.30
  -5 -16   1   17.30    6.70
   5 -16  -1   19.00    5.10
  -5  16  -1   13.00    5.60
  -5  16   2  544.95   41.20
  -5  16   2  518.75   42.70
   5  16  -2  635.84   40.50
  -5 -16  -2  655.83   42.20
   5 -16   2  540.05   40.70
   5 -16  -2  479.35   35.90
  -5  16  -2  508.95   37.00
  -5  16  -2  528.65   39.80
  -5 -16   2  566.34   37.90
   5  16   2  525.75   37.70
  -5 -16  -3  322.47   24.00
   5  16  -3  321.27   24.10
  -5 -16  -3  348.97   25.80
   5 -16   3  337.57   25.50
  -5  16   3  332.47   25.80
   5  16  -3  309.77   24.10
  -5  16  -3  321.87   24.20
   5 -16  -3  323.27   23.50
  -5  16  -3  341.27   24.60
  -5 -16   3  303.27   25.30
  -5 -16  -4  489.45   34.80
  -5 -16  -4  485.65   32.40
  -5  16   4  450.85   34.30
   5  16  -4  423.36   32.30
   5  16  -4  434.36   32.40
  -5  16  -4  409.36   28.40
   5 -16  -4  376.16   27.90
   5 -16  -4  374.06   28.30
  -5 -16   4  353.46   28.90
   5 -16  -4  370.56   27.50
  -5  16  -4  396.96   28.50
  -5 -16  -5  480.85   33.20
  -5 -16  -5  498.15   36.10
   5  16  -5  432.86   32.90
   5  16  -5  462.25   33.50
  -5 -16   5  441.76   34.80
   5 -16  -5  454.65   31.10
   5 -16  -5  408.56   31.60
  -5  16  -5  460.95   32.20
   5 -16  -5  423.26   32.00
  -5 -16  -6  135.39   12.90
  -5 -16  -6  148.19   11.90
   5  16  -6  142.99   13.10
  -5 -16  -6  134.79   14.10
  -5  16   6  127.59   22.00
   5  16  -6  102.29   11.90
   5 -16  -6  125.19   13.70
  -5  16  -6  134.39   12.60
   5 -16  -6  126.99   11.90
   5 -16  -6  131.99   14.70
  -5 -16  -7   46.80    7.60
  -5 -16  -7   40.70    6.00
  -5 -16  -7   32.60    9.90
   5  16  -7   29.40    7.60
   5  16  -7   49.90    8.10
  -5  16  -7   31.00    6.80
   5 -16  -7   33.10    8.50
   5 -16  -7   31.20    6.90
   5 -16  -7   31.80   10.60
   5  16  -8   94.59   10.20
  -5 -16  -8  102.29    8.80
  -5 -16  -8  102.19    9.90
   5  16  -8   85.89   11.10
   5 -16  -8   82.69    9.10
  -5  16  -8   93.19    9.30
   5 -16  -8   87.89   10.40
  -6  16   0  178.58   15.60
  -6 -16   0  190.18   16.40
   6 -16   0  196.28   14.90
  -6  16   1 1166.68   85.69
   6 -16   1 1275.07   84.39
  -6 -16  -1 1329.67   86.49
   6  16  -1 1273.97   85.09
   6 -16  -1 1220.28   80.99
  -6  16  -1 1166.48   81.99
  -6 -16   1 1231.38   82.99
   6 -16   2  499.15   39.10
   6  16  -2  686.23   40.70
  -6 -16  -2  578.84   41.60
  -6  16   2  511.45   41.00
  -6  16  -2  516.25   35.20
  -6  16  -2  459.15   34.50
   6 -16  -2  448.26   33.60
  -6 -16   2  493.85   35.70
  -6  16   3  514.45   37.90
  -6 -16  -3  502.05   37.30
   6  16  -3  483.35   35.70
   6 -16  -3  491.05   34.30
  -6  16  -3  521.65   35.40
  -6  16  -3  497.05   35.50
  -6 -16   3  429.96   36.10
  -6 -16  -4  159.88   14.00
   6  16  -4  163.78   14.30
   6  16  -4  144.69   13.30
  -6 -16  -4  160.18   15.80
   6 -16  -4  145.39   12.90
  -6  16  -4  146.79   14.00
  -6 -16   4  140.69   16.30
  -6  16  -4  148.59   13.90
   6  16  -5  282.87   22.50
  -6 -16  -5  314.17   24.00
  -6 -16  -5  292.97   21.70
  -6  16   5  290.67   29.70
   6  16  -5  251.47   21.50
   6 -16  -5  243.98   20.40
   6 -16  -5  233.88   20.70
   6 -16  -5  281.57   20.70
  -6 -16   5  226.58   23.40
  -6  16  -5  301.47   21.00
   6  16  -6   51.89    9.40
   6  16  -6   35.40    7.80
  -6 -16  -6   44.90    7.00
  -6 -16  -6   52.49    8.10
  -6 -16  -6   37.70   10.20
   6 -16  -6   20.40    4.80
  -6  16  -6   26.70    7.20
   6 -16  -6   35.20   10.50
   6 -16  -6   11.40    5.20
  -6 -16  -7  111.39   19.70
  -6 -16  -7  129.39   11.20
   6  16  -7  118.89   11.90
   6  16  -7  167.18   13.20
  -6 -16  -7  117.99   12.10
   6 -16  -7   97.79   12.10
  -6  16  -7  111.69   10.90
   6 -16  -7  117.59   16.60
   6 -16  -7   95.79   10.50
  -6 -16  -8   26.60    6.70
   6  16  -8   37.40    7.60
  -6  16  -8   28.50    6.10
   6 -16  -8   13.40    6.20
   6 -16  -8   10.40    3.90
  -7 -16   0  102.19   12.30
  -7  16   0  115.19   12.20
   7 -16   0  109.49   10.50
   7 -16   1  106.99   10.60
  -7  16   1  114.19   13.60
   7 -16  -1  108.09   10.80
   7 -16   2   41.00    9.40
  -7  16   2   52.59   12.40
  -7 -16  -2   56.99    9.40
   7  16  -2   54.19   10.60
  -7 -16   2   43.40   10.20
  -7  16  -2   45.80    8.30
   7 -16  -2   50.99    7.70
  -7  16   3   99.49   17.30
  -7 -16  -3  115.19   12.50
  -7  16  -3   94.99   11.10
   7 -16  -3   98.49   10.30
  -7 -16   3  111.49   13.30
  -7  16  -3   90.59   13.30
  -7 -16  -4   56.09    9.90
   7  16  -4   87.59   11.20
  -7 -16   4   55.49   12.40
  -7  16  -4   33.70   10.30
   7 -16  -4   43.10    8.10
  -7 -16  -5   52.29   10.20
  -7 -16   5   70.49   15.50
  -7  16  -5   43.70    9.60
   7 -16  -5   68.19    9.70
   7  16  -6  144.49   13.70
  -7 -16  -6  135.89   12.30
  -7 -16  -6  133.99   14.90
   7 -16  -6  125.39   14.80
  -7  16  -6  145.79   13.00
  -7 -16  -7  323.87   25.60
  -7 -16  -7  341.97   23.40
   7  16  -7  285.17   23.40
  -7  16  -7  289.87   21.40
  -8  16   0  323.87   25.20
   8 -16   0  320.17   23.30
  -8 -16   0  287.77   24.70
  -8 -16  -1  256.97   22.40
   8 -16   1  260.67   21.20
  -8  16   1  317.77   24.40
  -8 -16   1  239.98   22.10
   8 -16  -1  282.47   20.90
  -8  16  -1  281.27   22.30
  -8  16   2  416.46   37.00
  -8 -16  -2  560.34   38.00
  -8  16   2  536.75   39.30
  -8  16  -2  548.35   39.60
   8 -16  -2  539.35   38.30
  -8 -16   2  524.65   40.20
  -8 -16  -3  243.68   20.20
   8  16  -3  237.48   18.70
  -8  16   3  199.98   18.90
   8 -16  -3  212.58   17.50
  -8  16  -3  211.88   18.30
  -8 -16   3  203.48   20.20
  -8 -16  -4   10.30    6.00
   8  16  -4   25.40    8.50
  -8 -16   4   14.50    7.90
   8 -16  -4   12.20    4.90
   8  16  -5   35.70    9.20
  -8  16   5   57.69   12.40
  -8  16  -5   14.60    7.20
   8 -16  -5   41.00    9.60
  -8 -16   5   17.00   10.90
  -8 -16  -6   47.70    7.40
  -8  16   6   43.60   10.10
  -8 -16  -6   64.59   13.00
   8  16  -6   50.19    8.90
  -8  16  -6   25.60    6.50
   8 -16  -6   41.90   11.60
  -9  16   0  101.89   18.60
   9 -16   0  102.59   11.80
  -9 -16   0  114.49   13.40
  -9 -16  -1   42.30    9.20
   9 -16   1   15.30    7.30
  -9  16   1   14.00   11.50
   9 -16   1   31.30   11.00
  -9 -16   1   33.40    9.90
   9 -16  -1   42.80    9.00
  -9  16  -1   49.99   14.40
  -9 -16  -2  183.28   16.90
   9 -16   2  175.58   19.80
  -9 -16   2  159.98   16.10
   9 -16  -2  155.28   14.10
   9 -16   3   79.39   14.80
  -9  16   3   51.99   16.70
  -9 -16  -3   78.99   11.10
   9 -16  -3   66.09   10.00
   9 -16   4   30.90   11.40
  -9 -16  -4   13.50    7.40
  -9  16   4   35.00   13.40
   9 -16  -4   11.20    4.90
  -9 -16   4   30.30   13.80
  -9 -16  -5    3.60    3.40
   9  16  -5    8.00    6.40
   9 -16   5    9.10    7.60
  -9 -16  -5    5.10    8.00
   9 -16  -5    5.30    5.70
 -10 -16   0   48.20   11.40
 -10 -16  -1   23.90   11.40
 -10 -16   1   25.10   12.20
  10 -16  -1   24.50    6.90
 -10 -16  -2  138.69   15.60
 -10 -16   2  133.99   17.10
  10 -16  -2  140.39   14.10
 -10 -16  -3   65.59   12.90
  10 -16   3   71.89   17.30
 -10 -16   3   62.69   15.70
   0  17   0    2.40    2.10
   0  17   0    3.80    2.20
   0  17   1 1108.69   77.39
   0  17   1 1214.38   77.69
   0  17  -1 1157.38   77.59
   0 -17  -1 1183.28   78.39
   0 -17  -2  471.95   32.90
   0  17   2  469.15   32.30
   0  17   2  450.15   31.80
   0  17   3   91.29    8.30
   0  17   3  102.09    9.50
   0 -17  -3   98.19    8.50
   0 -17  -4  673.03   44.70
   0  17  -4  599.34   44.70
   0 -17  -4  689.83   46.40
   0  17   4  650.23   46.10
   0 -17  -4  649.54   45.40
   0  17  -4  676.03   46.00
   0  17  -5  208.48   19.40
   0  17   5  250.87   22.30
   0 -17  -5  242.18   17.50
   0 -17  -6   66.59    7.60
   0  17   6   65.19    7.90
   0  17  -6   58.49   10.60
   0 -17  -6   68.29    8.60
   0 -17  -6   60.09    8.90
   0 -17  -7  198.58   16.10
   0  17  -7  185.08   17.10
   0 -17  -7  192.78   15.80
   0  17   7  186.78   16.00
   0 -17  -7  183.88   14.90
   0 -17  -8   28.30    7.20
   0 -17  -8   32.30    8.50
   0  17  -8   14.90    6.60
   0  17   8   26.80    7.60
   0  17  -9   13.70    7.40
   0  17   9   24.60    9.30
   0 -17  -9   36.60    8.60
   0 -17  -9   30.90    6.40
  -1 -17   0  149.19   13.40
  -1  17   0  146.09   10.80
   1  17   0  138.99   11.70
  -1  17   0  157.38   11.60
  -1 -17   0  142.69   12.70
   1  17   0  155.98   11.00
  -1 -17  -1   46.80    7.30
  -1  17   1   42.90    5.50
   1  17  -1   54.59    4.80
  -1  17   1   36.00    5.50
   1  17   1   47.50    5.10
  -1  17  -1   47.10    6.00
  -1 -17   1   43.50    6.80
   1  17   1   48.30    5.70
  -1  17   2  363.26   26.80
  -1 -17  -2  390.16   27.40
   1  17   2  361.76   24.40
  -1  17  -2  325.67   24.30
  -1  17   3  260.77   18.00
  -1 -17  -3  218.98   17.60
   1  17  -3  225.48   17.90
  -1  17   3  274.27   19.40
  -1 -17  -3  236.98   19.00
   1  17   3  189.78   17.80
  -1  17  -3  229.58   16.50
  -1  17   4   72.59    7.70
  -1 -17  -4   85.69    7.70
  -1 -17  -4   80.89    9.30
   1  17  -4   79.69   11.40
  -1  17   4   71.69   10.70
   1  17  -4   90.39    8.90
  -1 -17  -4   82.89    9.20
  -1  17  -4   61.29   10.00
  -1  17  -4   70.89    9.00
   1  17   4   74.99    9.10
   1 -17  -4   67.59    9.70
   1  17  -5  280.97   22.90
  -1  17   5  277.97   20.80
  -1 -17  -5  282.37   22.20
  -1 -17  -5  277.87   20.40
  -1 -17  -5  277.57   21.30
  -1  17  -5  281.27   21.40
   1 -17  -5  261.17   21.30
   1  17  -6  269.07   20.50
  -1 -17  -6  275.77   20.10
  -1 -17  -6  277.77   21.10
  -1  17   6  272.57   20.80
   1  17  -6  256.27   22.50
   1 -17  -6  274.37   21.30
  -1  17  -6  271.27   21.90
   1 -17  -6  271.57   20.30
   1 -17  -6  279.37   21.20
  -1 -17  -7  908.11   63.19
   1  17  -7  899.21   62.09
  -1 -17  -7  927.21   63.29
  -1 -17  -7  958.00   62.39
  -1  17   7  948.41   63.09
   1  17  -7  866.81   63.69
  -1  17  -7  924.01   64.09
   1 -17  -7  921.81   63.79
   1 -17  -7  931.31   63.39
   1  17  -8   35.50   14.30
  -1 -17  -8   42.00    7.50
  -1 -17  -8   39.10    6.50
  -1 -17  -8   43.70    8.60
  -1  17  -8   44.00   10.20
   1  17   8   42.20    8.30
   1 -17  -8   51.49    8.60
   1 -17  -8   41.90    7.40
  -1 -17  -9   51.79    7.10
  -1  17   9   23.30    7.20
  -1 -17  -9   48.70    9.30
   1 -17  -9   57.29    7.60
   1 -17  -9   60.19    9.00
  -1  17  -9   56.99   11.40
   1  17   9   55.59    8.90
   2  17   0   17.50    6.60
  -2  17   0    5.50    2.50
   2  17   0   13.20    3.80
  -2  17   0    5.60    3.10
  -2 -17   0   12.50    6.30
   2  17  -1   16.30    4.30
   2  17  -1   17.40    6.00
  -2  17   1   16.20    5.10
  -2 -17  -1   11.30    5.90
  -2  17  -1   15.60    4.70
   2  17   1   13.00    3.90
  -2 -17   1   13.70    7.10
   2 -17  -1   23.30    5.90
   2  17  -2   70.89    7.90
  -2  17   2   71.99    8.50
  -2 -17  -2   73.09    7.20
  -2  17   2   68.09    7.20
  -2 -17  -2   82.79    8.50
   2 -17  -2   67.19    7.70
   2  17  -3 2061.09  135.99
  -2  17   3 2095.19  137.99
  -2 -17  -3 2020.70  136.19
  -2 -17  -3 2145.49  138.09
  -2  17   3 1978.60  136.59
   2 -17  -3 1863.71  127.89
  -2  17  -3 2049.59  129.49
  -2  17  -3 1883.31  128.79
   2  17   3 1955.70  128.89
  -2 -17  -4   81.39    9.70
   2  17  -4   82.19    8.80
  -2  17   4  109.39    9.00
   2  17  -4   85.99   15.90
  -2 -17  -4   77.19    9.00
  -2  17   4  104.89   12.20
   2 -17  -4   86.69   10.40
   2 -17  -4   99.79    9.80
  -2  17  -4   97.79    9.70
  -2  17  -4   86.69   13.60
   2  17   4   80.19   10.10
  -2  17   5  567.54   42.30
  -2 -17  -5  616.74   42.90
  -2 -17  -5  630.14   42.00
  -2 -17  -5  628.94   44.00
   2  17  -5  599.84   41.70
  -2  17  -5  588.74   41.30
   2 -17  -5  565.54   40.20
   2 -17  -5  582.14   40.80
  -2 -17  -6  416.96   30.20
  -2 -17  -6  410.46   29.20
  -2 -17  -6  429.56   31.50
   2  17  -6  401.46   29.20
  -2  17   6  391.56   29.90
   2 -17  -6  387.86   29.30
   2 -17  -6  405.06   29.00
  -2  17  -6  406.96   30.00
   2  17  -7  101.39   11.30
  -2 -17  -7   95.29   10.90
  -2 -17  -7   97.39    9.30
  -2 -17  -7   92.19   10.60
  -2  17   7  107.09   11.40
  -2  17  -7  114.79   11.80
   2 -17  -7  104.49   11.40
   2 -17  -7  104.49   10.60
  -2  17   8   65.79   12.50
  -2 -17  -8   84.99    9.50
  -2 -17  -8   83.29   10.10
   2  17  -8   76.19   11.00
  -2 -17  -8   92.49    8.60
  -2  17  -8   70.29   10.30
   2 -17  -8   81.79    9.00
   2 -17  -8   89.79   10.20
   2  17  -9   18.40    7.30
  -2 -17  -9   28.40    6.50
  -2 -17  -9   31.60    9.20
   2  17   9   31.10    8.40
   2 -17  -9   23.90    6.30
  -2  17  -9   31.90    8.80
   2 -17  -9   26.00    7.70
  -3 -17   0    4.70    3.60
   3  17   0    8.30    4.50
  -3  17   0    4.30    2.50
   3  17   0    9.20    3.40
  -3  17   0    4.20    4.40
   3 -17   0    5.20    3.20
  -3  17   1  347.87   25.10
  -3  17   1  360.86   25.40
   3 -17   1  346.07   24.50
   3  17  -1  343.27   24.70
  -3 -17   1  329.57   23.80
   3 -17  -1  342.27   23.00
  -3  17  -1  338.17   23.60
   3  17   1  297.77   24.50
   3  17  -2  408.06   32.00
  -3 -17  -2  491.85   33.00
  -3 -17  -2  446.46   31.40
   3  17  -2  435.16   31.30
  -3  17   2  491.05   33.10
  -3  17   2  448.46   32.10
   3 -17  -2  453.05   30.60
   3  17   2  430.36   31.10
  -3 -17   2  440.36   31.40
  -3  17  -2  451.55   31.30
   3  17  -3   89.69    8.60
  -3  17   3   74.99   11.90
  -3 -17  -3   95.19    8.50
  -3 -17  -3   91.49   10.00
   3  17  -3   92.49    9.60
  -3  17   3   77.59    9.10
   3 -17  -3   67.19    9.70
  -3  17  -3   64.39    8.30
   3  17   3   84.49    8.60
  -3 -17   3   67.79   13.80
  -3  17  -3   59.59    7.70
   3 -17  -3   52.29    7.40
   3  17  -4  569.94   44.80
  -3  17   4  639.74   47.20
  -3 -17  -4  712.23   46.20
  -3 -17  -4  663.23   44.10
   3  17  -4  614.84   43.50
  -3  17   4  629.94   44.80
  -3  17  -4  622.44   43.90
  -3  17  -4  646.54   44.20
   3 -17  -4  611.44   43.20
   3 -17  -4  643.94   44.10
   3  17   4  614.14   44.40
  -3 -17  -5   76.09   10.00
  -3 -17  -5   78.59    8.10
   3  17  -5   56.49    9.30
  -3 -17  -5   70.09    9.20
   3  17  -5   80.69    8.60
  -3  17   5   92.39    9.70
  -3  17  -5   90.49   11.00
   3 -17  -5  104.69   11.10
   3 -17  -5   89.19    9.80
   3 -17  -5   93.89   10.50
  -3  17  -5   94.09   10.20
   3  17  -6  340.77   27.00
   3  17  -6  383.86   27.10
  -3 -17  -6  376.06   26.90
  -3 -17  -6  383.46   29.80
  -3 -17  -6  384.86   28.10
   3 -17  -6  364.36   25.80
  -3  17  -6  351.06   26.50
   3 -17  -6  335.37   26.30
  -3 -17  -7   62.69    7.10
  -3 -17  -7   48.10    9.20
   3  17  -7   58.79    8.90
  -3 -17  -7   53.69    8.50
  -3  17   7   48.20   12.80
   3 -17  -7   54.39    8.00
   3 -17  -7   58.09    9.10
  -3  17  -7   64.09    9.20
  -3 -17  -8  121.69    9.90
  -3  17   8   65.79   19.40
   3  17  -8  113.09   11.50
  -3 -17  -8  125.69   11.20
  -3 -17  -8  108.69   11.60
  -3  17  -8  114.49   11.60
   3 -17  -8  119.89   11.80
   3 -17  -8  115.69   10.50
  -3 -17  -9   44.20   10.90
   3  17  -9   40.80   12.10
  -3 -17  -9   49.00    5.60
  -3 -17  -9   45.20    6.80
   3 -17  -9   45.00    6.70
   3 -17  -9   36.90    7.90
   3  17   9   45.80    9.20
  -3  17  -9   50.49    8.20
  -4  17   0 1846.62  129.09
   4  17   0 1910.91  128.99
  -4 -17   0 2085.99  129.69
   4  17   0 1970.20  128.59
   4 -17   0 1881.51  128.09
   4 -17   1  250.27   17.70
  -4  17   1  250.87   18.60
   4  17  -1  211.48   18.00
  -4  17   1  254.47   19.50
  -4 -17  -1  224.98   18.70
  -4 -17   1  236.38   18.60
  -4  17  -1  243.88   18.20
   4 -17  -1  255.47   17.40
   4  17   1  210.58   18.00
   4 -17   2  100.89   10.00
  -4  17   2   91.39   12.80
   4  17  -2   91.89    9.40
  -4 -17  -2   97.69   10.30
  -4  17   2  101.29   10.30
   4 -17  -2   84.19    8.10
  -4  17  -2   84.79    9.80
  -4 -17   2   85.79    9.80
  -4  17  -2   82.19    8.40
   4  17   2   82.39    9.00
   4 -17   3   54.19    9.30
  -4  17   3   49.60   13.90
  -4 -17  -3   54.39    8.20
  -4  17   3   66.39    9.20
   4  17  -3   50.39    7.80
   4  17  -3   57.69    7.80
  -4  17  -3   42.70   12.00
   4 -17  -3   36.10   10.00
  -4 -17   3   45.90    9.30
   4  17   3   44.50    9.20
  -4  17  -3   53.09    6.80
  -4  17   4  472.25   36.20
  -4 -17  -4  517.75   34.80
   4  17  -4  494.65   34.80
   4  17  -4  454.35   34.50
  -4 -17  -4  542.75   37.20
  -4  17  -4  484.65   33.50
   4 -17  -4  455.55   32.20
   4 -17  -4  454.25   33.00
  -4 -17   4  425.56   33.90
  -4  17  -4  483.75   33.40
   4 -17  -4  453.55   33.60
  -4 -17  -5  150.18   14.80
  -4 -17  -5  154.58   12.80
   4  17  -5  143.99   13.20
   4  17  -5  127.79   13.20
  -4  17   5  181.18   16.30
  -4  17  -5  162.68   14.20
   4 -17  -5  155.38   13.50
   4 -17  -5  158.58   14.30
  -4  17  -5  163.88   14.90
   4 -17  -5  152.68   14.10
  -4  17   6  233.58   22.60
   4  17  -6  227.88   19.50
   4  17  -6  281.17   20.00
  -4 -17  -6  267.37   22.00
  -4 -17  -6  262.27   20.60
  -4 -17  -6  274.17   19.60
   4 -17  -6  223.18   17.00
  -4  17  -6  221.98   17.90
   4 -17  -6  213.08   19.40
   4 -17  -6  214.28   18.10
  -4 -17  -7   31.10    9.70
  -4 -17  -7   29.00    5.80
   4  17  -7   23.50    8.60
  -4 -17  -7   27.30    7.50
  -4 -17  -7   23.00    9.20
  -4  17  -7   18.90    6.90
   4 -17  -7   15.10    6.70
   4 -17  -7   11.70    4.90
  -4 -17  -8  110.09   13.70
  -4 -17  -8  127.29   10.60
   4  17  -8  120.79   12.00
  -4 -17  -8  124.29   11.40
   4 -17  -8   86.89    9.30
   4 -17  -8   95.79   10.80
  -4  17  -8   90.69    9.80
   4  17  -9    5.40    5.20
  -4 -17  -9    3.70    3.00
   4  17   9    3.50    5.10
  -4  17  -9    4.40    3.60
   4 -17  -9    3.10    3.90
   4 -17  -9    2.20    3.10
  -5  17   0  108.69   10.70
  -5 -17   0   95.99   10.50
  -5  17   0  106.69   14.80
   5  17   0   99.89   11.40
   5 -17   0  108.89    9.50
  -5  17   1   94.69   10.10
   5 -17   1   97.69    9.30
  -5 -17  -1   96.09   10.30
  -5  17  -1   86.79    9.20
  -5 -17   1  100.89   10.50
   5 -17  -1   90.19    9.40
   5  17   1   76.79   11.50
  -5  17  -1   96.69   11.80
  -5  17   2  332.67   26.70
   5  17  -2  397.36   26.30
  -5 -17  -2  361.26   26.90
  -5  17   2  309.07   30.30
  -5  17  -2  326.87   24.10
  -5 -17   2  322.97   25.40
   5 -17  -2  312.27   23.00
   5 -17   3   26.50    6.10
   5  17  -3   50.89    7.70
  -5 -17  -3   33.20    7.50
   5  17  -3   28.60    7.30
  -5 -17  -3   30.20    7.30
  -5  17   3   47.30    9.70
  -5 -17   3   27.90    9.30
  -5  17  -3   30.80    7.80
  -5  17  -3   24.00    5.90
   5 -17  -3   26.40    6.40
   5  17  -4  105.69   10.80
  -5  17   4  118.89   13.90
  -5 -17  -4  105.79   10.20
  -5 -17  -4  113.59   12.20
   5  17  -4   78.69   10.40
   5 -17  -4   76.29   12.50
  -5  17  -4   96.79   10.30
  -5 -17   4   88.19   13.60
  -5  17  -4  102.19   10.50
   5 -17  -4   80.89    9.50
  -5  17   5  141.19   17.00
   5  17  -5  145.49   13.00
  -5 -17  -5  152.98   12.40
   5  17  -5  137.49   12.40
   5 -17  -5  112.69   12.60
  -5  17  -5  125.19   11.80
   5 -17  -5  118.89   12.00
   5 -17  -5  119.09   12.10
  -5 -17  -6   89.69   11.60
  -5 -17  -6   93.89    8.90
   5  17  -6   74.19    9.40
  -5 -17  -6   93.59   10.10
   5  17  -6   96.79   10.00
  -5  17   6   56.79   12.00
   5 -17  -6   76.69   11.40
   5 -17  -6   77.79   10.40
   5 -17  -6   84.69   11.60
  -5  17  -6   76.49    9.60
  -5 -17  -7   53.89    7.80
   5  17  -7   50.29    8.20
  -5 -17  -7   61.39    6.90
   5  17  -7   41.40    8.80
  -5 -17  -7   55.49   10.60
  -5  17  -7   51.69    7.20
   5 -17  -7   56.59   16.60
   5 -17  -7   27.50    7.50
   5 -17  -7   36.50    8.70
  -5 -17  -8   56.09    6.40
   5  17  -8   53.09    8.30
  -5 -17  -8   55.99    7.70
  -5  17  -8   43.70    6.80
   5 -17  -8   45.50    8.00
   5 -17  -8   27.20    7.30
  -6  17   0  336.17   26.60
   6 -17   0  348.67   25.60
  -6 -17   0  384.46   27.60
   6 -17   1   38.90    7.70
  -6 -17  -1   40.50    7.60
   6  17  -1   67.99    9.80
  -6 -17   1   36.10    8.00
  -6  17  -1   36.40   13.30
  -6  17  -1   45.80    7.00
   6 -17  -1   43.30    6.90
   6 -17   2 1089.19   78.49
   6  17  -2 1223.58   79.69
  -6  17   2 1141.49   80.59
  -6 -17  -2 1234.48   81.19
  -6  17  -2 1144.79   72.99
  -6 -17   2 1091.49   73.79
  -6  17  -2 1020.40   72.59
   6 -17  -2  994.90   71.59
  -6  17   3  204.28   18.20
  -6 -17  -3  167.08   16.50
   6 -17   3  142.99   15.30
   6 -17  -3  146.39   12.80
  -6  17  -3  144.49   14.10
  -6 -17   3  167.08   15.60
  -6  17  -3  137.69   13.80
   6  17  -4   73.09    8.90
  -6 -17  -4   55.99   10.10
  -6  17   4   69.99   15.40
  -6  17  -4   53.49    8.90
  -6  17  -4   52.69    9.40
   6 -17  -4   61.49    8.50
  -6 -17  -5  184.78   14.00
   6  17  -5  204.38   15.00
  -6 -17  -5  161.08   15.70
  -6  17   5  107.79   23.80
   6  17  -5  142.99   14.00
   6 -17  -5  105.99   15.10
  -6  17  -5  136.99   12.90
  -6 -17   5  167.78   18.80
   6 -17  -5  129.79   12.90
   6  17  -6   20.80    7.50
  -6 -17  -6   27.10    6.40
  -6 -17  -6   22.20    9.50
   6  17  -6   33.90    8.00
  -6 -17  -6   29.50    7.00
   6 -17  -6   13.90    5.90
   6 -17  -6    1.10    4.20
   6 -17  -6    0.70    5.20
  -6  17  -6    9.20    3.90
  -6 -17  -7  341.87   28.10
  -6 -17  -7  357.86   25.60
   6  17  -7  308.27   25.50
  -6 -17  -7  354.76   24.50
  -6  17  -7  309.47   19.90
   6 -17  -7  273.57   23.20
   6 -17  -7  244.58   20.20
   6 -17  -7  188.78   19.40
   6  17  -8   42.30    8.60
  -6 -17  -8   42.60    6.80
   6 -17  -8   15.70    6.80
  -6  17  -8   25.20    6.80
   6 -17  -8   14.00    4.90
  -7 -17   0   49.40   10.70
   7 -17   0   64.49    8.00
  -7  17   0   47.00   12.40
   7  17  -1  849.41   49.99
  -7 -17  -1  709.23   50.79
  -7  17   1  651.33   50.49
   7 -17   1  606.54   48.00
  -7  17  -1  593.04   44.80
   7 -17  -1  617.64   43.50
  -7 -17   1  667.43   45.90
  -7  17   2   48.70   13.10
  -7 -17  -2   50.69    8.90
  -7  17   2   32.10   10.50
   7 -17   2   37.40    9.00
   7  17  -2   44.70   10.10
   7 -17  -2   43.90    7.50
  -7  17  -2   39.00    8.10
  -7 -17   2   39.50   10.10
  -7 -17  -3  380.66   28.90
   7  17  -3  391.46   27.40
  -7  17   3  322.67   30.10
   7 -17  -3  312.27   23.60
  -7  17  -3  329.57   24.70
  -7  17  -3  301.77   24.20
  -7 -17   3  307.67   25.50
   7  17  -4  144.39   15.00
  -7 -17  -4  130.89   13.80
  -7  17   4   99.39   24.30
   7 -17  -4   90.19   11.30
  -7 -17   4  124.29   15.60
   7  17  -5  363.96   27.40
  -7 -17  -5  353.46   28.20
   7 -17  -5  335.87   24.80
  -7 -17   5  284.87   29.00
  -7  17  -5  365.46   25.00
  -7 -17  -6  188.18   22.10
  -7 -17  -6  200.18   16.20
   7  17  -6  177.98   16.60
  -7  17  -6  205.98   16.20
   7 -17  -6  187.68   17.80
   7  17  -7   63.09    9.00
  -7 -17  -7   70.49    7.90
   7 -17  -7   60.19   16.40
  -7  17  -7   52.49    8.10
  -8 -17   0  499.75   34.70
   8 -17   0  403.46   31.90
  -8  17   0  444.66   34.00
  -8  17   1  510.45   37.30
   8 -17   1  465.65   34.80
  -8 -17  -1  476.35   36.40
   8 -17  -1  463.75   33.90
  -8 -17   1  467.45   36.20
  -8  17  -1  492.35   35.70
  -8  17   2  246.78   23.50
   8 -17   2  208.88   20.00
  -8 -17  -2  255.87   21.40
  -8 -17   2  247.38   21.30
  -8  17  -2  208.18   19.80
  -8 -17  -3   60.69   10.20
   8  17  -3   63.99   10.40
  -8  17   3   56.89   11.20
  -8 -17   3   50.29   11.50
  -8  17  -3   47.70    9.60
   8 -17  -3   54.99    8.50
  -8  17   4   27.90   11.10
   8  17  -4   36.50    9.50
  -8 -17  -4   50.89    9.80
   8 -17  -4   37.70    7.90
  -8 -17   4   33.40   13.60
  -8 -17  -5    6.70    6.70
   8  17  -5    7.60    4.50
  -8  17   5    8.70    6.10
  -8  17  -5   -2.30    7.30
   8 -17  -5   11.60    5.10
  -8 -17   5   -0.10   12.10
  -8 -17  -6   38.40    6.80
  -8 -17  -6   29.40   13.00
  -8  17   6   27.60   10.60
  -8  17  -6   11.90    6.60
   8 -17  -6   46.40   10.50
  -9  17   0   57.69   18.50
  -9 -17   0   41.50   10.40
   9 -17   0   54.19    9.20
  -9  17   1   16.40   10.00
  -9 -17  -1   41.70    9.70
   9 -17   1   40.90   19.60
   9 -17   1   26.40    7.40
  -9  17  -1   61.69   14.50
  -9 -17   1   32.70   10.70
   9 -17  -1   49.70    8.70
  -9 -17  -2  102.79   12.70
   9 -17   2  117.39   17.90
  -9 -17   2  104.49   13.80
   9 -17  -2   96.89   10.70
   9 -17   3   25.90   13.30
   9 -17  -3   10.20    4.80
  -9 -17   3   22.40   11.80
  -9 -17  -4    4.60    6.90
  -9  17   4    1.90   10.00
   9 -17   4   24.80   11.90
  -9 -17   4   -0.40    9.60
   9 -17  -4   -0.30    4.90
  -9 -17  -5   14.00    8.00
 -10 -17   0   50.99   12.00
  10 -17   0   22.20    9.30
 -10 -17  -1   27.00   11.80
 -10 -17   1   30.20   12.20
  10 -17  -1   19.20    7.00
 -10 -17  -2   56.59   12.70
  10 -17   2   61.89   19.10
  10 -17  -2   57.39    9.60
 -10 -17   2   30.70   13.60
   0  18   0 3422.56  223.98
   0  18   0 3395.06  223.68
   0  18   1   11.70    4.40
   0 -18  -1   14.50    7.40
   0  18   1   11.70    4.00
   0  18  -1    8.30    3.10
   0  18   2  263.87   19.10
   0 -18  -2  260.67   20.10
   0  18   2  268.07   19.50
   0  18   3  345.37   25.50
   0 -18  -3  346.17   25.30
   0  18   3  325.57   24.00
   0  18  -4  572.04   41.30
   0  18   4  606.84   43.00
   0  18   4  573.54   41.40
   0 -18  -4  626.74   41.70
   0  18  -4  641.04   42.90
   0 -18  -4  610.64   42.20
   0 -18  -5  745.43   50.89
   0  18   5  691.33   50.29
   0  18  -5  746.53   51.59
   0  18  -5  745.73   52.39
   0 -18  -5  753.92   50.09
   0  18  -6  240.88   20.40
   0 -18  -6  240.18   19.40
   0 -18  -6  249.97   19.50
   0 -18  -6  246.68   18.40
   0  18   6  243.98   19.20
   0  18   7  498.05   35.80
   0 -18  -7  501.65   36.20
   0  18  -7  489.95   36.60
   0 -18  -7  500.45   36.00
   0 -18  -7  528.35   35.30
   0 -18  -8   90.29   10.80
   0  18   8   85.59   10.20
   0 -18  -8   87.49    9.80
   0  18  -8   89.39   13.00
   0  18   9  238.98   18.90
   0  18  -9  208.38   21.50
   0 -18  -9  241.48   17.80
   0 -18  -9  235.98   18.60
  -1  18   0 1221.38   76.59
  -1  18   0 1235.48   77.19
   1  18   0 1086.09   76.89
   1  18   0 1131.19   76.69
  -1 -18   0 1114.69   77.79
  -1 -18  -1 1010.80   67.89
  -1  18   1  998.60   66.99
  -1  18   1 1009.20   66.99
   1  18  -1  984.80   66.39
  -1 -18   1  910.41   64.39
[truncated: 196,924 more chars]
