# Supplementary material for: Foldamers controlled by functional triamino acids: structural investigation of α/γ-hybrid oligopeptides
Source: Commun Chem. 2024 May 25;7:114. doi: 10.1038/s42004-024-01201-7 (PMC11128005; doi:10.1038/s42004-024-01201-7)
Supplement: Supplementary file 11 — Supplementary data 8 NH2-4GRPA [file 42004_2024_1201_MOESM11_ESM.cif]

 
data_cu_dj_530_jahn
 
_audit_creation_method            'SHELXL-2018/3'
_shelx_SHELXL_version_number      '2018/3'
_chemical_name_systematic         ?
_chemical_name_common             ?
_chemical_melting_point           ?
_chemical_formula_moiety  'C38 H58 N8 O5, 2.343(H2 O)' 
_chemical_formula_sum
 'C38 H62.69 N8 O7.34' 
_chemical_formula_weight          749.13
_chemical_compound_source   'synthesized by the authors'

loop_
 _atom_type_symbol
 _atom_type_description
 _atom_type_scat_dispersion_real
 _atom_type_scat_dispersion_imag
 _atom_type_scat_source
 'C'  'C'   0.0181   0.0091
 'International Tables Vol C Tables 4.2.6.8 and 6.1.1.4'
 'H'  'H'   0.0000   0.0000
 'International Tables Vol C Tables 4.2.6.8 and 6.1.1.4'
 'N'  'N'   0.0311   0.0180
 'International Tables Vol C Tables 4.2.6.8 and 6.1.1.4'
 'O'  'O'   0.0492   0.0322
 'International Tables Vol C Tables 4.2.6.8 and 6.1.1.4'
 
_space_group_crystal_system       monoclinic
_space_group_IT_number            4
_space_group_name_H-M_alt         'P 21'
_space_group_name_Hall            'P 2yb'
 
_shelx_space_group_comment
;
The symmetry employed for this shelxl refinement is uniquely defined
by the following loop, which should always be used as a source of
symmetry information in preference to the above space-group names.
They are only intended as comments.
;
 
loop_
 _space_group_symop_operation_xyz
 'x, y, z'
 '-x, y+1/2, -z'
 
_cell_length_a                    16.1650(7)
_cell_length_b                    6.5283(3)
_cell_length_c                    20.0911(10)
_cell_angle_alpha                 90
_cell_angle_beta                  102.817(3)
_cell_angle_gamma                 90
_cell_volume                      2067.38(17)
_cell_formula_units_Z             2
_cell_measurement_temperature     120(2)
_cell_measurement_reflns_used    5965 
_cell_measurement_theta_min       2.2553 
_cell_measurement_theta_max        63.0067 
 
_exptl_crystal_description         prism 
_exptl_crystal_colour              colourless 
_exptl_crystal_density_meas       ?
_exptl_crystal_density_method     ?
_exptl_crystal_density_diffrn     1.203          
_exptl_crystal_F_000              811
_exptl_transmission_factor_min    ?
_exptl_transmission_factor_max    ?
_exptl_crystal_size_max           0.272
_exptl_crystal_size_mid           0.082
_exptl_crystal_size_min           0.037
_exptl_absorpt_coefficient_mu     0.684
_shelx_estimated_absorpt_T_min    0.836
_shelx_estimated_absorpt_T_max    0.975
_exptl_absorpt_correction_type    multi-scan 
_exptl_absorpt_correction_T_min    0.84 
_exptl_absorpt_correction_T_max    0.97 
_exptl_absorpt_process_details    
;
SADABS-2016/2 - Bruker AXS area detector scaling and absorption correction
;
_exptl_absorpt_special_details    ?
_diffrn_ambient_temperature       120(2)
_diffrn_radiation_wavelength      1.54178
_diffrn_radiation_type            CuK\a
_diffrn_source                     'I\mS  micro-focus sealed tube'
_diffrn_radiation_monochromator   'Helios Cu  multilayer optic' 
_diffrn_measurement_device_type   'Bruker D8 VENTURE Kappa Duo PHOTON III' 
_diffrn_measurement_method         '\f and \w scans' 
_diffrn_detector_area_resol_mean  ?
_diffrn_reflns_number             21703
_diffrn_reflns_av_unetI/netI      0.0558
_diffrn_reflns_av_R_equivalents   0.0567
_diffrn_reflns_limit_h_min        -17
_diffrn_reflns_limit_h_max        18
_diffrn_reflns_limit_k_min        -7
_diffrn_reflns_limit_k_max        7
_diffrn_reflns_limit_l_min        -23
_diffrn_reflns_limit_l_max        23
_diffrn_reflns_theta_min          2.803
_diffrn_reflns_theta_max          63.883
_diffrn_reflns_theta_full         63.883
_diffrn_measured_fraction_theta_max   0.994
_diffrn_measured_fraction_theta_full  0.994
_diffrn_reflns_Laue_measured_fraction_max    0.994
_diffrn_reflns_Laue_measured_fraction_full   0.994
_diffrn_reflns_point_group_measured_fraction_max   0.990
_diffrn_reflns_point_group_measured_fraction_full  0.990
_reflns_number_total              6802
_reflns_number_gt                 5310
_reflns_threshold_expression      'I > 2\s(I)'
_reflns_Friedel_coverage          0.814
_reflns_Friedel_fraction_max      0.986
_reflns_Friedel_fraction_full     0.986
 
_reflns_special_details
;
 Reflections were merged by SHELXL according to the crystal
 class for the calculation of statistics and refinement.
 
 _reflns_Friedel_fraction is defined as the number of unique
 Friedel pairs measured divided by the number that would be
 possible theoretically, ignoring centric projections and
 systematic absences.
;
 
_computing_data_collection         'Bruker Instrument Service vV6.2.12' 
_computing_cell_refinement         'SAINT V8.40A (Bruker Nano, Inc., 2019)' 
_computing_data_reduction         'SAINT V8.40A (Bruker Nano, Inc., 2019)' 
_computing_structure_solution     'SHELXT 2014/5 (Sheldrick, 2014)'
_computing_structure_refinement 'SHELXL-2018/3 (Sheldrick, 2018)'
_computing_molecular_graphics     ?
_computing_publication_material   ?
_refine_special_details           ?
_refine_ls_structure_factor_coef  Fsqd
_refine_ls_matrix_type            full
_refine_ls_weighting_scheme       calc
_refine_ls_weighting_details
'w=1/[\s^2^(Fo^2^)+(0.0832P)^2^] where P=(Fo^2^+2Fc^2^)/3'
_atom_sites_solution_primary     direct 
_atom_sites_solution_secondary   difmap 
_atom_sites_solution_hydrogens    mixed
_refine_ls_hydrogen_treatment     constr
_refine_ls_extinction_method      none
_refine_ls_extinction_coef        .
_refine_ls_abs_structure_details
;
 Flack x determined using 1905 quotients [(I+)-(I-)]/[(I+)+(I-)]
 (Parsons, Flack and Wagner, Acta Cryst. B69 (2013) 249-259).
;
_refine_ls_abs_structure_Flack    0.1(2)
_chemical_absolute_configuration syn 
_refine_ls_number_reflns          6802
_refine_ls_number_parameters      490
_refine_ls_number_restraints      265
_refine_ls_R_factor_all           0.0720
_refine_ls_R_factor_gt            0.0510
_refine_ls_wR_factor_ref          0.1420
_refine_ls_wR_factor_gt           0.1276
_refine_ls_goodness_of_fit_ref    1.036
_refine_ls_restrained_S_all       1.065
_refine_ls_shift/su_max           0.000
_refine_ls_shift/su_mean          0.000
 
loop_
 _atom_site_label
 _atom_site_type_symbol
 _atom_site_fract_x
 _atom_site_fract_y
 _atom_site_fract_z
 _atom_site_U_iso_or_equiv
 _atom_site_adp_type
 _atom_site_occupancy
 _atom_site_site_symmetry_order  
 _atom_site_calc_flag
 _atom_site_refinement_flags_posn
 _atom_site_refinement_flags_adp
 _atom_site_refinement_flags_occupancy
 _atom_site_disorder_assembly
 _atom_site_disorder_group
O1 O 0.63767(18) 0.0220(5) 0.62040(16) 0.0439(8) Uani 1 1 d . . . . .
N1 N 0.5888(2) 0.1708(6) 0.48646(18) 0.0375(9) Uani 1 1 d . . . . .
H12N H 0.605945 0.035112 0.488657 0.045 Uiso 1 1 d R U . . .
H11N H 0.642945 0.236012 0.488557 0.045 Uiso 1 1 d R U . . .
C1 C 0.5526(2) 0.2519(7) 0.5411(2) 0.0331(9) Uani 1 1 d . U . . .
H1A H 0.493542 0.201962 0.534986 0.040 Uiso 1 1 calc R U . . .
H1AB H 0.550662 0.403192 0.537789 0.040 Uiso 1 1 calc R U . . .
O2 O 0.81240(17) 0.3785(5) 0.62434(14) 0.0385(7) Uani 1 1 d . . . . .
N2 N 0.60299(19) 0.3239(6) 0.66143(17) 0.0351(8) Uani 1 1 d . . . . .
H2 H 0.576634 0.441597 0.651426 0.042 Uiso 1 1 calc R U . . .
C2 C 0.6022(2) 0.1912(7) 0.6116(2) 0.0333(9) Uani 1 1 d . U . . .
O3 O 0.66133(19) 0.5788(5) 0.49532(16) 0.0459(8) Uani 1 1 d . . . . .
N3 N 0.8447(2) 0.4554(6) 0.83553(18) 0.0416(9) Uani 1 1 d . . . . .
C3 C 0.6454(2) 0.2844(7) 0.7321(2) 0.0388(10) Uani 1 1 d . U . . .
H3A H 0.631503 0.143903 0.744574 0.047 Uiso 1 1 calc R U . . .
H3AB H 0.623626 0.381213 0.762089 0.047 Uiso 1 1 calc R U . . .
C4 C 0.7419(2) 0.3067(7) 0.7446(2) 0.0360(10) Uani 1 1 d . U . . .
H4 H 0.764292 0.197340 0.718505 0.043 Uiso 1 1 calc R U . . .
O4 O 0.84631(18) 0.4563(5) 0.39970(17) 0.0504(9) Uani 1 1 d . . . . .
N4 N 0.7271(2) 0.6965(6) 0.74064(18) 0.0399(9) Uani 1 1 d . . . . .
H42N H 0.666149 0.693873 0.718449 0.048 Uiso 1 1 d R U . . .
H41N H 0.739065 0.711059 0.794034 0.048 Uiso 1 1 d R U . . .
C5 C 0.7840(3) 0.2847(8) 0.8201(2) 0.0482(12) Uani 1 1 d . U . . .
H5A H 0.741218 0.293545 0.848405 0.058 Uiso 1 1 calc R U . . .
H5AB H 0.813720 0.151623 0.828860 0.058 Uiso 1 1 calc R U . . .
O5 O 0.84848(17) 0.7352(5) 0.33507(16) 0.0434(7) Uani 1 1 d . . . . .
N5 N 0.7675(2) 0.7070(6) 0.61934(17) 0.0358(8) Uani 1 1 d . . . . .
H5 H 0.743864 0.803076 0.639636 0.043 Uiso 1 1 calc R U . . .
N6 N 0.7098(2) 0.8382(5) 0.44036(18) 0.0358(8) Uani 1 1 d . . . . .
H6 H 0.750546 0.928650 0.441719 0.043 Uiso 1 1 calc R U . . .
C6 C 0.7731(2) 0.5185(7) 0.7243(2) 0.0340(9) Uani 1 1 d . U . . .
N7 N 0.6227(2) 0.5704(6) 0.21151(18) 0.0454(10) Uani 1 1 d . . . . .
C7 C 0.8635(3) 0.5202(7) 0.7708(2) 0.0369(10) Uani 1 1 d . U . . .
H7 H 0.898538 0.412433 0.754793 0.044 Uiso 1 1 calc R U . . .
C8 C 0.9095(3) 0.7230(8) 0.7749(2) 0.0486(12) Uani 1 1 d . U . . .
H8A H 0.906220 0.775753 0.728752 0.073 Uiso 1 1 calc R U . . .
H8B H 0.969082 0.703693 0.797974 0.073 Uiso 1 1 calc R U . . .
H8C H 0.882977 0.820988 0.800736 0.073 Uiso 1 1 calc R U . . .
N8 N 0.6784(2) 0.3896(6) 0.3488(2) 0.0435(9) Uani 1 1 d . . . . .
H82N H 0.679886 0.423827 0.396767 0.052 Uiso 1 1 d R U . . .
H81N H 0.620486 0.340327 0.323067 0.052 Uiso 1 1 d R U . . .
C9 C 0.9752(4) 0.2472(12) 0.8827(3) 0.085(2) Uani 1 1 d . U . . .
H9A H 1.025710 0.245737 0.920130 0.127 Uiso 1 1 calc R U . . .
H9B H 0.992251 0.265026 0.839215 0.127 Uiso 1 1 calc R U . . .
H9C H 0.944567 0.117400 0.882126 0.127 Uiso 1 1 calc R U . . .
C10 C 0.9175(3) 0.4240(9) 0.8931(2) 0.0522(13) Uani 1 1 d . U . . .
H10 H 0.952799 0.550680 0.895514 0.063 Uiso 1 1 calc R U . . .
C11 C 0.8853(3) 0.4199(10) 0.9589(2) 0.0590(15) Uani 1 1 d . U . . .
C12 C 0.8371(3) 0.5888(11) 0.9726(3) 0.0707(17) Uani 1 1 d . U . . .
H12 H 0.824113 0.696090 0.940020 0.085 Uiso 1 1 calc R U . . .
C13 C 0.8086(4) 0.6012(13) 1.0319(3) 0.082(2) Uani 1 1 d . U . . .
H13 H 0.776403 0.716325 1.040240 0.099 Uiso 1 1 calc R U . . .
C14 C 0.8266(4) 0.4492(15) 1.0782(4) 0.087(2) Uani 1 1 d . U . . .
H14 H 0.808215 0.460989 1.119828 0.105 Uiso 1 1 calc R U . . .
C15 C 0.8708(4) 0.2778(14) 1.0670(3) 0.088(2) Uani 1 1 d . U . . .
H15 H 0.880678 0.169181 1.099280 0.106 Uiso 1 1 calc R U . . .
C16 C 0.9018(4) 0.2666(12) 1.0052(3) 0.081(2) Uani 1 1 d . U . . .
H16 H 0.933809 0.151154 0.996884 0.097 Uiso 1 1 calc R U . . .
C17 C 0.7838(2) 0.5266(6) 0.6505(2) 0.0335(9) Uani 1 1 d . U . . .
C18 C 0.7864(2) 0.7532(7) 0.5540(2) 0.0376(10) Uani 1 1 d . U . . .
H18A H 0.834885 0.667701 0.548190 0.045 Uiso 1 1 calc R U . . .
H18B H 0.804021 0.898426 0.553841 0.045 Uiso 1 1 calc R U . . .
C19 C 0.7127(2) 0.7172(7) 0.4941(2) 0.0339(9) Uani 1 1 d . U . . .
C20 C 0.6415(2) 0.8265(7) 0.3791(2) 0.0377(10) Uani 1 1 d . U . . .
H20A H 0.613871 0.962361 0.371069 0.045 Uiso 1 1 calc R U . . .
H20B H 0.598470 0.727690 0.387434 0.045 Uiso 1 1 calc R U . . .
C21 C 0.6704(3) 0.7619(7) 0.3149(2) 0.0389(10) Uani 1 1 d . U . . .
H21 H 0.706958 0.872377 0.302233 0.047 Uiso 1 1 calc R U . . .
C22 C 0.5944(3) 0.7262(8) 0.2547(2) 0.0483(12) Uani 1 1 d . U . . .
H22A H 0.544751 0.676350 0.271303 0.058 Uiso 1 1 calc R U . . .
H22B H 0.578660 0.854626 0.228847 0.058 Uiso 1 1 calc R U . . .
C23 C 0.7185(3) 0.5560(7) 0.3194(2) 0.0365(10) Uani 1 1 d . U . . .
C24 C 0.7113(3) 0.5142(8) 0.2420(2) 0.0438(11) Uani 1 1 d . U . . .
H24 H 0.750344 0.608474 0.224396 0.053 Uiso 1 1 calc R U . . .
C25 C 0.7311(4) 0.2942(8) 0.2265(3) 0.0607(14) Uani 1 1 d . U . . .
H25A H 0.790900 0.264877 0.246733 0.091 Uiso 1 1 calc R U . . .
H25B H 0.720273 0.274441 0.176988 0.091 Uiso 1 1 calc R U . . .
H25C H 0.695068 0.201237 0.245891 0.091 Uiso 1 1 calc R U . . .
C26 C 0.6454(4) 0.8158(11) 0.1206(3) 0.083(2) Uani 1 1 d . U . . .
H26A H 0.638901 0.825505 0.071027 0.124 Uiso 1 1 calc R U . . .
H26B H 0.705882 0.816808 0.142777 0.124 Uiso 1 1 calc R U . . .
H26C H 0.617300 0.932734 0.136767 0.124 Uiso 1 1 calc R U . . .
C27 C 0.6055(3) 0.6183(9) 0.1380(2) 0.0580(14) Uani 1 1 d . U . . .
H27 H 0.632508 0.505743 0.116513 0.070 Uiso 1 1 d R U . A .
C28A C 0.5050(3) 0.5842(12) 0.1116(4) 0.052(2) Uani 0.657(7) 1 d G U P A 1
C29A C 0.4579(4) 0.7309(11) 0.0693(4) 0.082(3) Uani 0.657(7) 1 d G U P A 1
H29A H 0.484839 0.850633 0.057500 0.099 Uiso 0.657(7) 1 calc R U P A 1
C30A C 0.3714(4) 0.7024(13) 0.0442(4) 0.093(3) Uani 0.657(7) 1 d G U P A 1
H30A H 0.339184 0.802630 0.015269 0.111 Uiso 0.657(7) 1 calc R U P A 1
C31A C 0.3319(3) 0.5271(14) 0.0614(4) 0.075(3) Uani 0.657(7) 1 d G U P A 1
H31A H 0.272814 0.507640 0.044240 0.090 Uiso 0.657(7) 1 calc R U P A 1
C32A C 0.3790(4) 0.3804(11) 0.1037(4) 0.090(3) Uani 0.657(7) 1 d G U P A 1
H32A H 0.352100 0.260650 0.115443 0.108 Uiso 0.657(7) 1 calc R U P A 1
C33A C 0.4656(4) 0.4089(10) 0.1288(4) 0.076(3) Uani 0.657(7) 1 d G U P A 1
H33A H 0.497756 0.308649 0.157676 0.092 Uiso 0.657(7) 1 calc R U P A 1
C28B C 0.5193(7) 0.644(3) 0.1018(8) 0.052(2) Uani 0.343(7) 1 d G U P A 2
C29B C 0.4775(9) 0.822(2) 0.0751(9) 0.082(3) Uani 0.343(7) 1 d G U P A 2
H29B H 0.508330 0.945764 0.075344 0.099 Uiso 0.343(7) 1 calc R U P A 2
C30B C 0.3906(9) 0.818(2) 0.0480(9) 0.093(3) Uani 0.343(7) 1 d G U P A 2
H30B H 0.361995 0.939663 0.029708 0.111 Uiso 0.343(7) 1 calc R U P A 2
C31B C 0.3455(7) 0.637(3) 0.0476(8) 0.075(3) Uani 0.343(7) 1 d G U P A 2
H31B H 0.286076 0.634217 0.029077 0.090 Uiso 0.343(7) 1 calc R U P A 2
C32B C 0.3873(9) 0.459(2) 0.0743(9) 0.090(3) Uani 0.343(7) 1 d G U P A 2
H32B H 0.356491 0.334870 0.074081 0.108 Uiso 0.343(7) 1 calc R U P A 2
C33B C 0.4742(9) 0.462(2) 0.1014(8) 0.076(3) Uani 0.343(7) 1 d G U P A 2
H33B H 0.502826 0.340968 0.119717 0.092 Uiso 0.343(7) 1 calc R U P A 2
C34 C 0.8114(3) 0.5743(7) 0.3565(2) 0.0369(10) Uani 1 1 d . U . . .
C35 C 0.9410(2) 0.7812(7) 0.3626(3) 0.0438(11) Uani 1 1 d . U . . .
C36 C 0.9576(3) 0.8145(9) 0.4388(3) 0.0572(14) Uani 1 1 d . U . . .
H36A H 1.016093 0.861620 0.455521 0.086 Uiso 1 1 calc R U . . .
H36B H 0.949208 0.685515 0.461381 0.086 Uiso 1 1 calc R U . . .
H36C H 0.918284 0.918057 0.449027 0.086 Uiso 1 1 calc R U . . .
C37 C 0.9936(3) 0.6082(8) 0.3432(3) 0.0541(13) Uani 1 1 d . U . . .
H37A H 1.053382 0.649431 0.352331 0.081 Uiso 1 1 calc R U . . .
H37B H 0.973895 0.577096 0.294515 0.081 Uiso 1 1 calc R U . . .
H37C H 0.987660 0.486219 0.370158 0.081 Uiso 1 1 calc R U . . .
C38 C 0.9527(3) 0.9764(9) 0.3263(3) 0.0654(16) Uani 1 1 d . U . . .
H38A H 1.011864 1.021079 0.340334 0.098 Uiso 1 1 calc R U . . .
H38B H 0.915410 1.082492 0.337960 0.098 Uiso 1 1 calc R U . . .
H38C H 0.938410 0.953052 0.276872 0.098 Uiso 1 1 calc R U . . .
O1W O 0.80040(18) 0.2048(5) 0.49529(15) 0.0451(8) Uani 1 1 d . . . . .
H12W H 0.802654 0.297656 0.531594 0.054 Uiso 1 1 d R U . . .
H11W H 0.813756 0.310356 0.463896 0.054 Uiso 1 1 d R U . . .
O2W O 0.52329(19) -0.2829(5) 0.63850(17) 0.0494(8) Uani 1 1 d . . . . .
H22W H 0.481115 -0.281475 0.589132 0.059 Uiso 1 1 d R U . . .
H21W H 0.558915 -0.184076 0.626930 0.059 Uiso 1 1 d R U . . .
O3W O 0.5127(7) 0.2132(19) 0.2399(6) 0.071(4) Uani 0.343(7) 1 d . . P . .
H31W H 0.498376 0.215796 0.283022 0.086 Uiso 0.343(7) 1 d R U P . .
H32W H 0.535279 0.327925 0.221483 0.086 Uiso 0.343(7) 1 d R U P . .
 
loop_
 _atom_site_aniso_label
 _atom_site_aniso_U_11
 _atom_site_aniso_U_22
 _atom_site_aniso_U_33
 _atom_site_aniso_U_23
 _atom_site_aniso_U_13
 _atom_site_aniso_U_12
O1 0.0335(16) 0.0370(18) 0.0567(19) 0.0023(15) 0.0004(14) 0.0050(14)
N1 0.0267(17) 0.038(2) 0.049(2) -0.0081(17) 0.0118(16) -0.0022(15)
C1 0.0224(18) 0.037(2) 0.040(2) -0.0043(18) 0.0059(17) -0.0003(17)
O2 0.0326(15) 0.0397(17) 0.0432(17) 0.0002(14) 0.0087(13) 0.0075(13)
N2 0.0235(16) 0.040(2) 0.040(2) 0.0010(17) 0.0042(15) 0.0016(15)
C2 0.0208(18) 0.033(2) 0.044(2) 0.002(2) 0.0049(17) -0.0027(18)
O3 0.0329(16) 0.0474(19) 0.055(2) 0.0048(15) 0.0053(14) -0.0104(14)
N3 0.0278(18) 0.055(2) 0.036(2) -0.0022(18) -0.0042(15) 0.0005(17)
C3 0.030(2) 0.048(3) 0.038(2) 0.0037(19) 0.0046(18) -0.0010(19)
C4 0.028(2) 0.042(2) 0.036(2) 0.0026(19) 0.0026(18) -0.0015(18)
O4 0.0300(16) 0.051(2) 0.070(2) 0.0202(18) 0.0103(15) 0.0011(15)
N4 0.0313(18) 0.044(2) 0.041(2) -0.0055(17) 0.0011(15) 0.0082(16)
C5 0.042(2) 0.052(3) 0.044(3) 0.008(2) -0.003(2) 0.001(2)
O5 0.0249(14) 0.0470(18) 0.060(2) 0.0106(16) 0.0132(13) 0.0023(13)
N5 0.0313(17) 0.036(2) 0.039(2) -0.0023(17) 0.0068(15) 0.0052(16)
N6 0.0249(16) 0.040(2) 0.042(2) 0.0016(17) 0.0075(15) -0.0010(15)
C6 0.026(2) 0.038(2) 0.035(2) 0.0003(18) 0.0004(17) 0.0059(17)
N7 0.037(2) 0.059(3) 0.040(2) -0.0056(18) 0.0084(17) 0.0097(19)
C7 0.025(2) 0.045(3) 0.037(2) -0.006(2) -0.0008(17) 0.0062(18)
C8 0.034(2) 0.055(3) 0.053(3) -0.012(3) 0.001(2) 0.000(2)
N8 0.0345(19) 0.051(2) 0.046(2) -0.0031(18) 0.0111(17) -0.0123(17)
C9 0.066(4) 0.119(6) 0.056(4) -0.005(4) -0.015(3) 0.047(4)
C10 0.038(2) 0.077(4) 0.036(3) -0.004(2) -0.003(2) 0.012(2)
C11 0.037(3) 0.093(4) 0.038(3) 0.006(3) -0.010(2) -0.005(3)
C12 0.049(3) 0.106(5) 0.058(3) -0.019(3) 0.014(3) -0.003(3)
C13 0.053(3) 0.131(6) 0.061(4) -0.013(4) 0.012(3) -0.004(4)
C14 0.054(3) 0.136(6) 0.072(4) 0.004(4) 0.012(3) -0.014(4)
C15 0.072(4) 0.130(6) 0.054(4) 0.017(4) -0.005(3) -0.015(4)
C16 0.050(3) 0.119(5) 0.065(4) 0.016(4) -0.009(3) -0.010(3)
C17 0.0235(19) 0.036(2) 0.039(2) 0.0019(19) 0.0021(17) 0.0010(18)
C18 0.028(2) 0.041(2) 0.043(2) 0.0026(19) 0.0049(18) 0.0017(18)
C19 0.0248(19) 0.036(2) 0.042(2) -0.001(2) 0.0093(17) 0.0049(19)
C20 0.0244(19) 0.047(3) 0.041(2) -0.002(2) 0.0064(18) 0.0056(19)
C21 0.031(2) 0.045(3) 0.042(2) -0.0004(19) 0.0102(19) 0.0053(19)
C22 0.043(2) 0.060(3) 0.042(3) -0.008(2) 0.009(2) 0.010(2)
C23 0.029(2) 0.039(2) 0.043(2) -0.0006(19) 0.0098(19) 0.0024(18)
C24 0.037(2) 0.050(3) 0.046(3) 0.001(2) 0.012(2) 0.008(2)
C25 0.075(4) 0.055(3) 0.057(3) -0.002(3) 0.025(3) 0.016(3)
C26 0.098(5) 0.086(5) 0.068(4) 0.022(4) 0.025(4) 0.029(4)
C27 0.056(3) 0.077(4) 0.040(3) 0.001(3) 0.008(2) 0.018(3)
C28A 0.055(4) 0.064(6) 0.037(3) -0.002(3) 0.009(3) 0.009(4)
C29A 0.067(5) 0.077(6) 0.090(5) -0.003(5) -0.010(4) 0.006(5)
C30A 0.078(5) 0.095(7) 0.092(5) -0.006(6) -0.010(4) 0.009(5)
C31A 0.054(4) 0.097(7) 0.069(5) -0.018(5) 0.001(4) 0.008(5)
C32A 0.065(4) 0.111(6) 0.091(6) 0.005(5) 0.011(4) -0.014(5)
C33A 0.061(4) 0.090(6) 0.075(6) 0.006(5) 0.008(4) -0.002(4)
C28B 0.055(4) 0.064(6) 0.037(3) -0.002(3) 0.009(3) 0.009(4)
C29B 0.067(5) 0.077(6) 0.090(5) -0.003(5) -0.010(4) 0.006(5)
C30B 0.078(5) 0.095(7) 0.092(5) -0.006(6) -0.010(4) 0.009(5)
C31B 0.054(4) 0.097(7) 0.069(5) -0.018(5) 0.001(4) 0.008(5)
C32B 0.065(4) 0.111(6) 0.091(6) 0.005(5) 0.011(4) -0.014(5)
C33B 0.061(4) 0.090(6) 0.075(6) 0.006(5) 0.008(4) -0.002(4)
C34 0.026(2) 0.041(3) 0.046(2) 0.001(2) 0.0135(19) 0.0011(19)
C35 0.022(2) 0.044(3) 0.067(3) 0.002(2) 0.013(2) -0.0001(18)
C36 0.031(2) 0.063(3) 0.078(4) -0.005(3) 0.012(2) -0.007(2)
C37 0.027(2) 0.052(3) 0.087(4) -0.001(3) 0.021(2) 0.002(2)
C38 0.039(3) 0.059(3) 0.102(4) 0.019(3) 0.025(3) -0.006(2)
O1W 0.0492(18) 0.0362(17) 0.0499(18) -0.0012(15) 0.0113(14) -0.0101(14)
O2W 0.0428(17) 0.0426(18) 0.059(2) 0.0063(16) 0.0030(15) -0.0013(15)
O3W 0.078(8) 0.079(8) 0.057(7) -0.001(6) 0.016(6) -0.020(7)
 
_geom_special_details
;
 All esds (except the esd in the dihedral angle between two l.s. planes)
 are estimated using the full covariance matrix.  The cell esds are taken
 into account individually in the estimation of esds in distances, angles
 and torsion angles; correlations between esds in cell parameters are only
 used when they are defined by crystal symmetry.  An approximate (isotropic)
 treatment of cell esds is used for estimating esds involving l.s. planes.
;
 
loop_
 _geom_bond_atom_site_label_1
 _geom_bond_atom_site_label_2
 _geom_bond_distance
 _geom_bond_site_symmetry_2
 _geom_bond_publ_flag
O1 C2 1.239(5) . ?
N1 C1 1.453(5) . ?
N1 H12N 0.9261 . ?
N1 H11N 0.9664 . ?
C1 C2 1.518(6) . ?
C1 H1A 0.9900 . ?
C1 H1AB 0.9900 . ?
O2 C17 1.238(5) . ?
N2 C2 1.322(5) . ?
N2 C3 1.456(5) . ?
N2 H2 0.8800 . ?
O3 C19 1.231(5) . ?
N3 C7 1.463(6) . ?
N3 C10 1.470(5) . ?
N3 C5 1.471(6) . ?
C3 C4 1.531(5) . ?
C3 H3A 0.9900 . ?
C3 H3AB 0.9900 . ?
C4 C5 1.524(6) . ?
C4 C6 1.557(6) . ?
C4 H4 1.0000 . ?
O4 C34 1.203(5) . ?
N4 C6 1.455(5) . ?
N4 H42N 0.9878 . ?
N4 H41N 1.0513 . ?
C5 H5A 0.9900 . ?
C5 H5AB 0.9900 . ?
O5 C34 1.327(5) . ?
O5 C35 1.504(5) . ?
N5 C17 1.333(6) . ?
N5 C18 1.444(5) . ?
N5 H5 0.8800 . ?
N6 C19 1.331(5) . ?
N6 C20 1.461(5) . ?
N6 H6 0.8800 . ?
C6 C17 1.531(6) . ?
C6 C7 1.550(6) . ?
N7 C22 1.474(6) . ?
N7 C24 1.474(6) . ?
N7 C27 1.475(6) . ?
C7 C8 1.512(7) . ?
C7 H7 1.0000 . ?
C8 H8A 0.9800 . ?
C8 H8B 0.9800 . ?
C8 H8C 0.9800 . ?
N8 C23 1.455(5) . ?
N8 H82N 0.9843 . ?
N8 H81N 1.0163 . ?
C9 C10 1.527(8) . ?
C9 H9A 0.9800 . ?
C9 H9B 0.9800 . ?
C9 H9C 0.9800 . ?
C10 C11 1.526(7) . ?
C10 H10 1.0000 . ?
C11 C16 1.351(9) . ?
C11 C12 1.411(8) . ?
C12 C13 1.372(8) . ?
C12 H12 0.9500 . ?
C13 C14 1.348(10) . ?
C13 H13 0.9500 . ?
C14 C15 1.372(10) . ?
C14 H14 0.9500 . ?
C15 C16 1.441(9) . ?
C15 H15 0.9500 . ?
C16 H16 0.9500 . ?
C18 C19 1.512(6) . ?
C18 H18A 0.9900 . ?
C18 H18B 0.9900 . ?
C20 C21 1.527(6) . ?
C20 H20A 0.9900 . ?
C20 H20B 0.9900 . ?
C21 C22 1.537(6) . ?
C21 C23 1.546(6) . ?
C21 H21 1.0000 . ?
C22 H22A 0.9900 . ?
C22 H22B 0.9900 . ?
C23 C34 1.526(6) . ?
C23 C24 1.559(6) . ?
C24 C25 1.519(7) . ?
C24 H24 1.0000 . ?
C25 H25A 0.9800 . ?
C25 H25B 0.9800 . ?
C25 H25C 0.9800 . ?
C26 C27 1.517(9) . ?
C26 H26A 0.9800 . ?
C26 H26B 0.9800 . ?
C26 H26C 0.9800 . ?
C27 C28B 1.430(11) . ?
C27 C28A 1.609(7) . ?
C27 H27 1.0000 . ?
C28A C29A 1.3900 . ?
C28A C33A 1.3900 . ?
C29A C30A 1.3900 . ?
C29A H29A 0.9500 . ?
C30A C31A 1.3900 . ?
C30A H30A 0.9500 . ?
C31A C32A 1.3900 . ?
C31A H31A 0.9500 . ?
C32A C33A 1.3900 . ?
C32A H32A 0.9500 . ?
C33A H33A 0.9500 . ?
C28B C29B 1.3900 . ?
C28B C33B 1.3900 . ?
C29B C30B 1.3900 . ?
C29B H29B 0.9500 . ?
C30B C31B 1.3900 . ?
C30B H30B 0.9500 . ?
C31B C32B 1.3900 . ?
C31B H31B 0.9500 . ?
C32B C33B 1.3900 . ?
C32B H32B 0.9500 . ?
C33B H33B 0.9500 . ?
C35 C38 1.501(7) . ?
C35 C36 1.512(7) . ?
C35 C37 1.517(6) . ?
C36 H36A 0.9800 . ?
C36 H36B 0.9800 . ?
C36 H36C 0.9800 . ?
C37 H37A 0.9800 . ?
C37 H37B 0.9800 . ?
C37 H37C 0.9800 . ?
C38 H38A 0.9800 . ?
C38 H38B 0.9800 . ?
C38 H38C 0.9800 . ?
O1W H12W 0.9427 . ?
O1W H11W 0.9896 . ?
O2W H22W 1.0718 . ?
O2W H21W 0.9280 . ?
O3W H31W 0.9450 . ?
O3W H32W 0.9436 . ?
 
loop_
 _geom_angle_atom_site_label_1
 _geom_angle_atom_site_label_2
 _geom_angle_atom_site_label_3
 _geom_angle
 _geom_angle_site_symmetry_1
 _geom_angle_site_symmetry_3
 _geom_angle_publ_flag
C1 N1 H12N 118.6 . . ?
C1 N1 H11N 108.6 . . ?
H12N N1 H11N 99.2 . . ?
N1 C1 C2 113.0(3) . . ?
N1 C1 H1A 109.0 . . ?
C2 C1 H1A 109.0 . . ?
N1 C1 H1AB 109.0 . . ?
C2 C1 H1AB 109.0 . . ?
H1A C1 H1AB 107.8 . . ?
C2 N2 C3 123.1(4) . . ?
C2 N2 H2 118.5 . . ?
C3 N2 H2 118.5 . . ?
O1 C2 N2 123.3(4) . . ?
O1 C2 C1 119.9(4) . . ?
N2 C2 C1 116.7(4) . . ?
C7 N3 C10 116.8(4) . . ?
C7 N3 C5 107.0(3) . . ?
C10 N3 C5 116.2(4) . . ?
N2 C3 C4 112.7(3) . . ?
N2 C3 H3A 109.1 . . ?
C4 C3 H3A 109.1 . . ?
N2 C3 H3AB 109.1 . . ?
C4 C3 H3AB 109.1 . . ?
H3A C3 H3AB 107.8 . . ?
C5 C4 C3 111.6(4) . . ?
C5 C4 C6 104.2(3) . . ?
C3 C4 C6 114.7(4) . . ?
C5 C4 H4 108.7 . . ?
C3 C4 H4 108.7 . . ?
C6 C4 H4 108.7 . . ?
C6 N4 H42N 113.1 . . ?
C6 N4 H41N 108.4 . . ?
H42N N4 H41N 113.6 . . ?
N3 C5 C4 105.6(4) . . ?
N3 C5 H5A 110.6 . . ?
C4 C5 H5A 110.6 . . ?
N3 C5 H5AB 110.6 . . ?
C4 C5 H5AB 110.6 . . ?
H5A C5 H5AB 108.8 . . ?
C34 O5 C35 121.4(3) . . ?
C17 N5 C18 123.5(4) . . ?
C17 N5 H5 118.2 . . ?
C18 N5 H5 118.2 . . ?
C19 N6 C20 122.4(4) . . ?
C19 N6 H6 118.8 . . ?
C20 N6 H6 118.8 . . ?
N4 C6 C17 111.3(3) . . ?
N4 C6 C7 108.6(3) . . ?
C17 C6 C7 106.8(3) . . ?
N4 C6 C4 116.1(3) . . ?
C17 C6 C4 113.4(4) . . ?
C7 C6 C4 99.5(3) . . ?
C22 N7 C24 109.1(3) . . ?
C22 N7 C27 115.5(4) . . ?
C24 N7 C27 114.7(4) . . ?
N3 C7 C8 113.7(4) . . ?
N3 C7 C6 100.3(3) . . ?
C8 C7 C6 115.2(4) . . ?
N3 C7 H7 109.1 . . ?
C8 C7 H7 109.1 . . ?
C6 C7 H7 109.1 . . ?
C7 C8 H8A 109.5 . . ?
C7 C8 H8B 109.5 . . ?
H8A C8 H8B 109.5 . . ?
C7 C8 H8C 109.5 . . ?
H8A C8 H8C 109.5 . . ?
H8B C8 H8C 109.5 . . ?
C23 N8 H82N 108.1 . . ?
C23 N8 H81N 118.2 . . ?
H82N N8 H81N 112.9 . . ?
C10 C9 H9A 109.5 . . ?
C10 C9 H9B 109.5 . . ?
H9A C9 H9B 109.5 . . ?
C10 C9 H9C 109.5 . . ?
H9A C9 H9C 109.5 . . ?
H9B C9 H9C 109.5 . . ?
N3 C10 C11 108.5(4) . . ?
N3 C10 C9 113.9(4) . . ?
C11 C10 C9 116.2(5) . . ?
N3 C10 H10 105.8 . . ?
C11 C10 H10 105.8 . . ?
C9 C10 H10 105.8 . . ?
C16 C11 C12 118.5(6) . . ?
C16 C11 C10 123.8(6) . . ?
C12 C11 C10 117.7(5) . . ?
C13 C12 C11 121.4(7) . . ?
C13 C12 H12 119.3 . . ?
C11 C12 H12 119.3 . . ?
C14 C13 C12 119.6(7) . . ?
C14 C13 H13 120.2 . . ?
C12 C13 H13 120.2 . . ?
C13 C14 C15 121.8(7) . . ?
C13 C14 H14 119.1 . . ?
C15 C14 H14 119.1 . . ?
C14 C15 C16 118.4(7) . . ?
C14 C15 H15 120.8 . . ?
C16 C15 H15 120.8 . . ?
C11 C16 C15 120.1(7) . . ?
C11 C16 H16 119.9 . . ?
C15 C16 H16 119.9 . . ?
O2 C17 N5 122.9(4) . . ?
O2 C17 C6 121.2(4) . . ?
N5 C17 C6 115.6(4) . . ?
N5 C18 C19 113.7(3) . . ?
N5 C18 H18A 108.8 . . ?
C19 C18 H18A 108.8 . . ?
N5 C18 H18B 108.8 . . ?
C19 C18 H18B 108.8 . . ?
H18A C18 H18B 107.7 . . ?
O3 C19 N6 123.3(4) . . ?
O3 C19 C18 121.0(4) . . ?
N6 C19 C18 115.7(4) . . ?
N6 C20 C21 114.2(3) . . ?
N6 C20 H20A 108.7 . . ?
C21 C20 H20A 108.7 . . ?
N6 C20 H20B 108.7 . . ?
C21 C20 H20B 108.7 . . ?
H20A C20 H20B 107.6 . . ?
C20 C21 C22 111.5(3) . . ?
C20 C21 C23 115.7(4) . . ?
C22 C21 C23 102.6(4) . . ?
C20 C21 H21 108.9 . . ?
C22 C21 H21 108.9 . . ?
C23 C21 H21 108.9 . . ?
N7 C22 C21 105.7(3) . . ?
N7 C22 H22A 110.6 . . ?
C21 C22 H22A 110.6 . . ?
N7 C22 H22B 110.6 . . ?
C21 C22 H22B 110.6 . . ?
H22A C22 H22B 108.7 . . ?
N8 C23 C34 109.8(4) . . ?
N8 C23 C21 114.2(3) . . ?
C34 C23 C21 112.9(4) . . ?
N8 C23 C24 109.5(4) . . ?
C34 C23 C24 110.4(3) . . ?
C21 C23 C24 99.6(3) . . ?
N7 C24 C25 112.4(4) . . ?
N7 C24 C23 102.8(3) . . ?
C25 C24 C23 113.4(4) . . ?
N7 C24 H24 109.4 . . ?
C25 C24 H24 109.4 . . ?
C23 C24 H24 109.4 . . ?
C24 C25 H25A 109.5 . . ?
C24 C25 H25B 109.5 . . ?
H25A C25 H25B 109.5 . . ?
C24 C25 H25C 109.5 . . ?
H25A C25 H25C 109.5 . . ?
H25B C25 H25C 109.5 . . ?
C27 C26 H26A 109.5 . . ?
C27 C26 H26B 109.5 . . ?
H26A C26 H26B 109.5 . . ?
C27 C26 H26C 109.5 . . ?
H26A C26 H26C 109.5 . . ?
H26B C26 H26C 109.5 . . ?
C28B C27 N7 118.6(8) . . ?
C28B C27 C26 101.5(7) . . ?
N7 C27 C26 114.5(5) . . ?
N7 C27 C28A 104.7(4) . . ?
C26 C27 C28A 119.5(5) . . ?
C28B C27 H27 109.7 . . ?
N7 C27 H27 105.9 . . ?
C26 C27 H27 106.0 . . ?
C28A C27 H27 105.2 . . ?
C29A C28A C33A 120.0 . . ?
C29A C28A C27 118.8(4) . . ?
C33A C28A C27 121.1(4) . . ?
C30A C29A C28A 120.0 . . ?
C30A C29A H29A 120.0 . . ?
C28A C29A H29A 120.0 . . ?
C29A C30A C31A 120.0 . . ?
C29A C30A H30A 120.0 . . ?
C31A C30A H30A 120.0 . . ?
C32A C31A C30A 120.0 . . ?
C32A C31A H31A 120.0 . . ?
C30A C31A H31A 120.0 . . ?
C31A C32A C33A 120.0 . . ?
C31A C32A H32A 120.0 . . ?
C33A C32A H32A 120.0 . . ?
C32A C33A C28A 120.0 . . ?
C32A C33A H33A 120.0 . . ?
C28A C33A H33A 120.0 . . ?
C29B C28B C33B 120.0 . . ?
C29B C28B C27 129.0(10) . . ?
C33B C28B C27 110.7(10) . . ?
C28B C29B C30B 120.0 . . ?
C28B C29B H29B 120.0 . . ?
C30B C29B H29B 120.0 . . ?
C31B C30B C29B 120.0 . . ?
C31B C30B H30B 120.0 . . ?
C29B C30B H30B 120.0 . . ?
C30B C31B C32B 120.0 . . ?
C30B C31B H31B 120.0 . . ?
C32B C31B H31B 120.0 . . ?
C31B C32B C33B 120.0 . . ?
C31B C32B H32B 120.0 . . ?
C33B C32B H32B 120.0 . . ?
C32B C33B C28B 120.0 . . ?
C32B C33B H33B 120.0 . . ?
C28B C33B H33B 120.0 . . ?
O4 C34 O5 124.6(4) . . ?
O4 C34 C23 123.7(4) . . ?
O5 C34 C23 111.7(4) . . ?
C38 C35 O5 102.3(4) . . ?
C38 C35 C36 110.9(4) . . ?
O5 C35 C36 109.9(3) . . ?
C38 C35 C37 111.7(4) . . ?
O5 C35 C37 109.0(4) . . ?
C36 C35 C37 112.6(4) . . ?
C35 C36 H36A 109.5 . . ?
C35 C36 H36B 109.5 . . ?
H36A C36 H36B 109.5 . . ?
C35 C36 H36C 109.5 . . ?
H36A C36 H36C 109.5 . . ?
H36B C36 H36C 109.5 . . ?
C35 C37 H37A 109.5 . . ?
C35 C37 H37B 109.5 . . ?
H37A C37 H37B 109.5 . . ?
C35 C37 H37C 109.5 . . ?
H37A C37 H37C 109.5 . . ?
H37B C37 H37C 109.5 . . ?
C35 C38 H38A 109.5 . . ?
C35 C38 H38B 109.5 . . ?
H38A C38 H38B 109.5 . . ?
C35 C38 H38C 109.5 . . ?
H38A C38 H38C 109.5 . . ?
H38B C38 H38C 109.5 . . ?
H12W O1W H11W 94.0 . . ?
H22W O2W H21W 93.7 . . ?
H31W O3W H32W 122.7 . . ?
 
loop_
 _geom_torsion_atom_site_label_1
 _geom_torsion_atom_site_label_2
 _geom_torsion_atom_site_label_3
 _geom_torsion_atom_site_label_4
 _geom_torsion
 _geom_torsion_site_symmetry_1
 _geom_torsion_site_symmetry_2
 _geom_torsion_site_symmetry_3
 _geom_torsion_site_symmetry_4
 _geom_torsion_publ_flag
C3 N2 C2 O1 -0.3(6) . . . . ?
C3 N2 C2 C1 177.9(3) . . . . ?
N1 C1 C2 O1 -33.8(5) . . . . ?
N1 C1 C2 N2 148.0(3) . . . . ?
C2 N2 C3 C4 76.1(5) . . . . ?
N2 C3 C4 C5 174.6(4) . . . . ?
N2 C3 C4 C6 56.4(5) . . . . ?
C7 N3 C5 C4 -21.9(4) . . . . ?
C10 N3 C5 C4 -154.4(4) . . . . ?
C3 C4 C5 N3 -133.4(4) . . . . ?
C6 C4 C5 N3 -9.0(4) . . . . ?
C5 C4 C6 N4 -82.1(4) . . . . ?
C3 C4 C6 N4 40.2(5) . . . . ?
C5 C4 C6 C17 147.1(4) . . . . ?
C3 C4 C6 C17 -90.6(4) . . . . ?
C5 C4 C6 C7 34.1(4) . . . . ?
C3 C4 C6 C7 156.4(4) . . . . ?
C10 N3 C7 C8 -60.6(5) . . . . ?
C5 N3 C7 C8 167.2(4) . . . . ?
C10 N3 C7 C6 175.8(4) . . . . ?
C5 N3 C7 C6 43.7(4) . . . . ?
N4 C6 C7 N3 74.9(4) . . . . ?
C17 C6 C7 N3 -165.0(3) . . . . ?
C4 C6 C7 N3 -46.9(4) . . . . ?
N4 C6 C7 C8 -47.6(5) . . . . ?
C17 C6 C7 C8 72.5(4) . . . . ?
C4 C6 C7 C8 -169.4(4) . . . . ?
C7 N3 C10 C11 163.5(4) . . . . ?
C5 N3 C10 C11 -68.7(6) . . . . ?
C7 N3 C10 C9 -65.4(6) . . . . ?
C5 N3 C10 C9 62.3(6) . . . . ?
N3 C10 C11 C16 126.5(5) . . . . ?
C9 C10 C11 C16 -3.3(8) . . . . ?
N3 C10 C11 C12 -54.9(6) . . . . ?
C9 C10 C11 C12 175.3(5) . . . . ?
C16 C11 C12 C13 1.3(8) . . . . ?
C10 C11 C12 C13 -177.4(5) . . . . ?
C11 C12 C13 C14 -0.2(9) . . . . ?
C12 C13 C14 C15 -2.0(10) . . . . ?
C13 C14 C15 C16 2.9(10) . . . . ?
C12 C11 C16 C15 -0.4(8) . . . . ?
C10 C11 C16 C15 178.3(5) . . . . ?
C14 C15 C16 C11 -1.7(9) . . . . ?
C18 N5 C17 O2 -4.1(6) . . . . ?
C18 N5 C17 C6 170.1(3) . . . . ?
N4 C6 C17 O2 -171.6(4) . . . . ?
C7 C6 C17 O2 70.0(5) . . . . ?
C4 C6 C17 O2 -38.5(5) . . . . ?
N4 C6 C17 N5 14.0(5) . . . . ?
C7 C6 C17 N5 -104.3(4) . . . . ?
C4 C6 C17 N5 147.1(4) . . . . ?
C17 N5 C18 C19 94.0(4) . . . . ?
C20 N6 C19 O3 4.2(6) . . . . ?
C20 N6 C19 C18 -178.4(3) . . . . ?
N5 C18 C19 O3 -33.0(6) . . . . ?
N5 C18 C19 N6 149.5(4) . . . . ?
C19 N6 C20 C21 -116.2(4) . . . . ?
N6 C20 C21 C22 172.7(4) . . . . ?
N6 C20 C21 C23 56.0(5) . . . . ?
C24 N7 C22 C21 -0.8(5) . . . . ?
C27 N7 C22 C21 -131.8(4) . . . . ?
C20 C21 C22 N7 -150.9(4) . . . . ?
C23 C21 C22 N7 -26.4(5) . . . . ?
C20 C21 C23 N8 46.9(5) . . . . ?
C22 C21 C23 N8 -74.7(4) . . . . ?
C20 C21 C23 C34 -79.5(4) . . . . ?
C22 C21 C23 C34 158.9(4) . . . . ?
C20 C21 C23 C24 163.4(4) . . . . ?
C22 C21 C23 C24 41.8(4) . . . . ?
C22 N7 C24 C25 149.8(4) . . . . ?
C27 N7 C24 C25 -78.9(5) . . . . ?
C22 N7 C24 C23 27.6(5) . . . . ?
C27 N7 C24 C23 158.9(4) . . . . ?
N8 C23 C24 N7 77.5(4) . . . . ?
C34 C23 C24 N7 -161.5(4) . . . . ?
C21 C23 C24 N7 -42.5(4) . . . . ?
N8 C23 C24 C25 -44.1(5) . . . . ?
C34 C23 C24 C25 77.0(5) . . . . ?
C21 C23 C24 C25 -164.1(4) . . . . ?
C22 N7 C27 C28B -61.2(10) . . . . ?
C24 N7 C27 C28B 170.6(9) . . . . ?
C22 N7 C27 C26 58.7(6) . . . . ?
C24 N7 C27 C26 -69.4(6) . . . . ?
C22 N7 C27 C28A -74.0(6) . . . . ?
C24 N7 C27 C28A 157.9(5) . . . . ?
N7 C27 C28A C29A 134.3(5) . . . . ?
C26 C27 C28A C29A 4.5(8) . . . . ?
N7 C27 C28A C33A -47.5(7) . . . . ?
C26 C27 C28A C33A -177.4(5) . . . . ?
C33A C28A C29A C30A 0.0 . . . . ?
C27 C28A C29A C30A 178.2(7) . . . . ?
C28A C29A C30A C31A 0.0 . . . . ?
C29A C30A C31A C32A 0.0 . . . . ?
C30A C31A C32A C33A 0.0 . . . . ?
C31A C32A C33A C28A 0.0 . . . . ?
C29A C28A C33A C32A 0.0 . . . . ?
C27 C28A C33A C32A -178.2(7) . . . . ?
N7 C27 C28B C29B 109.7(11) . . . . ?
C26 C27 C28B C29B -16.8(12) . . . . ?
N7 C27 C28B C33B -63.8(11) . . . . ?
C26 C27 C28B C33B 169.7(8) . . . . ?
C33B C28B C29B C30B 0.0 . . . . ?
C27 C28B C29B C30B -173.0(16) . . . . ?
C28B C29B C30B C31B 0.0 . . . . ?
C29B C30B C31B C32B 0.0 . . . . ?
C30B C31B C32B C33B 0.0 . . . . ?
C31B C32B C33B C28B 0.0 . . . . ?
C29B C28B C33B C32B 0.0 . . . . ?
C27 C28B C33B C32B 174.2(13) . . . . ?
C35 O5 C34 O4 1.8(6) . . . . ?
C35 O5 C34 C23 -178.0(3) . . . . ?
N8 C23 C34 O4 5.4(6) . . . . ?
C21 C23 C34 O4 134.1(4) . . . . ?
C24 C23 C34 O4 -115.4(5) . . . . ?
N8 C23 C34 O5 -174.7(3) . . . . ?
C21 C23 C34 O5 -46.1(5) . . . . ?
C24 C23 C34 O5 64.4(5) . . . . ?
C34 O5 C35 C38 -177.9(4) . . . . ?
C34 O5 C35 C36 -60.0(5) . . . . ?
C34 O5 C35 C37 63.8(5) . . . . ?
 
loop_
 _geom_hbond_atom_site_label_D 
 _geom_hbond_atom_site_label_H 
 _geom_hbond_atom_site_label_A 
 _geom_hbond_distance_DH 
 _geom_hbond_distance_HA 
 _geom_hbond_distance_DA 
 _geom_hbond_angle_DHA 
 _geom_hbond_site_symmetry_A 
 _geom_hbond_publ_flag
N1 H12N N6  0.93 2.48 3.194(5) 134.4 1_545 yes
N1 H11N O3  0.97 2.26 2.900(5) 123.1 . yes
N1 H11N O1W  0.97 2.53 3.393(4) 149.2 . yes
N2 H2 O2W  0.88 1.99 2.863(5) 174.0 1_565 yes
N4 H42N O2W  0.99 2.51 3.477(5) 166.6 1_565 yes
N5 H5 O1  0.88 2.20 2.941(4) 141.5 1_565 yes
N4 H41N N3  1.05 2.40 2.849(5) 104.3 . yes
N5 H5 N4  0.88 2.22 2.660(5) 110.7 . yes
N6 H6 O1W  0.88 2.16 2.894(5) 140.2 1_565 yes
N8 H82N O3  0.98 2.30 3.260(5) 164.3 . yes
N8 H81N O3W  1.02 2.29 3.269(11) 162.5 . yes
O1W H12W O2  0.94 1.91 2.797(4) 156.0 . yes
O1W H11W O4  0.99 1.77 2.751(4) 168.2 . yes
O2W H22W N1  1.07 1.71 2.767(5) 168.7 2_646 yes
O2W H21W O1  0.93 1.88 2.795(4) 169.8 . yes
O3W H31W O2W  0.95 1.69 2.634(11) 177.7 2_656 yes
O3W H32W N7  0.94 2.16 3.061(12) 159.3 . yes
 
_refine_diff_density_max    0.308
_refine_diff_density_min   -0.198
_refine_diff_density_rms    0.040

_shelx_res_file
;
TITL cu_dj_530_jahn_0m_a.res in P2(1)
    cu_dj_530_jahn.res
    created by SHELXL-2018/3 at 17:41:36 on 27-Jul-2021
REM Old TITL cu_dj_530_jahn_0m in P2(1)
REM SHELXT solution in P2(1)
REM R1 0.153,  Rweak 0.036,  Alpha 0.002,  Orientation as input
REM Flack x = -0.045 ( 0.185 ) from Parsons' quotients
REM Formula found by SHELXT:  C36 N8 O8
CELL  1.54178  16.1650   6.5283  20.0911   90.000  102.817   90.000
ZERR    2.000   0.0007   0.0003   0.0010    0.000    0.003    0.000
LATT -1
SYMM -X, 1/2+Y, -Z
SFAC C H N O
UNIT 76 125.371 16 14.6857
TEMP -153.150
SIZE 0.037 0.082 0.272
L.S. 10
BOND $H
LIST 4
ACTA
FMAP 2
PLAN 20
ISOR 0.008 $C
ACTA
HTAB
EADP C28a C28b
EADP C29a C29b
EADP C30a C30b
EADP C31a C31b
EADP C32a C32B
EADP C33a C33b
ACTA
conf
HTAB
EQIV $1 x, y-1, z
HTAB N1 N6_$1
HTAB N1 O3
HTAB N1 O1W
EQIV $2 -x+1, y-1/2, -z+1
EQIV $3 x, y+1, z
HTAB N2 O2W_$3
HTAB N4 O2W_$3
HTAB N5 O1_$3
HTAB N4 N3

HTAB N5 N4
HTAB N6 O1W_$3
HTAB N8 O3
HTAB N8 O3W
EQIV $4 -x+2, y+1/2, -z+1
HTAB O1W O2
HTAB O1W O4
HTAB O2W N1_$2
HTAB O2W O1
EQIV $5 -x+1, y+1/2, -z+1
HTAB O3W O2W_$5
HTAB O3W N7
FMAP 2
PLAN -20

WGHT    0.083200
FVAR       0.79410   0.37897   0.65712
O1    4    0.637667    0.022020    0.620401    11.00000    0.03353    0.03701 =
         0.05671    0.00232    0.00035    0.00499
N1    3    0.588766    0.170752    0.486460    11.00000    0.02675    0.03842 =
         0.04896   -0.00806    0.01178   -0.00224
AFIX   3
H12N  2    0.605945    0.035112    0.488657    11.00000   -1.20000
H11N  2    0.642945    0.236012    0.488557    11.00000   -1.20000
AFIX   0
C1    1    0.552578    0.251887    0.541079    11.00000    0.02244    0.03673 =
         0.03969   -0.00426    0.00592   -0.00031
AFIX  23
H1A   2    0.493542    0.201962    0.534986    11.00000   -1.20000
H1AB  2    0.550662    0.403192    0.537789    11.00000   -1.20000
AFIX   0
O2    4    0.812401    0.378521    0.624343    11.00000    0.03263    0.03970 =
         0.04325    0.00020    0.00871    0.00747
N2    3    0.602993    0.323893    0.661429    11.00000    0.02351    0.03986 =
         0.04047    0.00103    0.00421    0.00161
AFIX  43
H2    2    0.576634    0.441597    0.651426    11.00000   -1.20000
AFIX   0
C2    1    0.602226    0.191180    0.611584    11.00000    0.02076    0.03349 =
         0.04446    0.00156    0.00486   -0.00268
O3    4    0.661331    0.578798    0.495324    11.00000    0.03290    0.04737 =
         0.05528    0.00482    0.00534   -0.01042
N3    3    0.844650    0.455369    0.835534    11.00000    0.02781    0.05536 =
         0.03644   -0.00218   -0.00416    0.00052
C3    1    0.645402    0.284447    0.732100    11.00000    0.02969    0.04775 =
         0.03761    0.00373    0.00456   -0.00103
AFIX  23
H3A   2    0.631503    0.143903    0.744574    11.00000   -1.20000
H3AB  2    0.623626    0.381213    0.762089    11.00000   -1.20000
AFIX   0
C4    1    0.741881    0.306674    0.744606    11.00000    0.02790    0.04166 =
         0.03623    0.00260    0.00261   -0.00153
AFIX  13
H4    2    0.764292    0.197340    0.718505    11.00000   -1.20000
AFIX   0
O4    4    0.846308    0.456347    0.399705    11.00000    0.03003    0.05075 =
         0.06998    0.02024    0.01026    0.00107
N4    3    0.727126    0.696471    0.740642    11.00000    0.03133    0.04414 =
         0.04093   -0.00555    0.00110    0.00817
AFIX   3
H42N  2    0.666149    0.693873    0.718449    11.00000   -1.20000
H41N  2    0.739065    0.711059    0.794034    11.00000   -1.20000
AFIX   0
C5    1    0.783970    0.284745    0.820050    11.00000    0.04212    0.05245 =
         0.04439    0.00771   -0.00280    0.00119
AFIX  23
H5A   2    0.741218    0.293545    0.848405    11.00000   -1.20000
H5AB  2    0.813720    0.151623    0.828860    11.00000   -1.20000
AFIX   0
O5    4    0.848484    0.735234    0.335069    11.00000    0.02486    0.04700 =
         0.06009    0.01061    0.01321    0.00229
N5    3    0.767453    0.706965    0.619336    11.00000    0.03131    0.03624 =
         0.03925   -0.00233    0.00675    0.00521
AFIX  43
H5    2    0.743864    0.803076    0.639636    11.00000   -1.20000
AFIX   0
N6    3    0.709827    0.838234    0.440355    11.00000    0.02487    0.04009 =
         0.04236    0.00164    0.00754   -0.00100
AFIX  43
H6    2    0.750546    0.928650    0.441719    11.00000   -1.20000
AFIX   0
C6    1    0.773055    0.518477    0.724319    11.00000    0.02607    0.03829 =
         0.03461    0.00029    0.00043    0.00591
N7    3    0.622672    0.570450    0.211507    11.00000    0.03728    0.05912 =
         0.03982   -0.00562    0.00837    0.00972
C7    1    0.863495    0.520193    0.770798    11.00000    0.02484    0.04544 =
         0.03679   -0.00555   -0.00083    0.00619
AFIX  13
H7    2    0.898538    0.412433    0.754793    11.00000   -1.20000
AFIX   0
C8    1    0.909487    0.722987    0.774928    11.00000    0.03366    0.05541 =
         0.05293   -0.01180    0.00145   -0.00012
AFIX 137
H8A   2    0.906220    0.775753    0.728752    11.00000   -1.50000
H8B   2    0.969082    0.703693    0.797974    11.00000   -1.50000
H8C   2    0.882977    0.820988    0.800736    11.00000   -1.50000
AFIX   0
N8    3    0.678412    0.389601    0.348807    11.00000    0.03452    0.05077 =
         0.04615   -0.00311    0.01106   -0.01232
AFIX   3
H82N  2    0.679886    0.423827    0.396767    11.00000   -1.20000
H81N  2    0.620486    0.340327    0.323067    11.00000   -1.20000
AFIX   0
C9    1    0.975166    0.247212    0.882707    11.00000    0.06584    0.11852 =
         0.05615   -0.00523   -0.01530    0.04652
AFIX 137
H9A   2    1.025710    0.245737    0.920130    11.00000   -1.50000
H9B   2    0.992251    0.265026    0.839215    11.00000   -1.50000
H9C   2    0.944567    0.117400    0.882126    11.00000   -1.50000
AFIX   0
C10   1    0.917474    0.423998    0.893067    11.00000    0.03793    0.07686 =
         0.03638   -0.00385   -0.00329    0.01183
AFIX  13
H10   2    0.952799    0.550680    0.895514    11.00000   -1.20000
AFIX   0
C11   1    0.885316    0.419945    0.958941    11.00000    0.03697    0.09297 =
         0.03836    0.00621   -0.01036   -0.00458
C12   1    0.837109    0.588768    0.972601    11.00000    0.04921    0.10638 =
         0.05751   -0.01935    0.01387   -0.00256
AFIX  43
H12   2    0.824113    0.696090    0.940020    11.00000   -1.20000
AFIX   0
C13   1    0.808618    0.601243    1.031893    11.00000    0.05338    0.13145 =
         0.06108   -0.01337    0.01188   -0.00367
AFIX  43
H13   2    0.776403    0.716325    1.040240    11.00000   -1.20000
AFIX   0
C14   1    0.826612    0.449191    1.078247    11.00000    0.05359    0.13595 =
         0.07201    0.00382    0.01195   -0.01360
AFIX  43
H14   2    0.808215    0.460989    1.119828    11.00000   -1.20000
AFIX   0

C15   1    0.870769    0.277833    1.067033    11.00000    0.07184    0.12977 =
         0.05409    0.01740   -0.00468   -0.01499
AFIX  43
H15   2    0.880678    0.169181    1.099280    11.00000   -1.20000
AFIX   0
C16   1    0.901757    0.266602    1.005174    11.00000    0.04961    0.11858 =
         0.06473    0.01634   -0.00911   -0.01017
AFIX  43
H16   2    0.933809    0.151154    0.996884    11.00000   -1.20000
AFIX   0

C17   1    0.783762    0.526566    0.650517    11.00000    0.02350    0.03575 =
         0.03906    0.00191    0.00214    0.00105
C18   1    0.786410    0.753221    0.554016    11.00000    0.02756    0.04123 =
         0.04257    0.00265    0.00486    0.00167
AFIX  23
H18A  2    0.834885    0.667701    0.548190    11.00000   -1.20000
H18B  2    0.804021    0.898426    0.553841    11.00000   -1.20000
AFIX   0
C19   1    0.712731    0.717175    0.494130    11.00000    0.02484    0.03564 =
         0.04210   -0.00072    0.00926    0.00486
C20   1    0.641524    0.826546    0.379140    11.00000    0.02439    0.04718 =
         0.04111   -0.00191    0.00643    0.00562
AFIX  23
H20A  2    0.613871    0.962361    0.371069    11.00000   -1.20000
H20B  2    0.598470    0.727690    0.387434    11.00000   -1.20000
AFIX   0
C21   1    0.670396    0.761937    0.314861    11.00000    0.03053    0.04538 =
         0.04180   -0.00042    0.01018    0.00529
AFIX  13
H21   2    0.706958    0.872377    0.302233    11.00000   -1.20000
AFIX   0
C22   1    0.594434    0.726166    0.254740    11.00000    0.04284    0.05968 =
         0.04186   -0.00763    0.00855    0.00994
AFIX  23
H22A  2    0.544751    0.676350    0.271303    11.00000   -1.20000
H22B  2    0.578660    0.854626    0.228847    11.00000   -1.20000
AFIX   0

C23   1    0.718528    0.555957    0.319433    11.00000    0.02915    0.03854 =
         0.04262   -0.00057    0.00982    0.00240
C24   1    0.711314    0.514227    0.241963    11.00000    0.03651    0.05022 =
         0.04606    0.00083    0.01185    0.00845
AFIX  13
H24   2    0.750344    0.608474    0.224396    11.00000   -1.20000
AFIX   0
C25   1    0.731148    0.294180    0.226524    11.00000    0.07544    0.05452 =
         0.05695   -0.00216    0.02514    0.01600
AFIX 137
H25A  2    0.790900    0.264877    0.246733    11.00000   -1.50000
H25B  2    0.720273    0.274441    0.176988    11.00000   -1.50000
H25C  2    0.695068    0.201237    0.245891    11.00000   -1.50000
AFIX   0
C26   1    0.645428    0.815816    0.120598    11.00000    0.09757    0.08572 =
         0.06769    0.02235    0.02461    0.02906
AFIX 137
H26A  2    0.638901    0.825505    0.071027    11.00000   -1.50000
H26B  2    0.705882    0.816808    0.142777    11.00000   -1.50000
H26C  2    0.617300    0.932734    0.136767    11.00000   -1.50000
AFIX   0
C27   1    0.605487    0.618274    0.137974    11.00000    0.05575    0.07687 =
         0.04015    0.00115    0.00802    0.01822
AFIX   3
H27   2    0.632508    0.505743    0.116513    11.00000   -1.20000
AFIX  66
PART 1
C28A  1    0.504993    0.584156    0.111558    31.00000    0.05469    0.06421 =
         0.03728   -0.00225    0.00856    0.00906
C29A  1    0.457895    0.730871    0.069263    31.00000    0.06725    0.07668 =
         0.09005   -0.00260   -0.00960    0.00598
AFIX  43
H29A  2    0.484839    0.850633    0.057500    31.00000   -1.20000
AFIX  65
C30A  1    0.371373    0.702357    0.044176    31.00000    0.07841    0.09467 =
         0.09212   -0.00601   -0.01003    0.00857
AFIX  43
H30A  2    0.339184    0.802630    0.015269    31.00000   -1.20000
AFIX  65
C31A  1    0.331948    0.527127    0.061386    31.00000    0.05368    0.09680 =
         0.06869   -0.01836    0.00092    0.00755
AFIX  43
H31A  2    0.272814    0.507640    0.044240    31.00000   -1.20000
AFIX  65
C32A  1    0.379045    0.380411    0.103682    31.00000    0.06475    0.11056 =
         0.09103    0.00505    0.01083   -0.01353
AFIX  43
H32A  2    0.352100    0.260650    0.115443    31.00000   -1.20000
AFIX  65
C33A  1    0.465567    0.408923    0.128768    31.00000    0.06141    0.08956 =
         0.07507    0.00563    0.00844   -0.00184
AFIX  43
H33A  2    0.497756    0.308649    0.157676    31.00000   -1.20000
AFIX  66
REM #####
PART 2
C28B  1    0.519337    0.643942    0.101821   -31.00000    0.05469    0.06421 =
         0.03728   -0.00225    0.00856    0.00906
C29B  1    0.477508    0.821758    0.075088   -31.00000    0.06725    0.07668 =
         0.09005   -0.00260   -0.00960    0.00598
AFIX  43
H29B  2    0.508330    0.945764    0.075344   -31.00000   -1.20000
AFIX  65
C30B  1    0.390583    0.818133    0.047979   -31.00000    0.07841    0.09467 =
         0.09212   -0.00601   -0.01003    0.00857
AFIX  43
H30B  2    0.361995    0.939663    0.029708   -31.00000   -1.20000
AFIX  65
C31B  1    0.345486    0.636693    0.047604   -31.00000    0.05368    0.09680 =
         0.06869   -0.01836    0.00092    0.00755
AFIX  43
H31B  2    0.286076    0.634217    0.029077   -31.00000   -1.20000
AFIX  65
C32B  1    0.387313    0.458876    0.074338   -31.00000    0.06475    0.11056 =
         0.09103    0.00505    0.01083   -0.01353
AFIX  43
H32B  2    0.356491    0.334870    0.074081   -31.00000   -1.20000
AFIX  65
C33B  1    0.474238    0.462498    0.101446   -31.00000    0.06141    0.08956 =
         0.07507    0.00563    0.00844   -0.00184
AFIX  43
H33B  2    0.502826    0.340968    0.119717   -31.00000   -1.20000
REM #####
AFIX   0
PART 0
C34   1    0.811441    0.574338    0.356527    11.00000    0.02618    0.04092 =
         0.04606    0.00056    0.01347    0.00107
C35   1    0.940951    0.781226    0.362559    11.00000    0.02228    0.04399 =
         0.06658    0.00157    0.01282   -0.00007
C36   1    0.957597    0.814533    0.438827    11.00000    0.03071    0.06270 =
         0.07821   -0.00506    0.01217   -0.00665
AFIX 137
H36A  2    1.016093    0.861620    0.455521    11.00000   -1.50000
H36B  2    0.949208    0.685515    0.461381    11.00000   -1.50000
H36C  2    0.918284    0.918057    0.449027    11.00000   -1.50000
AFIX   0
C37   1    0.993632    0.608187    0.343176    11.00000    0.02718    0.05184 =
         0.08703   -0.00082    0.02089    0.00239
AFIX 137
H37A  2    1.053382    0.649431    0.352331    11.00000   -1.50000
H37B  2    0.973895    0.577096    0.294515    11.00000   -1.50000
H37C  2    0.987660    0.486219    0.370158    11.00000   -1.50000
AFIX   0
C38   1    0.952676    0.976387    0.326285    11.00000    0.03874    0.05936 =
         0.10249    0.01896    0.02502   -0.00577
AFIX 137
H38A  2    1.011864    1.021079    0.340334    11.00000   -1.50000
H38B  2    0.915410    1.082492    0.337960    11.00000   -1.50000
H38C  2    0.938410    0.953052    0.276872    11.00000   -1.50000
AFIX   0
O1W   4    0.800396    0.204844    0.495287    11.00000    0.04924    0.03620 =
         0.04990   -0.00123    0.01127   -0.01008
AFIX   3
H12W  2    0.802654    0.297656    0.531594    11.00000   -1.20000
H11W  2    0.813756    0.310356    0.463896    11.00000   -1.20000
AFIX   0
O2W   4    0.523287   -0.282882    0.638503    11.00000    0.04284    0.04263 =
         0.05883    0.00627    0.00300   -0.00133
AFIX   3
H22W  2    0.481115   -0.281475    0.589132    11.00000   -1.20000
H21W  2    0.558915   -0.184076    0.626930    11.00000   -1.20000
AFIX   0
O3W   4    0.512739    0.213244    0.239926   -31.00000    0.07805    0.07872 =
         0.05750   -0.00114    0.01609   -0.01995
AFIX   3
H31W  2    0.498376    0.215796    0.283022   -31.00000   -1.20000
H32W  2    0.535279    0.327925    0.221483   -31.00000   -1.20000
AFIX   0
HKLF 4


REM  cu_dj_530_jahn_0m_a.res in P2(1)
REM wR2 = 0.1420, GooF = S = 1.036, Restrained GooF = 1.065 for all data
REM R1 = 0.0510 for 5310 Fo > 4sig(Fo) and 0.0720 for all 6802 data
REM 490 parameters refined using 265 restraints

END

WGHT      0.0832      0.0000

REM Instructions for potential hydrogen bonds
HTAB N1 N6_$1
HTAB N1 O3
HTAB N1 O1W
HTAB C1 O3_$2
HTAB C1 O3
HTAB N2 O2W_$3
HTAB N4 O2W_$3
HTAB N5 O1_$3
HTAB N5 N4
HTAB N6 O1W_$3
HTAB N8 O3
HTAB N8 O3W
HTAB C18 O1W_$3
HTAB C22 O3W_$3
HTAB C36 O4
HTAB C37 O2_$4
HTAB C37 O4
HTAB O1W O2
HTAB O1W O4
HTAB O2W N1_$2
HTAB O2W O1
HTAB O3W O2W_$5
HTAB O3W N7

REM Highest difference peak  0.308,  deepest hole -0.198,  1-sigma level  0.040
Q1    1   0.8800  0.1090  1.0469  11.00000  0.05    0.31
Q2    1   0.9023  0.1048  0.9773  11.00000  0.05    0.25
Q3    1   0.3623  0.2834  0.1656  11.00000  0.05    0.19
Q4    1   0.4804  0.7783  0.1208  11.00000  0.05    0.18
Q5    1   0.3784  0.1241  0.1253  11.00000  0.05    0.17
Q6    1   0.9413  1.1555  0.3755  11.00000  0.05    0.16
Q7    1   0.5142  0.4407  0.0816  11.00000  0.05    0.15
Q8    1   0.8289  0.3044  1.0782  11.00000  0.05    0.15
Q9    1   0.6341  0.1598  0.6815  11.00000  0.05    0.14
Q10   1   0.7591  0.3831  0.7310  11.00000  0.05    0.14
Q11   1   0.8944  0.2649  0.9516  11.00000  0.05    0.14
Q12   1   0.3577  0.6182  0.1404  11.00000  0.05    0.13
Q13   1   0.3552  0.8057 -0.0184  11.00000  0.05    0.13
Q14   1   0.3775  0.5535  0.0408  11.00000  0.05    0.13
Q15   1   0.8801  0.8578  1.0409  11.00000  0.05    0.13
Q16   1   0.3751  0.5092  0.1113  11.00000  0.05    0.13
Q17   1   0.8581  0.4744  1.0125  11.00000  0.05    0.13
Q18   1   0.4333  0.4386  0.0412  11.00000  0.05    0.12
Q19   1   0.9032  0.1850  1.1578  11.00000  0.05    0.12
Q20   1   0.6296  0.7387  0.1903  11.00000  0.05    0.12
;
_shelx_res_checksum   87664

_shelx_hkl_file
;
   1   0   0 1086.29   41.30
   1   0   0 1108.69   41.30
   3   0   0   13.80    2.80
   3   0   0   16.70    3.10
   4   0   0 1503.05   58.39
   4   0   0 1529.55   58.49
   5   0   0 1333.07   52.69
   5   0   0 1382.06   52.99
  -5   0   0 1333.57   51.79
  -6   0   0  965.10   37.50
  -6   0   0  934.11   37.80
   6   0   0  943.51   38.70
   6   0   0  960.10   38.70
  -7   0   0  527.95   23.10
   7   0   0  541.95   24.30
   7   0   0  542.65   24.20
  -7   0   0  544.35   22.80
   8   0   0  188.38   12.20
   8   0   0  171.68   12.20
  -8   0   0  180.08   10.40
   9   0   0  771.92   35.70
   9   0   0  810.32   36.00
  -9   0   0  837.42   34.10
  -9   0   0  834.42   34.40
  10   0   0   18.80    5.90
 -10   0   0   17.80    4.90
 -10   0   0   20.00    5.50
  10   0   0    9.00    6.10
  10   0   0    9.30    5.30
 -11   0   0   48.60    7.30
  11   0   0   37.00    7.40
 -11   0   0   67.79    8.80
  11   0   0   45.90    7.50
  11   0   0   39.70    7.80
  11   0   0   48.70   10.30
  11   0   0   69.99   12.70
  11   0   0   48.60    9.60
  12   0   0   64.69   10.90
  12   0   0   74.79   11.50
  12   0   0   66.69    8.90
  12   0   0   52.99    9.30
  12   0   0   58.39    9.20
  12   0   0   75.89   12.50
  13   0   0   -2.10    9.00
  13   0   0   -4.60    8.10
  13   0   0   -4.70    5.70
  13   0   0    2.70    8.00
  13   0   0   -3.50    7.20
  13   0   0   -1.30    7.70
  14   0   0   61.29   14.00
  14   0   0   60.09    9.90
  14   0   0   56.79   10.90
  14   0   0   80.49   13.90
  14   0   0   60.69   11.00
  14   0   0   44.30   10.80
  15   0   0   58.89   16.90
  15   0   0   42.80   13.00
  15   0   0   37.90   13.00
  16   0   0  272.37   19.80
  16   0   0  271.67   18.00
  16   0   0  267.17   19.70
  17   0   0   -7.30    7.40
  17   0   0   -3.60    7.30
  17   0   0  -22.30    7.60
  17   0   0    9.90    7.50
  18   0   0   28.20   12.00
  18   0   0   34.60    7.80
   0  -1   0    2.20    2.20
   0  -1   0   -1.00    1.40
   0   1   0    0.10    1.80
   0   1   0    0.60    1.60
  -1  -1   0 9061.09  338.07
  -2  -1   0 3690.63  137.09
   2  -1   0 3683.63  136.19
   2  -1   0 3731.03  136.49
  -2  -1   0 3413.56  135.79
   2   1   0 3514.75  134.19
  -2   1   0 3543.95  133.49
  -2   1   0 3604.34  133.69
  -3  -1   0 1424.36   53.69
   3  -1   0 1358.36   52.89
   3  -1   0 1398.46   53.39
   3  -1   0 1366.36   53.49
  -3  -1   0 1334.27   51.99
  -3   1   0 1351.26   51.69
   3   1   0 1344.97   52.69
  -3   1   0 1349.07   52.19
   3   1   0 1384.36   52.49
  -4  -1   0 3183.78  122.49
   4  -1   0 3340.07  123.89
   4  -1   0 3226.38  124.09
  -4  -1   0 3310.77  124.29
   4   1   0 3123.29  123.59
  -4   1   0 3371.06  122.69
   4   1   0 3376.56  123.49
  -4   1   0 3147.29  122.99
   5  -1   0  707.23   29.60
  -5  -1   0  696.23   29.50
   5   1   0  685.83   28.70
   5   1   0  683.13   29.00
  -5   1   0  707.83   28.50
   6  -1   0  264.37   14.90
  -6  -1   0  296.77   14.90
   6  -1   0  290.47   16.80
   6   1   0  281.67   14.90
   6   1   0  280.97   14.60
  -6   1   0  291.47   14.00
  -6   1   0  283.87   12.90
  -7  -1   0  325.67   17.00
   7  -1   0  321.67   17.30
   7  -1   0  332.47   16.70
  -7   1   0  324.57   16.00
  -7   1   0  333.57   14.90
   7   1   0  328.27   17.10
   7   1   0  302.37   16.50
  -8  -1   0  188.08   13.10
   8  -1   0  201.08   13.30
   8  -1   0  211.08   12.90
  -8   1   0  188.48   11.10
   8   1   0  199.28   13.50
  -8   1   0  207.68   10.30
   8   1   0  195.38   12.90
  -8   1   0  208.58   12.10
   9  -1   0  179.88   12.30
   9  -1   0  196.08   13.50
  -9  -1   0  192.78   13.40
  -9  -1   0  183.58   10.50
   9   1   0  188.38   13.50
  -9   1   0  192.38   10.10
  -9   1   0  197.48   12.00
   9   1   0  187.08   12.90
  -9   1   0  171.48   11.10
 -10  -1   0  106.09    9.20
  10  -1   0  100.39   10.30
  10  -1   0  117.09   10.60
  10  -1   0  114.99   13.30
 -10  -1   0  100.29   11.60
  10  -1   0  109.59   11.90
  10   1   0  119.69   15.90
  10   1   0  119.19   12.00
  10   1   0  105.29   10.60
 -10   1   0  114.59   10.60
  10   1   0  105.49   12.10
  11  -1   0    0.80    4.70
  11  -1   0   13.40    7.60
  11  -1   0   11.40    8.60
 -11  -1   0    1.10    7.40
  11  -1   0    2.60    6.20
  11  -1   0    9.50    5.50
  11   1   0    5.10    7.20
  11   1   0    3.00    6.00
 -11   1   0    8.60    6.00
  11   1   0    5.30    7.30
  11   1   0    1.70    6.20
  11   1   0   12.20   11.00
  11   1   0    2.10    7.20
  12  -1   0  125.39   13.50
  12  -1   0  113.99   11.80
  12  -1   0  117.39   14.20
  12  -1   0  126.89   14.30
  12  -1   0  125.29   15.10
 -12   1   0  119.79   13.20
  12   1   0  135.59   15.30
  12   1   0  121.19   15.70
  12   1   0  107.99   13.90
  12   1   0   94.39   13.00
  12   1   0  108.89   11.90
  12   1   0  127.49   13.90
  13  -1   0  160.68   15.00
  13  -1   0  160.28   19.00
  13  -1   0  111.49   14.10
  13  -1   0  137.59   15.30
  13  -1   0  134.19   12.50
  13   1   0  119.69   16.40
  13   1   0  138.19   16.60
  13   1   0  112.99   14.90
  13   1   0  116.19   13.30
  13   1   0  114.29   13.70
  13   1   0  123.59   15.20
  14  -1   0   26.30    7.80
  14  -1   0   34.50    9.90
  14  -1   0   32.50    9.10
  14  -1   0    6.80    8.10
  14   1   0   34.10    9.30
  14   1   0   21.80    8.70
  14   1   0   24.10   10.60
  14   1   0   23.80   10.30
  14   1   0   32.40    9.30
  15  -1   0  123.79   18.40
  15  -1   0  180.58   18.00
  15  -1   0  163.58   16.60
  15   1   0  150.38   22.40
  15   1   0  150.38   16.10
  15   1   0  171.28   15.90
  15   1   0  126.89   14.70
  15   1   0  137.99   14.90
  16  -1   0  106.79   12.30
  16  -1   0  107.29   14.40
  16   1   0   82.89   12.40
  16   1   0   91.99   12.60
  16   1   0   92.99   12.90
  17  -1   0   26.30    9.60
  17  -1   0   31.20    7.20
  17   1   0    5.30    6.60
  17   1   0  -19.30    7.40
  17   1   0   -1.30    6.90
  18  -1   0   -1.50    6.20
  18  -1   0    8.60   10.40
  18   1   0    1.70    9.30
  18   1   0    2.40    7.50
   0  -2   0 4905.21  179.28
   0  -2   0 4568.44  178.18
   0   2   0 4475.35  169.38
   0   2   0 4534.95  170.68
   1  -2   0 1113.59   42.80
  -1  -2   0 1060.69   43.10
  -1  -2   0 1040.50   41.60
   1  -2   0 1057.59   42.00
  -1   2   0  998.10   39.50
  -1   2   0  998.10   38.80
   1   2   0  971.60   40.00
   1   2   0  973.90   38.30
  -2  -2   0  116.59    7.00
   2  -2   0  128.59    8.50
  -2  -2   0  129.19    9.20
   2  -2   0  138.99    8.20
   2   2   0   89.59   11.70
  -2   2   0  112.69    7.50
   2   2   0  126.79    6.60
  -2   2   0  125.29    7.40
   3  -2   0   13.20    3.50
   3  -2   0   23.60    4.20
  -3  -2   0   12.70    4.40
  -3  -2   0   17.00    3.10
  -3   2   0   17.70    3.60
  -3   2   0   17.50    3.50
   3   2   0   13.80    4.60
  -4  -2   0  793.42   32.30
  -4  -2   0  854.61   35.20
   4   2   0  850.91   34.60
  -4   2   0  852.51   34.10
  -4   2   0  799.92   33.50
   5  -2   0  411.26   19.60
  -5  -2   0  415.36   20.20
  -5  -2   0  377.06   16.80
   5   2   0  430.06   21.20
  -5   2   0  417.96   18.80
  -5   2   0  372.86   17.70
   6  -2   0  815.82   34.40
  -6  -2   0  774.82   31.50
  -6  -2   0  793.02   35.20
   6   2   0  841.82   34.90
  -6   2   0  802.72   34.00
  -6   2   0  781.82   32.70
  -7  -2   0   32.60    6.70
   7  -2   0   39.90    6.40
  -7  -2   0   39.00    4.80
  -7   2   0   49.20    6.20
  -7   2   0   42.00    6.00
   7   2   0   37.00    6.90
  -8  -2   0   88.29   11.30
  -8  -2   0   59.69    7.10
   8  -2   0   79.59    9.10
  -8   2   0   77.29    8.30
   8   2   0   70.59    9.70
   9  -2   0    7.10    4.90
  -9  -2   0    8.70    6.50
   9  -2   0    5.10    4.90
  -9  -2   0    4.70    3.80
   9  -2   0    5.10    7.20
   9   2   0    9.40    8.80
   9   2   0   -0.60    7.10
  -9   2   0   13.50    5.10
   9   2   0    7.40    5.80
 -10  -2   0  157.68   16.30
  10  -2   0  120.49   10.80
  10  -2   0  117.39   11.90
  10  -2   0  141.69   14.90
  10  -2   0  148.19   15.70
  10  -2   0  142.89   16.10
 -10   2   0  139.99   12.60
  10   2   0  115.79   12.60
  10   2   0  119.79   14.50
  10   2   0  112.49   15.10
  10   2   0  142.79   16.90
  11  -2   0   -0.30    7.80
 -11  -2   0    4.00   12.60
  11  -2   0    3.70    4.70
  11  -2   0  -12.20    9.50
  11  -2   0    8.30    5.80
  11  -2   0   -8.80    9.70
 -11   2   0    2.50   10.00
  11   2   0    3.50    6.60
  11   2   0    1.00   10.70
  11   2   0    7.40    8.40
  11   2   0    1.90    9.20
  11   2   0    7.10    7.80
  12  -2   0   20.90    5.80
  12  -2   0  -11.90    9.20
  12  -2   0   18.20    8.90
  12  -2   0   14.10    7.80
  12  -2   0    6.40   10.30
  12   2   0   15.40   11.70
  12   2   0   21.60    9.30
  12   2   0   19.90   11.00
  12   2   0   15.60    8.70
  13  -2   0   43.70   11.20
  13  -2   0   43.30   12.00
  13  -2   0    1.70    8.80
  13  -2   0   44.40    8.60
  13   2   0    4.50   11.10
  13   2   0   21.40    8.80
  13   2   0   21.50   10.70
  13   2   0   36.30   12.00
  13   2   0   29.20    9.40
  14  -2   0   25.60    6.90
  14  -2   0   40.60   12.00
  14  -2   0   40.10   12.30
  14   2   0   46.50   15.40
  14   2   0   29.50   10.60
  14   2   0   -1.60   10.10
  14   2   0   35.90   10.80
  15  -2   0   57.29    8.20
  15  -2   0   64.89   12.10
  15   2   0   59.39   10.30
  15   2   0  -18.20    9.60
  15   2   0   47.90    9.90
  15   2   0  -10.10    7.80
  16  -2   0   55.79   11.60
  16  -2   0   56.99    8.80
  16   2   0   33.40    9.10
  16   2   0   -9.30   11.30
  16   2   0   49.70    9.80
  16   2   0  -14.00    8.00
  17  -2   0   10.60    8.10
  17  -2   0    2.10    7.60
  17   2   0    3.70    7.30
  17   2   0   12.50    6.90
   0  -3   0   -2.60    5.10
   0   3   0   -1.50    3.10
   1  -3   0   35.50    6.70
   1  -3   0   38.80    6.00
  -1  -3   0   35.70    7.30
  -1   3   0   35.20    5.60
   1   3   0   33.50    4.80
  -2  -3   0  790.72   35.30
   2  -3   0  809.82   34.10
   2  -3   0  770.92   32.50
  -2  -3   0  770.22   32.50
  -2   3   0  771.82   32.30
   2   3   0  766.22   31.30
   2   3   0  779.12   33.20
  -3  -3   0   41.10    5.70
  -3  -3   0   48.00    8.50
   3  -3   0   54.89    7.50
   3  -3   0   56.99    6.30
  -3   3   0   47.60    6.60
   3   3   0   63.99    8.40
   3   3   0   51.19    5.60
   4  -3   0  114.19    8.80
   4  -3   0  140.89   10.40
  -4  -3   0  126.39   12.30
  -4  -3   0  124.49   10.30
   4   3   0  133.39   10.60
   4   3   0  131.59   11.60
  -4   3   0  118.99    9.70
  -5  -3   0  181.78   23.60
   5  -3   0  222.18   14.70
  -5  -3   0  189.48   14.20
   5   3   0  233.88   14.80
   5   3   0  226.98   14.10
  -5   3   0  208.48   13.50
  -6  -3   0  163.88   15.30
   6  -3   0  173.28   13.20
  -6   3   0  180.28   12.40
   6   3   0  164.48   13.20
  -7  -3   0   72.29   12.30
   7  -3   0   66.39    8.70
   7  -3   0   73.69   10.30
   7  -3   0   63.99   10.80
   7   3   0   52.49    9.00
   7   3   0   72.39   10.90
  -7   3   0   66.09    8.00
   8  -3   0   72.99    8.40
   8  -3   0   66.79   14.00
  -8  -3   0   71.09   12.80
   8  -3   0   74.09   11.60
   8  -3   0   78.49   10.20
  -8   3   0   85.09   10.00
   8   3   0   74.59   12.10
   8   3   0   77.19   12.10
   8   3   0   97.89   10.30
   9  -3   0   54.39    8.20
   9  -3   0   63.19   10.10
  -9  -3   0   53.99   12.90
   9  -3   0   65.69    7.80
   9  -3   0   62.49   13.90
   9  -3   0   49.00   10.30
  -9   3   0   43.20    8.90
   9   3   0   53.79   12.60
   9   3   0   55.99   10.10
   9   3   0   60.89   13.20
   9   3   0   57.59   11.50
  10  -3   0   71.19    9.20
  10  -3   0   94.19   15.70
  10  -3   0   78.69    9.10
  10  -3   0   74.19   11.80
  10  -3   0   72.29   13.10
  10   3   0   86.19   12.50
  10   3   0   70.19   19.40
  10   3   0   72.39   12.80
  10   3   0   57.09   11.00
  11  -3   0  159.58   15.50
  11  -3   0  165.58   12.70
  11  -3   0  161.08   19.50
  11   3   0  187.18   17.40
  11   3   0  177.98   17.20
  11   3   0  192.38   20.00
  11   3   0  188.78   17.50
  12  -3   0  161.78   12.60
  12  -3   0  166.18   19.40
  12  -3   0  160.78   15.30
  12   3   0  157.18   19.20
  12   3   0  144.09   19.30
  12   3   0  182.28   17.60
  13  -3   0  105.59   14.90
  13  -3   0  150.88   12.10
  13  -3   0  145.99   18.10
  13   3   0  125.09   15.70
  13   3   0   93.79   20.00
  13   3   0  133.09   16.60
  14  -3   0   24.40    9.90
  14  -3   0   12.80    5.50
  14   3   0   20.10    9.10
  14   3   0   -7.30    7.10
  14   3   0    8.30    8.50
  15  -3   0   68.29   12.90
  15  -3   0   51.29    7.60
 -15  -3   0   39.90   15.30
  15   3   0   51.29   10.60
  15   3   0   33.20   10.00
  15   3   0    7.20   12.20
  16  -3   0   22.40    6.20
  16  -3   0   25.10    9.30
  16   3   0   21.00    7.80
   0  -4   0 1065.29   42.90
   0  -4   0  982.60   45.50
   0   4   0 1138.69   48.00
   0   4   0 1165.88   47.40
   1  -4   0   40.00    6.90
   1  -4   0   34.70    8.70
  -1  -4   0   40.90    9.30
   1   4   0   27.70    8.70
   1   4   0   42.10   11.90
  -1   4   0   37.80    6.10
   1   4   0   61.29    8.80
  -1   4   0   41.70    7.10
   1   4   0   40.40    6.20
   2  -4   0  196.18   11.90
  -2  -4   0  166.08   16.30
   2  -4   0  201.48   17.00
   2  -4   0  158.88   16.70
   2  -4   0  177.68   18.90
  -2   4   0  184.18   12.40
   2   4   0  191.08   11.60
  -2   4   0  188.38   12.70
   2   4   0  157.28   17.00
   2   4   0  202.78   13.50
   2   4   0  160.78   16.00
  -3  -4   0  795.52   39.30
   3  -4   0  803.22   37.00
   3  -4   0  807.82   40.80
   3  -4   0  826.32   36.60
   3  -4   0  823.42   34.30
   3   4   0  822.82   38.80
  -3   4   0  765.22   34.70
   3   4   0  843.02   34.20
  -3   4   0  842.82   35.90
   3   4   0  774.72   36.20
   3   4   0  839.32   35.90
   4  -4   0   38.40   12.80
  -4  -4   0    7.50    7.40
   4  -4   0   32.70    7.30
   4  -4   0   31.80    8.40
  -4   4   0   27.20    7.30
   4   4   0   27.10    8.30
   4   4   0   31.20    6.80
   4   4   0   28.30    7.20
   4   4   0   53.79   12.10
  -4   4   0   30.80    7.60
   5  -4   0   10.10    6.40
   5  -4   0   23.40   11.70
  -5  -4   0   27.00   11.30
   5  -4   0   24.40    7.10
  -5   4   0   25.70   13.40
  -5   4   0   23.40    7.00
   5   4   0   24.80    9.60
   5   4   0   12.60    7.10
   5   4   0   10.10    7.80
   5   4   0   13.10    7.70
   6  -4   0   44.60   10.90
   6  -4   0   76.49   13.40
   6  -4   0   55.99    8.80
  -6  -4   0   68.09   13.80
   6  -4   0   54.89    9.70
   6   4   0   76.69   12.10
   6   4   0   63.69    9.10
  -6   4   0   54.19   10.50
   6   4   0   53.29    9.80
   7  -4   0  111.89   13.10
   7  -4   0  126.79   11.40
   7  -4   0  127.99   15.80
   7  -4   0  100.99   14.80
   7   4   0  121.89   14.90
   7   4   0  114.29   14.50
   7   4   0  115.09   13.30
   8  -4   0   57.19   10.50
   8  -4   0   49.90   12.50
   8  -4   0   64.99   12.80
   8   4   0   72.09   12.60
   8   4   0   62.79    9.60
   8   4   0   61.29   13.80
   9  -4   0   35.10    6.70
   9  -4   0   30.00   11.00
   9  -4   0   17.30   11.10
   9  -4   0   35.10    9.30
   9  -4   0   19.00    5.90
   9   4   0   36.20    9.90
   9   4   0   21.00   10.60
  10  -4   0  113.59   11.10
  10  -4   0  125.69   17.50
  10  -4   0  109.79   10.60
  10  -4   0  126.89   16.20
  10   4   0  126.39   15.70
  10   4   0  135.99   17.70
  10   4   0  121.49   15.60
  11  -4   0   64.19    8.50
  11  -4   0   64.99   14.50
  11  -4   0   47.50   11.20
  11  -4   0   84.19    7.90
  11   4   0   69.39   16.70
  11   4   0   59.49   11.90
  11   4   0   54.29   13.00
  12  -4   0   91.89   15.20
  12  -4   0  124.69   10.70
  12  -4   0  116.49   16.20
  12   4   0  106.09   15.80
  12   4   0  108.09   14.40
  13  -4   0   84.59    9.90
  13  -4   0   85.69   14.10
  13   4   0   61.09   11.40
  13   4   0   63.29   11.30
  14  -4   0  115.09   14.80
 -14  -4   0   99.79   12.90
  14  -4   0  123.79   10.70
  14   4   0  117.99   13.80
  14   4   0   86.39   13.40
  15  -4   0   12.30    9.10
  15  -4   0    9.20    4.60
  15   4   0    8.40    7.10
  15   4   0    3.50    6.20
   0  -5   0    5.80   10.10
   0  -5   0   -0.40    6.30
   0  -5   0  -21.30   13.30
   0   5   0   -9.80    8.30
   0   5   0    7.90    6.60
   0   5   0    5.40    8.80
   0   5   0    9.70   12.30
   0   5   0    8.30    8.50
   1  -5   0   79.89    9.60
  -1  -5   0   75.89   12.90
  -1  -5   0   72.39    9.80
   1  -5   0   93.29   12.10
   1  -5   0   48.60   13.70
   1   5   0   85.69   13.80
  -1   5   0   56.99   11.20
  -1   5   0   84.09   12.60
   1   5   0   83.79   11.70
   1   5   0   75.99   10.00
  -1   5   0   71.69    9.40
  -1   5   0   82.39   11.60
  -2  -5   0   56.09   13.50
   2  -5   0   41.40    9.80
   2  -5   0   41.50    8.70
   2  -5   0   19.60   13.50
  -2  -5   0   44.70    8.40
   2   5   0   -3.20   10.20
  -2   5   0   37.50   12.20
  -2   5   0   45.20    8.60
   2   5   0   25.70    7.70
   2   5   0   44.40   12.50
   2   5   0   48.10    9.60
   2   5   0    5.20   11.70
  -3  -5   0  269.57   25.40
   3  -5   0  203.38   25.90
   3  -5   0  199.68   23.60
   3  -5   0  233.28   29.10
  -3  -5   0  223.18   17.10
   3   5   0  216.08   19.00
   3   5   0  214.38   20.10
  -3   5   0  298.07   24.10
   3   5   0  218.98   16.30
  -3   5   0  224.78   14.70
   4  -5   0   15.20   11.50
   4  -5   0    2.50    6.90
  -4  -5   0   27.40    8.60
   4  -5   0   23.00    8.30
   4   5   0   13.40    8.10
   4   5   0   18.00    7.70
   4   5   0    9.80   13.30
  -4   5   0   45.70   15.90
  -4   5   0   10.00    7.50
   5  -5   0  184.88   22.30
   5  -5   0  171.18   17.10
   5  -5   0  180.88   14.40
  -5   5   0  239.78   23.80
   5   5   0  183.58   19.70
   5   5   0  146.79   14.10
   5   5   0  157.48   18.50
   6  -5   0  286.97   21.30
   6  -5   0  287.77   26.40
   6  -5   0  285.87   17.30
   6   5   0  253.97   18.10
   6   5   0  297.67   22.40
   7  -5   0  193.58   22.80
   7  -5   0  151.08   12.70
   7  -5   0  162.88   16.60
   7   5   0  136.59   13.40
   7   5   0  150.48   17.50
   7   5   0  145.29   17.00
   8  -5   0   18.10   12.70
   8  -5   0    3.90    8.10
   8  -5   0    2.40    6.40
   8  -5   0    3.70    4.80
   8   5   0    4.80    9.40
   8   5   0   11.70   13.40
   9  -5   0  109.49   16.70
   9  -5   0   82.69   15.60
   9   5   0   98.49   16.20
   9   5   0   79.19   21.90
   9   5   0   75.19   15.80
  10  -5   0    1.10    4.60
 -10  -5   0   -0.10    9.10
  10  -5   0   -2.50    5.40
  10  -5   0   -6.40   10.80
  10   5   0   -1.60    8.50
  10   5   0    0.00    7.70
  10   5   0   -2.80    8.20
  11  -5   0   14.40    5.30
  11  -5   0   20.20   12.40
  11  -5   0   25.90    6.30
 -11  -5   0   29.60   10.20
  11   5   0   17.70    9.30
  11   5   0   20.60    8.80
  11   5   0  -12.70    9.70
 -12  -5   0   92.19   13.20
  12  -5   0   84.09    8.90
  12  -5   0   68.19   13.90
  12   5   0   52.69   10.80
  12   5   0   73.59   10.80
 -13  -5   0    5.40    9.10
  13  -5   0   14.30    4.90
  13  -5   0   15.60   11.90
  13   5   0    7.20    6.50
   0  -6   0  122.69   13.20
   0   6   0   92.09   12.20
   0   6   0    9.60   10.50
  -1  -6   0   90.79   12.40
   1  -6   0   55.79    9.90
  -1   6   0   77.49   12.00
   1   6   0   62.59   11.20
  -2  -6   0   76.49   11.80
   2  -6   0   78.89   10.30
   2  -6   0   64.29   12.80
  -2   6   0   80.89   12.30
   2   6   0  134.89   18.70
  -2   6   0   93.59   13.00
   2   6   0   84.09   11.70
   3  -6   0   37.50    8.30
   3  -6   0   39.00   11.50
  -3  -6   0   60.09   14.60
  -3  -6   0   53.79   10.30
   3   6   0   46.30   13.00
  -3   6   0   60.09   13.70
  -3   6   0   52.99   11.70
   3   6   0   55.69   10.20
   3   6   0   46.80   14.60
   4  -6   0   14.60    6.80
  -4  -6   0   17.40    9.40
   4  -6   0   13.90   10.60
   4   6   0    5.20    7.80
  -4   6   0   17.00    9.30
  -4   6   0   12.10   13.90
   5  -6   0    3.20   10.00
  -5  -6   0    7.30    9.40
   5  -6   0    3.20    5.90
   5  -6   0    7.60    5.70
  -5   6   0    8.00   13.10
   5   6   0   54.79   17.80
  -5   6   0    9.20    8.80
   5   6   0   12.60    7.10
   5   6   0    3.40   10.80
   6  -6   0   39.20    7.20
   6  -6   0   50.19    8.10
  -6  -6   0   62.79   12.10
  -6   6   0   50.29   10.50
   6   6   0   46.90   12.60
   6   6   0   51.49    9.00
   7  -6   0    8.50    5.40
   7  -6   0   15.10    6.70
  -7  -6   0    6.80    9.30
   7   6   0   16.30    8.80
  -7   6   0    3.60    9.40
   8  -6   0   24.30    6.20
   8  -6   0   21.90    5.40
  -8  -6   0   32.00   11.30
   8   6   0   28.60   10.20
   8   6   0   16.90    9.50
  -8   6   0   21.60    8.90
   9  -6   0   46.10    7.00
  -9  -6   0   38.10   10.90
   9   6   0   14.70    8.50
   9   6   0   26.40    9.40
  -9   6   0   33.70    8.50
   9   6   0   33.40    9.40
  10  -6   0   70.59    8.10
  10  -6   0   88.39    9.40
 -10  -6   0   85.69   11.60
  10   6   0   43.50   11.80
  10   6   0   37.40    9.00
 -10   6   0   71.89   10.00
 -11  -6   0   24.80   10.50
  11   6   0    3.00    6.10
  11   6   0    9.30    7.50
   0  -7   0   42.00   21.30
   0   7   0    0.00    6.60
  -1  -7   0   93.79   13.60
  -1  -7   0   52.39   15.00
   1  -7   0   71.29    9.40
   1   7   0   70.79    9.70
  -2  -7   0    5.30    8.70
  -2  -7   0    3.60    9.80
   2  -7   0   20.60    7.00
   3  -7   0   29.30    7.00
  -3  -7   0   36.70   10.60
  -3  -7   0   43.90   11.50
  -3   7   0  -15.70   10.40
   4  -7   0   31.80    6.30
  -4  -7   0   53.19   10.90
  -4   7   0   52.79   13.00
   5  -7   0   30.30    9.30
  -5  -7   0   50.59   10.90
  -5   7   0   46.00   11.80
   6  -7   0   25.10    5.90
  -6  -7   0    6.30   13.20
   6   7   0   17.70    7.90
  -6   7   0   24.60   10.90
  -7  -7   0   16.10    9.70
   7  -7   0   16.30    5.20
  -7   7   0   32.20   10.90
   7   7   0   21.50    7.50
  18   0  -1    3.90    6.90
  18   0  -1    0.10    7.00
  17   0  -1   18.00    8.00
  17   0  -1   21.10    7.90
  17   0  -1   -1.30    8.50
  17   0  -1   -5.10   10.30
  16   0  -1   78.89   10.50
  16   0  -1   67.89   10.80
  16   0  -1   77.19   11.20
  15   0  -1    3.30   10.50
  15   0  -1   -9.30    7.20
  15   0  -1    4.80    7.60
  15   0  -1    5.70    7.10
  15   0  -1    6.50    8.20
  14   0  -1   39.50    9.00
  14   0  -1   55.69   10.60
  14   0  -1   30.70   11.00
  14   0  -1   40.20    9.80
  14   0  -1   18.10   11.60
  13   0  -1   57.09    9.00
  13   0  -1   55.09   11.40
  13   0  -1   46.70   12.10
  13   0  -1   41.60    9.40
  13   0  -1   47.10    9.20
  12   0  -1   56.69   10.20
  12   0  -1   64.69   12.00
  12   0  -1   64.79   10.60
  12   0  -1   51.69    8.30
  12   0  -1   56.29   10.80
  12   0  -1   50.99    8.60
  11   0  -1  226.08   16.00
  11   0  -1  196.98   16.70
  11   0  -1  226.08   15.70
  11   0  -1  215.28   19.40
 -11   0   1  237.18   14.00
  11   0  -1  223.68   15.20
 -11   0   1  222.38   14.80
 -10   0   1   23.60    5.00
 -10   0   1   31.00    5.60
  10   0  -1   16.40    5.70
  10   0  -1   24.90    7.20
   9   0  -1  205.08   13.70
  -9   0   1  218.68   11.90
   9   0  -1  222.18   14.40
  -9   0   1  224.88   12.90
  -8   0   1  137.09    8.50
   8   0  -1  137.79   10.70
   8   0  -1  133.29   10.50
  -8   0   1  132.39    9.00
  -7   0   1  885.91   35.60
   7   0  -1  900.81   37.30
   6   0  -1  164.38    9.90
   6   0  -1  187.98   10.40
  -6   0   1  161.58    8.40
   5   0  -1  111.49    7.50
   5   0  -1  120.69    7.90
  -5   0   1  107.89    6.10
   3   0  -1 1874.81   67.99
   3   0  -1 1777.02   67.59
  -3   0   1 1695.93   67.09
  -1   0   1 1162.48   43.60
   1   0  -1 1173.08   43.90
  -1   0   1 1163.58   43.60
   1   0  -1 1117.09   43.60
   1   0  -1 1205.48   43.60
  -1   0  -1   58.89    2.70
   1   0   1   56.49    2.80
   1   0   1   59.59    3.30
   1   0   1   64.09    2.80
  -2   0  -1  240.28   10.00
   2   0   1  239.58   10.50
   2   0   1  241.98   10.00
   3   0   1  749.03   30.20
   3   0   1  787.12   30.40
  -3   0  -1  758.32   29.50
   4   0   1   34.30    4.20
   4   0   1   35.40    4.50
  -4   0  -1   35.90    3.70
   5   0   1 3852.01  145.39
   5   0   1 3842.62  145.19
  -5   0  -1 3802.02  144.39
   6   0   1  309.67   15.50
   6   0   1  313.37   15.20
  -6   0  -1  313.77   14.20
  -6   0  -1  309.87   14.10
   7   0   1  694.93   30.40
  -7   0  -1  655.03   28.00
   7   0   1  694.93   29.60
  -7   0  -1  673.63   28.20
   8   0   1 4566.24  171.78
  -8   0  -1 4478.25  169.98
  -8   0  -1 4495.95  170.18
   8   0   1 4393.86  171.38
   9   0   1  124.69   11.50
   9   0   1  119.79   10.90
  -9   0  -1  131.99   13.90
  -9   0  -1  118.69    9.30
  10   0   1   14.60    5.60
  10   0   1    5.60    5.70
  10   0   1    6.60    7.40
  10   0   1    2.70    5.40
 -10   0  -1    1.40    4.40
  11   0   1   37.40    6.90
  11   0   1   56.09    9.90
  11   0   1   49.99    9.10
 -11   0  -1   48.70    7.60
  11   0   1   51.89    9.70
  11   0   1   39.00    8.50
  11   0   1   47.20   12.00
  12   0   1    4.10    9.20
  12   0   1   13.50    7.70
  12   0   1   23.60    8.00
  12   0   1   16.20    8.40
  12   0   1   21.70    7.60
  12   0   1   13.10    6.10
  13   0   1    7.10    8.40
  13   0   1   10.40    6.60
  13   0   1    9.20    9.10
  13   0   1    0.70    7.60
  13   0   1   -4.80    7.90
  13   0   1   -1.30    6.60
  14   0   1  237.88   21.80
  14   0   1  181.78   17.90
  14   0   1  220.18   16.40
  14   0   1  197.68   18.20
  14   0   1  234.48   22.00
  15   0   1   96.49   22.90
  15   0   1  126.99   14.00
  15   0   1  126.19   15.70
  15   0   1  106.49   13.30
  16   0   1   -4.90    8.70
  16   0   1   21.50    7.60
  16   0   1   20.50    8.70
  16   0   1    4.30    6.50
  17   0   1   27.50    8.10
  17   0   1   11.50    8.60
  18   0   1    5.40    9.00
  18   0   1   13.50    7.20
  18  -1  -1    3.20    5.70
  18  -1  -1    1.80    7.20
  18   1  -1  -13.10    6.40
  18   1  -1    5.60   13.20
  18   1  -1  -20.70    6.70
  17  -1  -1   56.49    9.10
  17  -1  -1   52.69   11.20
  17   1  -1   47.30    8.60
  17   1  -1   34.60   11.00
  16  -1  -1    6.70   14.20
  16  -1  -1   71.69   11.30
  16   1  -1   42.30    9.30
  16   1  -1   60.79   10.70
  16   1  -1   49.99   10.40
  15  -1  -1   25.20   10.60
  15  -1  -1   36.50   18.90
  15  -1  -1   30.60    7.50
  15  -1  -1   37.60   11.70
  15   1  -1   31.30   13.30
  15   1  -1   34.10   11.20
  14  -1  -1    2.00    7.80
  14  -1  -1   12.80    9.30
  14  -1  -1   14.70    6.20
  14  -1  -1   20.10    9.20
  14  -1  -1   14.20    8.10
  14   1  -1   -1.60    8.20
  14   1  -1   -2.20   11.30
  14   1  -1    0.40    7.70
  14   1  -1   16.80    9.00
  14   1  -1   10.40    6.90
  13  -1  -1   58.99   11.30
  13  -1  -1   61.79    8.60
  13  -1  -1   62.69   10.60
  13  -1  -1   87.69   13.00
  13   1  -1   58.89   10.00
  13   1  -1   47.00    9.50
  13   1  -1   67.39   13.10
  13   1  -1   56.49   10.80
  13   1  -1   67.09   13.60
  13   1  -1   51.69    9.30
  12  -1  -1    3.90    7.40
  12  -1  -1   -4.80    5.50
  12  -1  -1    2.50    5.10
  12  -1  -1   -0.80    6.30
 -12  -1   1  -15.90   11.10
  12  -1  -1   -1.90    8.40
  12   1  -1    3.70    7.00
  12   1  -1    9.90    7.70
  12   1  -1   -7.20    7.20
  12   1  -1    8.60    7.00
  12   1  -1    6.10    8.60
 -12   1   1    1.20    7.90
  12   1  -1    8.30    7.00
  11  -1  -1  282.77   20.80
  11  -1  -1  296.97   16.90
 -11  -1   1  319.67   20.00
  11  -1  -1  299.77   19.50
  11  -1  -1  273.67   20.70
  11  -1  -1  295.97   18.20
  11   1  -1  307.57   20.30
  11   1  -1  298.17   18.30
 -11   1   1  308.67   17.70
  11   1  -1  258.77   18.50
  11   1  -1  262.07   20.30
  11   1  -1  335.07   23.10
  10  -1  -1   69.69    8.50
  10  -1  -1   59.49    8.90
  10  -1  -1   48.70    8.60
 -10  -1   1   51.29   13.30
 -10  -1   1   53.19    5.60
  10  -1  -1   57.69    9.10
  10   1  -1   60.49   11.10
 -10   1   1   67.79    7.40
  10   1  -1   59.49    8.40
 -10   1   1   76.09    8.60
  10   1  -1   72.29   13.50
  10   1  -1   39.10    7.50
  10   1  -1   56.29   10.80
  -9  -1   1 1101.89   46.70
   9  -1  -1 1126.19   47.10
   9  -1  -1 1129.79   46.50
  -9  -1   1 1047.00   43.20
  -9   1   1 1125.39   45.10
  -9   1   1 1094.89   45.40
   9   1  -1 1074.29   47.00
   9   1  -1 1077.49   45.50
   8  -1  -1  384.56   19.90
  -8  -1   1  365.36   19.60
   8  -1  -1  407.76   19.40
  -8  -1   1  368.96   16.30
  -8   1   1  404.96   18.40
   8   1  -1  380.66   18.80
   8   1  -1  372.76   20.00
  -8   1   1  378.66   18.60
   7  -1  -1   99.19    9.20
  -7  -1   1   87.39    6.00
   7  -1  -1  101.79    8.90
  -7  -1   1   91.09    8.90
   7   1  -1   86.59    8.50
  -7   1   1   81.79    7.30
   7   1  -1   88.89    9.40
  -7   1   1   89.39    7.80
  -6  -1   1 1618.24   64.69
  -6  -1   1 1644.24   62.09
   6  -1  -1 1640.54   64.49
  -6   1   1 1679.43   63.99
   6   1  -1 1637.44   64.19
  -6   1   1 1652.73   63.99
   6   1  -1 1617.94   65.19
   5  -1  -1 1150.28   46.60
  -5  -1   1 1144.79   44.40
  -5  -1   1 1181.48   46.90
   5  -1  -1 1202.78   46.40
   5   1  -1 1188.38   47.00
   5   1  -1 1170.58   47.90
  -5   1   1 1252.87   47.00
  -5   1   1 1178.08   46.80
  -4  -1   1 8073.39  306.07
  -4  -1   1 8298.37  308.17
   4  -1  -1 8240.58  307.27
   4   1  -1 8299.67  313.77
   4   1  -1 8279.37  313.07
  -4   1   1 8494.45  313.07
  -3  -1   1 4735.93  187.48
   3  -1  -1 5083.19  189.08
   3  -1  -1 5101.89  188.68
  -3  -1   1 5183.58  189.38
   3   1  -1 5025.20  187.08
  -3   1   1 4922.91  187.08
   3   1  -1 4897.71  187.68
  -3   1   1 5092.09  187.88
   2  -1  -1 1384.76   53.19
  -2  -1   1 1461.75   53.99
  -2  -1   1 1321.27   52.29
   2  -1  -1 1406.36   53.29
   2   1  -1 1415.56   52.39
  -2   1   1 1362.46   53.19
  -2   1   1 1404.06   53.39
   1  -1  -1 3201.58  118.59
  -1  -1   1 3008.20  117.69
   1  -1  -1 3156.98  118.59
  -1  -1   1 3218.68  118.69
  -1   1   1 2919.91  109.59
   1   1  -1 3078.59  110.09
  -1   1   1 3026.80  109.99
   1   1  -1 2635.14  108.99
   0  -1  -1 3946.61  153.08
   0  -1   1 4155.28  152.98
   0  -1   1 4107.59  153.38
   0  -1  -1 4135.19  153.68
   0   1   1 4037.20  152.38
   0   1  -1 4181.18  152.78
   0   1   1 4194.68  153.08
   0   1  -1 3867.81  152.28
   1  -1   1 2443.76   88.59
   1  -1   1 2388.16   88.19
  -1  -1  -1 2183.88   88.09
  -1  -1  -1 2352.36   88.89
   1   1   1 2330.07   85.69
   1   1   1 2263.07   86.59
  -1   1  -1 2218.98   85.79
  -1   1  -1 2298.97   85.79
  -2  -1  -1 2384.66   90.39
   2  -1   1 2420.06   89.19
  -2  -1  -1 2316.27   89.29
   2   1   1 2290.67   89.69
  -2   1  -1 2348.76   88.79
   2   1   1 2388.06   89.99
  -2   1  -1 2426.06   89.39
   3  -1   1  932.71   36.50
  -3  -1  -1  913.51   36.40
   3  -1   1  946.71   36.30
  -3  -1  -1  862.31   35.10
   3   1   1  924.71   36.70
  -3   1  -1  906.61   36.10
   3   1   1  924.31   36.50
   3   1   1  912.21   36.60
  -3   1  -1  940.41   35.10
  -4  -1  -1  167.98    9.90
   4  -1   1  181.88   10.00
  -4  -1  -1  166.18    8.30
   4  -1   1  170.08    9.60
   4   1   1  162.78   10.10
   4   1   1  158.18    9.50
  -4   1  -1  174.38    7.50
  -4   1  -1  173.58    9.00
  -5  -1  -1 4000.80  148.49
   5  -1   1 3707.53  147.89
   5  -1   1 3998.00  148.69
  -5   1  -1 4108.09  149.29
  -5   1  -1 3809.62  147.69
   5   1   1 3897.81  149.59
   5   1   1 3947.21  149.59
  -6  -1  -1  258.97   14.00
   6  -1   1  249.28   14.10
   6  -1   1  261.67   13.80
  -6   1  -1  251.87   10.90
   6   1   1  258.57   14.10
  -6   1  -1  250.17   13.00
   6   1   1  247.58   13.50
  -7  -1  -1  626.34   27.80
   7  -1   1  624.64   28.30
   7  -1   1  624.94   27.50
   7   1   1  591.64   27.10
  -7   1  -1  622.94   26.30
   7   1   1  593.54   27.00
   8  -1   1  145.19   11.50
  -8  -1  -1  147.19   11.50
   8  -1   1  158.98   11.10
   8   1   1  132.49   11.40
   8   1   1  165.38   12.00
  -8   1  -1  163.58   11.10
   9  -1   1   86.89    8.80
   9  -1   1   82.69   10.20
  -9  -1  -1   87.39    7.70
  -9  -1  -1   93.49    9.90
  -9   1  -1  100.09   11.20
   9   1   1   83.49   10.00
   9   1   1   94.09   10.30
  10  -1   1  287.77   18.60
 -10  -1  -1  296.07   15.70
  10  -1   1  323.87   19.70
 -10  -1  -1  319.57   18.20
  10  -1   1  289.27   19.60
  10  -1   1  277.07   17.20
  10  -1   1  283.67   16.70
  10   1   1  297.67   18.60
  10   1   1  344.37   22.90
  10   1   1  311.17   19.50
  10   1   1  302.77   19.20
 -10   1  -1  333.37   18.10
 -11  -1  -1   76.19   11.80
 -11  -1  -1   63.89    9.20
  11  -1   1   92.49   12.40
  11  -1   1   90.49   15.00
  11  -1   1  115.09   12.20
  11  -1   1   75.09   10.80
  11  -1   1   83.49    9.90
  11  -1   1   73.79   10.50
  11   1   1   71.69   11.00
  11   1   1   79.29   11.30
  11   1   1   69.69   10.20
  11   1   1   65.39    9.90
 -11   1  -1   87.79   10.90
  11   1   1  104.39   13.70
  11   1   1   70.79   10.70
  12  -1   1    7.00    8.00
  12  -1   1    6.90    7.70
  12  -1   1   13.60    9.50
  12  -1   1   14.00    8.90
  12  -1   1    4.50    6.90
  12   1   1    7.00    7.00
  12   1   1   11.60    9.10
  12   1   1    5.30    7.50
  12   1   1   -7.50    6.80
  12   1   1    8.10    8.70
  12   1   1    8.60    8.00
  13  -1   1   66.69   10.90
  13  -1   1   65.49   10.40
  13  -1   1   73.49   12.20
  13  -1   1   70.29    9.30
  13   1   1   70.19   12.40
  13   1   1   76.79   11.00
  13   1   1   65.89   10.80
  13   1   1   66.39   11.50
  14  -1   1   19.90   10.40
  14  -1   1   -5.50    8.60
  14  -1   1   17.20    6.50
  14  -1   1   22.40    9.10
  14  -1   1   10.80    8.60
  14   1   1   17.70   12.70
  14   1   1   15.60    9.00
  14   1   1   18.70    9.70
  14   1   1   14.40    8.10
  15  -1   1  169.48   15.10
  15  -1   1  164.68   16.90
  15  -1   1  185.88   36.20
  15   1   1  142.99   16.00
  15   1   1  171.68   23.90
  15   1   1  135.19   15.50
  15   1   1  124.29   14.50
  16  -1   1  122.49   14.50
  16  -1   1  150.58   13.70
  17  -1   1    0.50    7.40
  17  -1   1   13.80    6.30
  17  -1   1    4.30   10.30
  17   1   1    6.20    7.90
  17   1   1    9.00    7.70
  17   1   1   -2.60    7.70
  17  -2  -1   43.40    8.80
  17  -2  -1   39.50    9.20
  17   2  -1   30.00    8.70
  17   2  -1   32.30    9.10
  16  -2  -1    3.40    8.10
  16  -2  -1    5.70    7.90
  16  -2  -1   -0.90    5.50
  16   2  -1    4.00    8.80
  16   2  -1    1.00    7.30
  16   2  -1   -9.50    6.20
  15  -2  -1   33.50   10.40
  15  -2  -1   43.50    7.80
  15   2  -1   34.50    8.00
  15   2  -1   46.30   10.70
  15   2  -1  -14.60   12.00
  15   2  -1   30.80    9.70
  14  -2  -1   11.40   10.00
  14  -2  -1   10.00    6.20
  14  -2  -1   13.50    7.80
  14   2  -1   -7.10    7.90
  14   2  -1   -3.00    6.90
  14   2  -1   13.10   15.30
  14   2  -1    2.00    7.60
  14   2  -1  -16.50   10.20
  13  -2  -1   42.30   11.60
  13  -2  -1   55.69    8.90
  13  -2  -1   56.09   12.10
  13  -2  -1   34.70    9.30
  13   2  -1   49.20    9.40
  13   2  -1   44.20   21.70
  13   2  -1   53.99   12.40
  13   2  -1   46.50   11.50
  12  -2  -1  228.18   14.50
  12  -2  -1  229.38   17.00
  12  -2  -1  202.68   19.30
  12  -2  -1  244.38   19.70
  12   2  -1  219.88   19.70
  12   2  -1  209.68   18.20
  12   2  -1  215.48   17.50
  11  -2  -1  345.47   22.70
 -11  -2   1  389.56   25.30
  11  -2  -1  366.46   19.00
  11  -2  -1  348.77   21.00
  11  -2  -1  326.67   23.10
  11   2  -1  320.87   21.10
  11   2  -1  363.96   21.40
 -11   2   1  389.46   22.30
  11   2  -1  339.67   22.60
  11   2  -1  349.96   25.20
  10  -2  -1  314.27   17.30
  10  -2  -1  291.37   21.60
 -10  -2   1  314.97   21.80
  10  -2  -1  321.57   21.20
  10  -2  -1  303.27   18.70
  10   2  -1  281.07   20.10
 -10   2   1  338.07   18.80
  10   2  -1  321.17   24.00
  10   2  -1  272.27   20.80
  10   2  -1  305.97   19.00
   9  -2  -1   94.29   10.90
  -9  -2   1  119.19   12.30
   9  -2  -1  104.39   11.40
   9  -2  -1  102.19   10.20
   9   2  -1   87.69   11.70
  -9   2   1  114.69   10.60
   9   2  -1  114.89   11.10
   9   2  -1  126.39   16.20
  -8  -2   1  403.66   29.40
   8  -2  -1  428.76   21.30
  -8   2   1  456.25   21.30
  -8   2   1  415.26   20.60
   8   2  -1  437.46   21.70
   7  -2  -1  162.68   11.80
  -7  -2   1  172.58   13.00
  -7  -2   1  148.59    8.70
  -7   2   1  160.08   11.20
   7   2  -1  167.98   11.90
  -7   2   1  163.88   10.90
  -6  -2   1  101.59   10.40
   6  -2  -1   99.49    9.70
  -6   2   1   99.29    8.30
   6   2  -1  101.09   10.10
  -6   2   1   97.59    8.30
  -5  -2   1  559.84   25.50
   5  -2  -1  562.54   24.70
  -5  -2   1  511.25   21.80
  -5   2   1  543.95   23.40
  -5   2   1  505.25   23.20
   5   2  -1  564.74   24.00
   4  -2  -1 1040.70   40.40
  -4  -2   1  955.80   40.30
  -4  -2   1 1020.10   42.00
  -4   2   1  923.81   38.70
  -4   2   1  980.10   38.70
   4   2  -1  981.90   38.90
   3  -2  -1  251.47   12.60
   3  -2  -1  248.78   12.80
  -3  -2   1  252.77   11.10
  -3  -2   1  257.77   14.00
   3   2  -1  258.17   10.70
  -3   2   1  227.68   12.10
  -3   2   1  234.58   11.90
  -2  -2   1   89.09    7.90
   2  -2  -1   88.29    7.40
  -2  -2   1   80.09    5.50
  -2   2   1   80.39    6.70
   2   2  -1   72.69    5.20
   2   2  -1   90.09   10.10
  -2   2   1   78.19    6.20
  -1  -2   1  521.05   22.40
   1  -2  -1  520.75   22.40
   1  -2  -1  497.45   21.30
  -1  -2   1  495.35   20.70
   1   2  -1  466.95   19.30
  -1   2   1  470.95   20.90
   1   2  -1  482.15   21.00
  -1   2   1  473.75   19.80
   0  -2  -1 1085.09   43.90
   0  -2   1 1171.58   44.80
   0  -2   1 1155.68   43.70
   0  -2  -1 1071.69   44.80
   0   2  -1 1106.39   42.10
   0   2   1 1091.29   42.10
   0   2  -1 1098.89   43.20
   0   2   1 1023.70   43.40
   1  -2   1  131.59    7.70
  -1  -2  -1  133.69    9.50
  -1  -2  -1  125.89    7.50
   1  -2   1  132.89    8.70
   1   2   1  132.89    8.90
  -1   2  -1  126.99    7.50
   1   2   1  126.09    7.20
  -1   2  -1  128.99    7.90
   2  -2   1  296.87   13.90
  -2  -2  -1  294.67   16.50
  -2  -2  -1  298.37   13.30
   2   2   1  291.07   15.10
  -2   2  -1  294.57   13.80
  -2   2  -1  301.87   13.70
   2   2   1  299.17   13.00
  -3  -2  -1 1161.88   48.90
  -3  -2  -1 1294.17   51.39
   3  -2   1 1342.97   49.40
   3   2   1 1198.68   50.49
  -3   2  -1 1270.47   49.00
  -3   2  -1 1263.77   48.50
  -4  -2  -1  843.92   34.10
  -4  -2  -1  881.71   36.80
   4  -2   1  860.81   37.90
  -4   2  -1  811.42   33.70
   4   2   1  898.81   35.80
   5  -2   1 1130.59   45.20
  -5  -2  -1 1099.49   45.70
  -5  -2  -1 1046.70   42.80
  -5   2  -1 1082.69   44.40
   5   2   1 1111.39   45.20
  -6  -2  -1  216.08   14.10
  -6  -2  -1  197.18   10.80
   6  -2   1  211.98   13.30
   6   2   1  221.78   14.10
  -6   2  -1  208.88   12.40
   6   2   1  197.18   13.40
  -7  -2  -1   51.09    8.00
   7  -2   1   50.09    7.10
  -7  -2  -1   50.69    6.10
   7  -2   1   44.00    5.60
  -7   2  -1   46.20    6.00
   7   2   1   54.39    8.20
  -8  -2  -1  163.48   16.10
   8  -2   1  158.58   12.20
   8   2   1  175.98   13.70
  -8   2  -1  167.48   12.20
  -9  -2  -1  398.86   19.70
  -9  -2  -1  478.25   25.50
   9  -2   1  434.26   25.00
   9  -2   1  442.96   21.50
   9  -2   1  436.96   22.80
  -9   2  -1  476.15   23.60
   9   2   1  446.16   23.40
   9   2   1  453.95   28.10
   9   2   1  422.76   25.40
  10  -2   1  191.08   13.40
 -10  -2  -1  222.08   18.40
  10  -2   1  186.68   19.10
  10  -2   1  181.48   14.10
  10  -2   1  194.78   17.00
  10   2   1  195.68   15.30
  10   2   1  176.88   15.90
  10   2   1  158.88   19.50
  10   2   1  200.98   17.30
  10   2   1  159.28   18.00
  11  -2   1   81.19   12.20
  11  -2   1   93.39   13.40
  11  -2   1   80.29   11.80
  11  -2   1   60.89    7.90
 -11  -2  -1   81.59   16.70
  11   2   1   60.09   12.20
  11   2   1   73.79   13.90
  11   2   1   80.69   11.80
  11   2   1   72.79   11.20
  11   2   1   82.69   11.50
  12  -2   1   51.29    8.50
  12  -2   1   44.20    9.50
  12  -2   1   22.10   10.10
  12  -2   1   50.99   11.50
  12   2   1   59.99   11.40
  12   2   1   47.60   11.60
  12   2   1   49.00   12.60
  12   2   1   45.00   11.20
  13  -2   1   96.29   11.20
  13  -2   1   88.89   14.30
  13  -2   1   93.39   15.30
  13   2   1   79.29   13.20
  13   2   1   78.39   13.90
  13   2   1   65.99   12.20
  13   2   1   50.49   12.60
  14  -2   1    2.00    5.40
  14  -2   1   13.50    9.10
  14  -2   1   -4.90    8.90
  14  -2   1   35.10   16.10
  14   2   1   18.40    8.60
  14   2   1    5.00    8.40
  14   2   1  -14.00   11.30
  15  -2   1   33.30   11.10
  15  -2   1   40.70    7.90
  15   2   1    7.30    9.60
  15   2   1   32.80    9.80
  15   2   1   28.60    7.80
  15   2   1  -10.10    8.70
  16  -2   1   48.40    8.10
  16  -2   1   52.89   11.00
  16   2   1   57.69    9.70
  16   2   1   25.10    9.30
  16   2   1   -4.90    9.00
  17  -2   1   -0.30    5.20
  17  -2   1    4.90    8.20
  17   2   1   -4.20    6.60
  17   2   1   -7.80    6.10
  17  -3  -1   51.29    7.20
  17  -3  -1   48.00    9.70
  17   3  -1   44.80    7.70
  17   3  -1   21.00    6.80
  16  -3  -1    5.00    4.50
  16  -3  -1   10.30    8.30
  16   3  -1   -6.80    8.10
  16   3  -1   -0.30    6.50
  16   3  -1   19.60   13.80
  15  -3  -1    7.70    9.20
  15  -3  -1   26.60    6.60
  15  -3  -1   16.60    9.20
  15   3  -1   23.40    9.20
  15   3  -1    0.60    7.00
  15   3  -1   11.90    7.80
  14  -3  -1   57.19   12.20
  14  -3  -1   41.20    7.40
  14   3  -1   33.20   10.20
  14   3  -1   41.60   10.60
  13  -3  -1   62.69   12.50
  13  -3  -1   55.49    8.10
  13  -3  -1   61.09   12.30
  13   3  -1   71.69   12.90
  13   3  -1   66.59   13.10
  13   3  -1   57.79   10.70
  13   3  -1   82.29   17.80
  12  -3  -1  129.49   16.90
  12  -3  -1  143.99   12.60
  12  -3  -1  132.19   14.60
  12  -3  -1  166.38   18.70
  12   3  -1  132.89   16.00
  12   3  -1  123.49   15.90
  12   3  -1  126.09   13.50
  12   3  -1  142.99   18.60
  11  -3  -1  529.15   30.20
  11  -3  -1  513.75   28.30
  11  -3  -1  512.75   25.20
  11  -3  -1  482.85   30.90
  11   3  -1  464.45   27.20
  11   3  -1  482.75   31.10
  11   3  -1  479.95   26.50
  11   3  -1  497.55   27.60
  10  -3  -1   66.79   12.00
  10  -3  -1   85.79   15.20
  10  -3  -1   77.79    7.80
  10  -3  -1   79.09   11.50
  10  -3  -1   78.19    9.50
  10   3  -1   82.19   11.20
  10   3  -1   79.19   12.10
  10   3  -1   88.99   13.40
  10   3  -1   87.59   15.20
   9  -3  -1   -8.30    5.70
   9  -3  -1    2.00    8.50
   9  -3  -1    2.30    5.30
  -9  -3   1    2.70    8.80
   9  -3  -1    8.80    8.80
  -9   3   1    3.20    5.90
   9   3  -1    4.90    9.00
   9   3  -1   -5.00    6.70
   9   3  -1   -0.40    7.80
   8  -3  -1  142.89   12.10
  -8  -3   1  158.08   15.90
   8  -3  -1  112.39   14.20
   8  -3  -1  131.59   12.40
   8  -3  -1  147.29   16.10
   8   3  -1  158.58   13.50
  -8   3   1  139.09   12.90
   8   3  -1  117.49   14.70
   8   3  -1  155.38   12.80
   7  -3  -1   22.00    6.30
   7  -3  -1   30.30    7.00
  -7  -3   1   14.30    7.10
   7  -3  -1   27.60    9.80
  -7   3   1   20.60    5.90
   7   3  -1   22.00    7.00
   7   3  -1   24.40    8.80
  -6  -3   1   51.39    9.10
   6  -3  -1   63.09    8.50
  -6  -3   1   62.99    6.50
  -6   3   1   82.79    9.10
   6   3  -1   76.79   10.40
   5  -3  -1  281.57   16.70
  -5  -3   1  283.67   13.60
  -5  -3   1  287.07   19.10
  -5   3   1  301.07   17.10
   5   3  -1  296.07   17.00
   4  -3  -1  103.39    8.70
   4  -3  -1  105.29   10.20
  -4  -3   1  115.09    8.50
  -4  -3   1  110.89   11.80
  -4   3   1  105.19    9.20
   4   3  -1  109.49   10.20
   3  -3  -1  274.97   15.10
   3  -3  -1  240.58   13.00
  -3  -3   1  239.78   16.20
  -3  -3   1  263.87   13.00
   3   3  -1  266.17   15.10
  -3   3   1  269.67   14.30
   3   3  -1  269.57   12.60
   2  -3  -1  238.58   14.80
   2  -3  -1  232.48   12.60
  -2  -3   1  245.18   12.70
  -2  -3   1  226.58   15.20
   2   3  -1  237.88   14.10
  -2   3   1  246.68   13.20
  -1  -3   1  760.02   34.20
  -1  -3   1  788.32   32.20
   1  -3  -1  767.12   33.90
   1   3  -1  755.22   31.10
  -1   3   1  767.82   31.60
   0  -3  -1  652.13   29.50
   0  -3   1  642.44   29.10
   0  -3   1  623.64   27.30
   0   3  -1  644.74   27.10
   0   3   1  642.94   27.20
   1  -3   1  209.88   13.50
  -1  -3  -1  206.48   14.10
   1  -3   1  202.68   11.80
   1   3   1  203.28   12.70
   1   3   1  208.58   11.30
  -1   3  -1  215.18   11.70
  -2  -3  -1   85.39   10.30
   2  -3   1   74.29    7.80
   2  -3   1   89.09    9.60
  -2   3  -1   82.69    8.10
   2   3   1   72.49    8.60
   2   3   1   91.49    7.40
   3  -3   1  242.28   14.10
  -3  -3  -1  227.28   15.90
   3  -3   1  230.98   12.50
   3   3   1  237.08   12.00
  -3   3  -1  230.88   13.60
  -3   3  -1  209.88   12.80
   3   3   1  254.77   15.60
   4  -3   1  358.16   17.10
  -4  -3  -1  380.66   21.40
   4   3   1  368.36   19.50
   4   3   1  395.16   20.40
  -4   3  -1  380.06   18.70
  -4   3  -1  375.36   19.00
  -5  -3  -1  102.09   12.00
   5  -3   1   82.29    8.20
   5  -3   1   94.29   10.60
  -5   3  -1   88.39    8.70
  -5   3  -1   85.29    8.50
   5   3   1   84.89    9.60
   5   3   1  104.39   11.20
  -6  -3  -1   18.40    6.90
   6  -3   1   30.10    7.20
   6  -3   1    5.20    4.80
   6   3   1   35.70    7.80
   6   3   1   30.80    8.20
  -6   3  -1   21.70    5.30
   7  -3   1   94.59   10.80
   7  -3   1   78.49    8.30
   7  -3   1   88.19   12.10
  -7  -3  -1   88.19   12.60
  -7   3  -1   93.19    9.90
   7   3   1   78.59   10.50
   7   3   1  116.09   15.80
  -8  -3  -1   34.40   11.10
   8  -3   1   38.00   10.20
   8  -3   1   37.80    6.80
   8  -3   1   41.50    8.00
   8  -3   1   33.10    6.40
   8   3   1   27.20    9.00
   8   3   1   35.80    8.70
   8   3   1   37.20    9.00
  -8   3  -1   31.30    7.40
   9  -3   1  498.55   23.60
   9  -3   1  539.95   28.00
   9  -3   1  514.95   30.40
  -9  -3  -1  537.05   32.50
   9  -3   1  513.65   25.10
   9   3   1  508.95   29.00
   9   3   1  526.55   28.30
  -9   3  -1  606.44   32.40
   9   3   1  495.25   30.90
  10  -3   1  294.37   18.00
  10  -3   1  310.07   19.60
  10  -3   1  259.67   14.70
  10  -3   1  341.77   31.30
  11  -3   1  384.56   20.70
  11  -3   1  384.76   27.10
  12  -3   1   68.99    8.60
  12  -3   1   76.69   12.90
  12  -3   1   23.70   14.40
  12  -3   1   58.69   11.50
  12   3   1   84.09   12.60
  12   3   1   73.69   13.80
  12   3   1   60.19   13.70
  13  -3   1   57.49    8.90
  13  -3   1   51.29   15.70
  13   3   1   56.49   12.10
  13   3   1   63.19   19.40
  13   3   1   -6.00    8.50
  13   3   1   19.00   12.40
  14  -3   1   10.50    5.30
  14  -3   1   15.40   10.30
  14   3   1   12.50    8.50
  14   3   1    5.70    8.20
  15  -3   1   26.50   10.60
  15  -3   1   19.60    5.90
  15   3   1   -5.00    7.30
  15   3   1   10.00    8.50
  16  -3   1   25.10    9.80
  16  -3   1   35.30   12.10
  16   3   1   24.20    7.90
 -16   3  -1   -2.80   12.00
  16   3   1   20.40    7.90
  15  -4  -1   30.00    8.60
  15  -4  -1   26.40   11.30
  15   4  -1   19.00    7.80
  14  -4  -1    7.40   10.90
  14  -4  -1    1.00    4.20
 -14  -4   1    5.20    9.10
  14   4  -1    4.20    7.20
  14   4  -1    3.90    7.40
  14   4  -1    9.20    7.50
  13  -4  -1   32.90    6.60
  13  -4  -1   42.40   12.70
 -13  -4   1   35.10   10.30
  13   4  -1   29.40    9.60
  13   4  -1   32.40    9.20
  13   4  -1   -0.20    7.60
  12  -4  -1   34.60   11.60
  12  -4  -1   28.10    9.40
  12  -4  -1   12.30    8.10
  12  -4  -1   27.40    6.80
  12   4  -1   -7.40    6.60
  12   4  -1   19.10    9.60
  12   4  -1   22.40   10.40
  11  -4  -1  124.89   11.60
  11  -4  -1  132.89   17.00
  11  -4  -1  132.59   10.60
  11  -4  -1  116.59   15.60
  11   4  -1  124.49   17.60
  11   4  -1  111.99   17.50
  11   4  -1  131.39   16.30
  11   4  -1   87.99   11.70
  10  -4  -1  359.66   19.90
  10  -4  -1  361.16   18.60
  10  -4  -1  373.56   25.40
  10  -4  -1  348.67   23.40
  10  -4  -1  372.26   27.40
  10   4  -1  363.56   25.10
  10   4  -1  366.46   24.70
  10   4  -1  307.07   25.00
  10   4  -1  369.26   24.10
   9  -4  -1   67.99   15.80
   9  -4  -1   76.79   13.50
   9  -4  -1   75.69    8.40
   9  -4  -1   71.69   12.10
   9   4  -1   65.69   12.30
   9   4  -1   56.49   10.70
   8  -4  -1  222.28   17.50
   8  -4  -1  281.87   29.40
   8  -4  -1  222.18   20.40
   8   4  -1  218.28   15.70
   8   4  -1  218.28   17.30
   7  -4  -1   35.30   12.10
   7  -4  -1   25.80    6.80
   7  -4  -1   25.20    7.30
   7  -4  -1   22.40   10.00
   7   4  -1   37.20   10.20
   7   4  -1   17.70    7.90
   7   4  -1   24.70   10.40
   6  -4  -1   62.39    9.00
   6  -4  -1   49.60   10.70
   6  -4  -1   67.09   13.00
  -6  -4   1   74.69   13.20
   6  -4  -1   74.59   11.10
  -6   4   1   60.49   10.70
   6   4  -1   71.89   10.30
   6   4  -1   64.29   11.50
   6   4  -1   57.39    9.90
   5  -4  -1    2.40    5.90
   5  -4  -1    3.00    6.50
   5  -4  -1   14.60    9.40
  -5  -4   1    7.40    7.70
   5   4  -1   -3.40    6.40
   5   4  -1    3.60    8.30
   5   4  -1   14.70    7.80
  -5   4   1    3.00    6.10
  -5   4   1    4.30    5.60
   4  -4  -1   53.29    9.10
   4  -4  -1   62.19   10.10
  -4  -4   1   51.79   10.90
   4  -4  -1   72.79   14.60
   4  -4  -1   27.90   17.40
   4   4  -1   50.19    8.90
   4   4  -1   58.09   10.00
   4   4  -1   54.79   18.60
  -4   4   1   58.69    8.30
  -4   4   1   49.20    7.80
   4   4  -1   59.39    8.90
   3  -4  -1  211.68   16.90
   3  -4  -1  232.38   13.30
   3  -4  -1  228.48   17.60
   3  -4  -1  210.58   20.30
  -3  -4   1  199.78   17.70
   3   4  -1  222.78   14.10
   3   4  -1  195.48   18.00
   3   4  -1  182.18   18.20
  -3   4   1  211.48   13.20
   3   4  -1  191.88   14.90
  -3   4   1  226.98   14.00
   3   4  -1  157.98   11.10
   2  -4  -1   11.80    9.80
   2  -4  -1   26.10    6.10
   2  -4  -1   38.50   12.60
   2  -4  -1   20.10    7.30
  -2  -4   1   27.40    8.70
  -2   4   1   26.30    5.60
   2   4  -1   24.70    6.50
  -2   4   1   28.30    5.60
   2   4  -1   26.10    5.10
   2   4  -1   33.80    9.80
   2   4  -1   21.50    8.30
   1  -4  -1  276.57   15.40
  -1  -4   1  278.87   15.90
  -1  -4   1  266.57   18.50
   1  -4  -1  269.87   18.10
   1   4  -1  300.67   15.40
   1   4  -1  278.57   16.30
  -1   4   1  285.97   15.80
  -1   4   1  287.67   16.00
   1   4  -1  283.37   18.40
   0  -4  -1  131.69   13.40
   0  -4   1  136.89   10.30
   0  -4   1  132.39   13.30
   0   4  -1  156.58   11.50
   0   4   1  149.29   11.40
   0   4  -1  158.78   11.40
   0   4   1  117.09   14.20
   0   4  -1  137.89   14.20
   1  -4   1   18.90   11.70
   1  -4   1   23.80    9.30
  -1  -4  -1   24.10    7.90
   1  -4   1   19.10    6.00
  -1   4  -1   23.00    7.10
   1   4   1    1.40    9.30
   1   4   1   10.80    9.80
   1   4   1   19.00    6.30
   1   4   1   26.00    5.70
  -1   4  -1   18.80    5.60
   2  -4   1   57.39    9.30
   2  -4   1   64.19    8.00
   2  -4   1   51.49   11.00
  -2  -4  -1   63.99   11.10
   2  -4   1   71.89   10.30
   2   4   1   62.19    8.50
   2   4   1   82.19    7.90
   2   4   1   71.29   10.60
  -2   4  -1   71.89    8.70
  -2   4  -1   59.59    7.70
   3  -4   1  358.16   20.30
   3  -4   1  380.06   25.70
  -3  -4  -1  377.36   24.00
   3  -4   1  383.76   20.90
   3  -4   1  354.36   18.20
  -3   4  -1  392.86   19.80
  -3   4  -1  374.76   19.60
   3   4   1  355.46   23.50
   3   4   1  360.36   24.40
   4  -4   1  179.28   19.40
  -4  -4  -1  123.29   16.10
   4  -4   1  154.08   11.00
   4  -4   1  164.98   13.20
   4   4   1  150.28   12.00
  -4   4  -1  127.59   15.20
   4   4   1  144.49   16.00
   4   4   1  139.29   14.50
  -4   4  -1  166.88   13.10
   5  -4   1  199.38   15.60
   5  -4   1  186.08   14.30
   5  -4   1  145.19   16.50
  -5  -4  -1  211.88   22.60
   5   4   1  197.38   17.70
   5   4   1  200.38   15.80
  -5   4  -1  200.88   16.10
   5   4   1  207.58   14.40
   5   4   1  198.58   15.90
   6  -4   1   53.19    8.10
   6  -4   1   55.39   14.00
   6  -4   1   48.10    9.60
  -6  -4  -1   52.59   13.40
   6   4   1   58.29   11.70
   6   4   1   51.39    8.00
  -6   4  -1   51.39    9.80
   6   4   1   48.10   10.30
   7  -4   1  128.39   13.60
   7  -4   1  156.18   19.20
   7  -4   1  109.69   11.10
   7   4   1  104.29   14.10
   7   4   1  123.99   12.80
   7   4   1  156.08   16.70
   8  -4   1  174.88   14.10
   8  -4   1  160.78   12.90
   8  -4   1  199.28   21.70
   8  -4   1  176.58   16.50
   8   4   1  171.18   18.10
   8   4   1  148.19   20.50
   8   4   1  166.38   16.70
   9  -4   1   54.99   12.90
   9  -4   1   67.29    8.80
   9  -4   1   48.40    7.90
   9   4   1   44.50   12.10
   9   4   1   20.00   11.30
   9   4   1   55.39   11.70
  10  -4   1   40.20   13.80
  10  -4   1   41.90    6.80
  10  -4   1   30.40    6.70
  10  -4   1   23.80    9.90
  10   4   1    2.00    9.40
  10   4   1   23.10   10.00
  10   4   1   13.40   11.50
  10   4   1   24.60   11.10
  11  -4   1    6.80    5.90
  11  -4   1   10.20   11.60
  11  -4   1    0.10   10.10
  11  -4   1    7.80    4.90
  11   4   1   -2.80    9.50
  11   4   1   19.00   14.70
  11   4   1  -12.10    9.20
  11   4   1   10.80   10.10
  12  -4   1   84.69    9.70
  12  -4   1   79.39   17.70
  12  -4   1   79.09   13.90
  12   4   1   89.59   14.90
  12   4   1   86.89   13.00
  13  -4   1   14.80    5.40
  13  -4   1   17.10   10.60
  13   4   1    6.30    8.10
  13   4   1   12.50    8.50
  14  -4   1   87.49   14.40
  14  -4   1   90.79    9.60
 -14  -4  -1   64.09   11.70
  14   4   1   65.39   10.50
  14   4   1   76.99   10.70
  15  -4   1    9.30    4.50
  15  -4   1   14.90    9.20
  15   4   1    1.40    6.10
 -15   4  -1   -1.40    7.10
  15   4   1   11.20    6.80
  13  -5  -1   40.30   10.30
 -13  -5   1   49.80   10.10
  13  -5  -1   38.60   11.60
  13   5  -1   20.20    9.00
  13   5  -1   22.40    7.90
 -12  -5   1   27.10    8.90
  12  -5  -1   30.00    6.00
  12  -5  -1   34.50   12.00
  12   5  -1   26.00    8.50
  12   5  -1   31.00    9.30
  11  -5  -1    6.90    6.00
 -11  -5   1   21.20    9.60
  11  -5  -1   10.30    4.90
  11  -5  -1    2.70   11.90
  11   5  -1   -3.70    7.60
  11   5  -1   17.80    9.90
  11   5  -1    8.80    7.60
 -10  -5   1   59.19   11.70
  10  -5  -1   72.09    8.50
  10  -5  -1   60.59    8.60
  10  -5  -1   71.29   15.60
  10  -5  -1   61.59   12.60
  10   5  -1   59.09   12.60
  10   5  -1   57.49   11.30
   9  -5  -1   60.19    8.80
   9  -5  -1   43.10   11.50
   9  -5  -1   46.10   14.20
  -9  -5   1   61.69   12.40
   9  -5  -1   52.49    8.60
   9   5  -1   43.00   10.60
   9   5  -1   50.09   12.80
   8  -5  -1   40.10   13.30
   8  -5  -1   25.20   10.50
  -8  -5   1   37.20   12.20
   8  -5  -1   22.10    6.90
   8   5  -1   57.09   15.40
   8   5  -1   31.40    9.50
  -7  -5   1  174.48   17.10
   7  -5  -1  166.98   17.00
   7  -5  -1  140.09   19.60
   7  -5  -1  179.88   13.40
   7   5  -1  137.99   17.10
   7   5  -1  162.38   13.70
   7   5  -1  163.48   18.50
   6  -5  -1   53.59   10.60
  -6  -5   1   57.09   11.00
   6  -5  -1   49.60   15.80
   6  -5  -1   56.59    9.30
   6   5  -1   50.89   12.40
   6   5  -1   45.30    9.90
   6   5  -1   88.19   14.40
  -5  -5   1   27.50    9.30
   5  -5  -1   29.80   12.10
   5  -5  -1   24.40    8.90
   5  -5  -1   31.70    8.00
  -5   5   1   28.30    8.80
   5   5  -1   37.50   12.20
  -5   5   1   -7.50   16.30
   5   5  -1   18.70    8.40
   5   5  -1   18.50   11.10
   4  -5  -1   33.20    9.90
   4  -5  -1   39.90    8.70
   4  -5  -1   41.70   13.20
  -4  -5   1   48.70    9.00
  -4   5   1   51.89   15.90
   4   5  -1   33.90    8.70
  -4   5   1   47.30    8.80
   4   5  -1   45.20   10.70
   4   5  -1   41.50   12.10
   3  -5  -1   29.20    9.10
   3  -5  -1   31.50   17.30
   3  -5  -1   36.90   11.40
   3  -5  -1   27.90   10.10
  -3  -5   1   75.09   15.30
  -3  -5   1   46.80    9.30
   3   5  -1   44.70   11.50
  -3   5   1   43.20    8.80
  -3   5   1   56.89   14.60
  -2  -5   1    7.80    6.30
  -2  -5   1    9.70   10.90
   2  -5  -1    1.70    8.10
   2  -5  -1   19.80    7.80
   2  -5  -1   13.20   13.30
  -2   5   1   13.70   10.20
  -2   5   1   12.70    7.20
   2   5  -1   18.80   10.70
   2   5  -1  -11.00    9.40
   2   5  -1   10.50    8.60
  -1  -5   1  155.38   13.70
   1  -5  -1  162.78   16.40
   1  -5  -1  172.08   12.90
  -1  -5   1  163.28   18.10
  -1   5   1  120.69   14.90
  -1   5   1  166.58   13.10
   1   5  -1  141.79   16.30
  -1   5   1  124.49   14.20
  -1   5   1  157.08   14.70
   1   5  -1  164.78   18.20
   1   5  -1  132.09   15.20
   1   5  -1  140.09   14.30
   1   5  -1  137.89   13.00
   0  -5  -1  424.26   24.90
   0  -5   1  429.66   24.20
   0  -5   1  410.36   21.50
   0  -5   1  317.57   28.30
   0  -5  -1  412.56   21.70
   0   5  -1  384.26   23.50
   0   5   1  386.26   24.70
   0   5  -1  453.95   25.40
   0   5  -1  423.96   21.70
   0   5   1  423.96   22.10
   0   5   1  372.86   23.50
   0   5  -1  393.16   23.90
  -1  -5  -1  124.29   12.50
   1  -5   1  103.89   12.60
   1  -5   1  111.99   12.50
  -1  -5  -1  140.89   15.10
   1  -5   1  118.29   18.40
  -1   5  -1  114.39   11.40
  -1   5  -1  119.69   13.50
   1   5   1  107.99   14.10
   1   5   1   92.29   15.80
   1   5   1  127.29   13.60
  -1   5  -1  126.19   14.40
  -1   5  -1  108.19   14.20
   1   5   1  114.89   12.10
   2  -5   1   28.00    8.90
  -2  -5  -1   27.10    7.80
   2  -5   1   23.90    7.50
   2  -5   1   15.50   13.70
  -2  -5  -1   15.50   13.90
  -2   5  -1   53.89   12.60
   2   5   1   30.20    9.30
   2   5   1   23.10   11.70
  -2   5  -1   42.60    8.00
   2   5   1   42.10   11.40
  -2   5  -1   27.20    8.80
   2   5   1   27.80    7.80
  -3  -5  -1   56.29   17.10
  -3   5  -1   69.29    9.70
   3   5   1   64.59    9.90
  -3   5  -1  101.69   15.80
   3   5   1   93.79   15.30
   3   5   1   81.99   11.40
   3   5   1   72.19   12.00
   4  -5   1  119.99   15.20
   4  -5   1  145.99   13.30
   4  -5   1  103.49   15.60
  -4   5  -1  186.98   19.90
   4   5   1  160.68   14.10
   4   5   1  160.18   19.10
   4   5   1  123.39   15.60
   4   5   1  146.19   14.20
   5  -5   1   11.50    7.60
   5  -5   1    0.00    9.80
   5  -5   1    2.00    6.60
   5   5   1   13.50   10.70
  -5   5  -1   22.00   20.70
   5   5   1    7.00    9.40
   5   5   1    7.20    7.00
   6  -5   1  110.69   17.20
   6  -5   1   99.29   14.00
   6  -5   1   96.99   11.20
   6   5   1  109.89   12.00
   6   5   1  113.29   15.90
   6   5   1  107.99   14.60
   7  -5   1    3.30    5.60
   7  -5   1    9.70    7.30
   7  -5   1   22.20    7.30
   7  -5   1   35.00   14.60
   7   5   1   18.20   10.90
   7   5   1   26.80    7.60
   7   5   1   20.20   12.80
   8  -5   1   32.40    6.40
   8  -5   1   30.80    7.80
   8  -5   1   28.00   11.60
   8  -5   1   15.00    9.50
   8   5   1   39.40    8.20
   8   5   1   18.30   10.00
   8   5   1   32.50   15.10
   9  -5   1   65.59   20.20
   9  -5   1   84.09   11.20
   9  -5   1   81.89   18.60
   9  -5   1   77.79    9.20
   9   5   1   75.69   16.60
   9   5   1   87.59   19.20
   9   5   1   82.69   15.90
  10  -5   1   -2.30    9.80
  10  -5   1    8.60    5.50
  10  -5   1    0.80    4.20
  10   5   1   -1.30    7.60
  10   5   1    5.60    9.30
  11  -5   1   42.50   13.00
  11  -5   1   20.40    5.60
 -11  -5  -1   31.50    9.70
  11  -5   1   29.70    6.50
  11   5   1   16.20    9.10
  11   5   1   21.00   10.40
 -12  -5  -1   21.30    9.20
  12  -5   1   26.40    6.00
  12  -5   1   26.00   11.70
  12   5   1   10.70    8.10
  12   5   1   21.40    8.20
  13  -5   1   17.60    4.90
  13  -5   1   16.30    9.50
  13   5   1    9.30    6.50
 -13   5  -1   16.60    6.90
  13   5   1   17.60    7.60
  11  -6  -1    2.70    3.60
 -11   6   1    3.40    6.60
  11   6  -1    0.50    5.90
  11   6  -1    5.80    6.70
  10  -6  -1   36.00    5.60
  10  -6  -1   64.99    8.20
 -10  -6   1   51.59   10.60
  10   6  -1   31.20    8.60
  10   6  -1   14.10    7.70
 -10   6   1   42.50    8.30
  10   6  -1   27.40   10.30
   9  -6  -1   65.39    7.90
  -9  -6   1   73.69   12.60
   9  -6  -1   48.00    6.90
   9   6  -1   34.00    9.80
   9   6  -1   32.80    9.80
  -9   6   1   43.70    9.60
  -8  -6   1   11.00    8.90
   8  -6  -1   -0.70    4.10
   8  -6  -1   -0.90    6.20
  -8   6   1   10.00    8.30
   8   6  -1    0.50    8.30
   8   6  -1   -4.00    7.40
   7  -6  -1   14.60    5.50
  -7  -6   1   30.00   10.00
   7  -6  -1   21.00    7.00
  -7   6   1   30.10   11.10
   7   6  -1   28.40   10.40
   6  -6  -1   70.69    9.00
   6  -6  -1   73.19    9.40
  -6  -6   1   92.59   13.10
  -6   6   1  109.99   18.10
   6   6  -1   63.09   12.30
  -6   6   1   72.39   12.50
   5  -6  -1   39.60    8.10
   5  -6  -1   13.20   10.70
  -5  -6   1   39.90   11.50
  -5   6   1   47.50   11.10
  -5   6   1   46.50   13.70
   5   6  -1   40.20   12.30
   5   6  -1  109.19   20.90
   5   6  -1   31.40    8.20
   4  -6  -1   12.60    7.30
  -4  -6   1   17.50   10.00
   4  -6  -1    8.10    9.50
  -4   6   1   -0.70   23.50
  -4   6   1    6.30    9.20
   4   6  -1    9.40    7.40
   3  -6  -1   14.90   10.10
  -3  -6   1   36.00   13.90
  -3  -6   1   42.50   10.00
   3  -6  -1   35.10    8.60
   3   6  -1   17.00   13.50
  -3   6   1   31.70   12.50
  -3   6   1   51.89   11.20
   3   6  -1   42.80    9.70
   3   6  -1   38.50   12.20
   2  -6  -1  182.88   14.40
  -2  -6   1  154.38   17.70
   2  -6  -1  132.29   17.20
  -2  -6   1  175.08   16.20
   2   6  -1  172.48   16.00
  -2   6   1  178.78   19.10
   2   6  -1  135.79   17.80
   1  -6  -1   64.59   13.70
  -1  -6   1  135.99   19.10
   1   6  -1  114.49   12.70
   0  -6  -1  177.78   16.90
   0  -6   1  153.78   16.90
   0   6  -1  164.88   16.90
   0   6   1  158.78   15.10
   1  -6   1   38.10   10.10
  -1  -6  -1   35.60   11.10
  -1  -6  -1   53.89   11.00
   1  -6   1   29.50   11.50
   1   6   1   43.30    9.90
  -1   6  -1   33.40   11.70
  -1   6  -1   36.20   10.90
   2  -6   1   25.20    8.60
  -2  -6  -1   36.50   10.40
   2  -6   1   17.20   10.10
  -2  -6  -1   12.80   11.00
   2  -6   1   -3.80    9.20
  -2   6  -1   35.30    9.60
   2   6   1   28.00    9.10
  -2   6  -1   24.30   10.50
   2   6   1   36.40   14.80
   3  -6   1    5.60    9.50
   3  -6   1   14.50    7.50
  -3  -6  -1    4.90    9.10
   3  -6   1  -12.00   11.10
  -3   6  -1    8.60    9.00
   3   6   1    1.20   10.90
  -3   6  -1    7.30   10.60
   3   6   1   15.80   15.10
   3   6   1    4.00    7.60
   4  -6   1   18.40   16.50
  -4  -6  -1   32.50   10.00
   4  -6   1   33.00    7.90
  -4   6  -1   24.30    9.40
   4   6   1   45.30   13.40
  -4   6  -1   43.70   13.10
  -5  -6  -1   48.30   11.20
   5  -6   1   33.20    7.00
   5  -6   1   50.29    8.00
   5  -6   1    6.20   10.30
   5   6   1   38.10   12.50
  -5   6  -1   41.70    9.70
   5   6   1   29.00    7.90
   5   6   1   49.70   17.50
  -6  -6  -1   42.90   11.10
   6  -6   1   34.40    7.90
   6  -6   1   35.20    6.20
  -6   6  -1   32.20    9.50
   6   6   1   17.50   10.10
   6   6   1   34.40    7.60
   7  -6   1   12.90    6.00
   7  -6   1   11.80    5.80
  -7  -6  -1    8.20    8.60
   7   6   1    3.10   10.00
  -7   6  -1   16.60    9.40
   8  -6   1   56.59    7.10
  -8  -6  -1   80.19   12.50
   8  -6   1   68.79    8.60
   8   6   1   59.99   11.70
   8   6   1   32.50   18.10
  -8   6  -1   60.09   10.50
   8   6   1   58.09   12.40
   9  -6   1   31.10    6.60
   9  -6   1   25.20    5.70
  -9  -6  -1   29.90   10.40
   9   6   1   19.50    9.40
  -9   6  -1   31.20    8.10
   9   6   1   14.70    7.70
 -10  -6  -1   72.79   11.50
  10  -6   1   75.89    7.90
  10   6   1   40.60    9.10
  10   6   1   42.50   11.80
 -10   6  -1   59.39    9.40
  11  -6   1    4.90    3.80
 -11  -6  -1   11.10    9.20
  11   6   1    4.10    5.90
  11   6   1    5.00    6.90
 -11   6  -1    5.10    5.60
   7  -7  -1   31.00    6.00
  -7  -7   1   42.60    9.90
   7   7  -1   18.80    6.90
   7   7  -1    4.40    7.90
  -7   7   1   33.40    8.80
  -6  -7   1    6.60    9.00
   6  -7  -1   18.70    5.40
   6   7  -1   14.40    7.10
  -6   7   1   10.80   10.80
   5  -7  -1   42.70    7.50
  -5  -7   1   64.59   11.10
  -5   7   1   52.79   12.80
   4  -7  -1   37.40    7.40
  -4  -7   1   29.90   10.10
  -4   7   1   14.80   11.50
   3  -7  -1   55.49    8.30
  -3  -7   1   71.09   11.80
  -3  -7   1   65.89   10.70
  -2  -7   1   24.30   10.10
   2  -7  -1    7.40    6.50
  -2  -7   1    2.40    8.50
  -2   7   1    6.00    7.60
   1  -7  -1   14.60    7.10
  -1  -7   1    3.70   11.20
  -1  -7   1    5.70   10.00
  -1   7   1   14.10    7.30
   0  -7  -1    1.80    6.80
   0  -7   1    3.50   13.20
   0  -7   1    7.40    7.00
   0   7   1   -4.30    6.20
   1  -7   1   24.40    6.80
  -1  -7  -1   24.50   11.60
  -1  -7  -1   32.30   13.20
   1   7   1   24.00    7.50
   2  -7   1   44.80    7.60
  -2  -7  -1   48.90   10.10
  -2  -7  -1   81.89   12.60
   2   7   1   41.90    8.20
  -2   7  -1    1.20   10.60
  -3  -7  -1  -11.30   11.00
   3  -7   1   23.10    6.10
  -3  -7  -1   25.50   10.60
  -3   7  -1   15.90   18.10
   3   7   1   15.20    7.00
   4  -7   1    0.90    5.10
  -4  -7  -1  -21.20   10.10
  -4   7  -1   -3.10   16.40
  -5  -7  -1   18.10   10.40
  -5   7  -1    6.90   11.10
  -6  -7  -1   33.30   11.90
   6  -7   1   24.10    5.70
   6   7   1   17.10    7.90
  -6   7  -1   26.50   10.80
  18   0  -2   37.50    8.40
  18   0  -2   30.50    8.20
  18   0  -2   17.40    7.60
  17   0  -2   -1.70    6.90
  17   0  -2  -12.10   10.50
  17   0  -2   10.20    7.30
  17   0  -2    5.40    7.70
  16   0  -2   25.60    8.70
  16   0  -2   14.70    7.90
  16   0  -2   -3.40    7.90
  16   0  -2   18.30    6.90
  15   0  -2    0.90    8.20
  15   0  -2    9.00    7.10
  15   0  -2   16.20    7.70
  15   0  -2   20.40   12.70
  15   0  -2   12.30    7.60
  14   0  -2    3.90    7.90
  14   0  -2    4.70    6.50
  14   0  -2    1.40    7.70
  14   0  -2   -9.60    7.90
  14   0  -2    2.70    8.30
  13   0  -2  132.59   15.80
  13   0  -2  148.89   15.60
  13   0  -2  127.19   13.70
  13   0  -2  130.09   13.90
  13   0  -2  131.49   16.00
  12   0  -2   41.20   10.00
  12   0  -2   46.30   10.90
  12   0  -2   48.10    8.70
  12   0  -2   58.19   10.00
  12   0  -2   44.20    8.20
  12   0  -2   33.70    7.50
  11   0  -2  169.88   18.00
 -11   0   2  238.68   16.10
  11   0  -2  224.18   19.20
  11   0  -2  262.27   16.30
  11   0  -2  206.38   16.50
  11   0  -2  236.38   15.80
 -11   0   2  230.58   13.60
  11   0  -2  238.98   16.60
 -10   0   2  142.09    9.40
  10   0  -2  137.89   12.40
  10   0  -2  127.19   11.00
 -10   0   2  135.79   10.90
  -9   0   2  442.66   19.80
   9   0  -2  486.05   22.80
   9   0  -2  420.46   21.20
  -9   0   2  439.76   21.20
   8   0  -2   18.20    5.20
   8   0  -2   25.50    5.70
   7   0  -2  990.50   39.70
  -7   0   2  931.81   37.50
   7   0  -2  938.31   38.90
   6   0  -2    6.20    3.60
  -6   0   2    5.40    2.30
   6   0  -2    5.40    3.50
   5   0  -2   38.90    4.80
  -5   0   2   32.60    3.20
   5   0  -2   35.80    4.90
   4   0  -2 1792.22   65.79
  -4   0   2 1644.24   64.49
   4   0  -2 1682.93   65.09
   3   0  -2   28.70    3.60
  -3   0   2   22.60    2.70
   3   0  -2   23.90    2.70
   3   0  -2   35.60    4.00
   2   0  -2 5477.85  199.18
   2   0  -2 5197.78  199.28
  -1   0   2  523.45   20.00
   1   0  -2  535.35   20.10
   1   0  -2  519.15   20.30
   0   0   2   -0.60    1.10
   0   0   2    0.60    0.70
   0   0   2   -0.30    1.10
   1   0   2  181.18    7.30
   1   0   2  181.08    7.80
   1   0   2  160.98    7.00
  -2   0  -2  537.95   20.10
   2   0   2  517.05   21.00
   2   0   2  539.75   20.20
   2   0   2  481.55   20.20
  -3   0  -2 3988.60  145.09
   3   0   2 3945.91  145.99
   3   0   2 3679.63  145.39
  -4   0  -2 9022.40  327.47
   4   0   2 8521.85  328.37
   4   0   2 8737.33  328.07
   5   0   2  503.55   22.00
   5   0   2  479.05   21.40
  -5   0  -2  519.95   20.40
   6   0   2 2409.46   95.49
  -6   0  -2 2527.65   94.49
   6   0   2 2518.15   96.19
  -7   0  -2 2120.29   83.39
  -7   0  -2 2219.98   84.29
   7   0   2 2200.48   85.69
  -8   0  -2 2734.73  104.89
   8   0   2 2682.93  106.39
   8   0   2 2720.13  105.69
  -8   0  -2 2740.03  103.89
   9   0   2   78.89   10.20
  -9   0  -2   75.99    7.30
  -9   0  -2   72.19    8.40
   9   0   2   76.49    9.20
  10   0   2   22.70    7.60
  10   0   2   24.90    7.30
 -10   0  -2   24.60    6.20
  10   0   2   29.30    9.70
  10   0   2   30.10    6.70
 -10   0  -2   22.30    7.60
  11   0   2  356.16   21.40
  11   0   2  376.96   20.60
 -11   0  -2  358.16   20.20
  11   0   2  343.77   22.50
  11   0   2  356.66   19.30
  11   0   2  298.47   25.00
  11   0   2  347.87   21.10
  12   0   2    9.80    7.30
  12   0   2    5.70    5.70
  12   0   2   13.10    6.70
  12   0   2    9.00    8.00
  12   0   2    8.30    9.90
 -12   0  -2   30.80   10.90
  12   0   2   11.10    7.50
  13   0   2   25.00    7.70
  13   0   2   27.70   10.30
  13   0   2   53.89   11.90
  13   0   2  -12.30   10.10
  13   0   2   18.00   10.00
  13   0   2   29.80    9.10
  14   0   2    2.30   13.30
  14   0   2   57.09   12.80
  15   0   2   83.09   12.80
  16   0   2   15.50    9.30
  16   0   2   21.50    7.70
  16   0   2    2.50    8.20
  17   0   2   38.90    9.60
  17   0   2   33.50    9.20
  18  -1  -2    2.20    7.60
  18  -1  -2   15.30    6.30
  18   1  -2    7.90    6.50
  18   1  -2    2.90    6.30
  17  -1  -2   22.20    7.90
  17  -1  -2   20.50    7.20
  17   1  -2   19.30    7.40
  17   1  -2   -2.70    9.00
  17   1  -2   13.70    7.20
  16  -1  -2   90.19   10.60
  16  -1  -2   82.29   13.10
  16  -1  -2  111.09   13.40
  16   1  -2   66.19   11.80
  16   1  -2   88.19   11.40
  16   1  -2   71.29   10.90
  15  -1  -2   34.40    7.00
  15  -1  -2   51.29   10.60
  15  -1  -2   38.30    8.50
  15  -1  -2   36.90   12.80
  15   1  -2   18.90    8.90
  15   1  -2   27.20    8.00
  15   1  -2   24.40   10.50
  14  -1  -2   86.89   11.80
  14  -1  -2  112.49   14.90
  14  -1  -2  104.39   11.70
  14  -1  -2  132.99   17.30
  14   1  -2   64.89   11.60
  14   1  -2  103.49   13.20
  14   1  -2   83.19   14.60
  14   1  -2   41.50   11.70
  14   1  -2   82.69   11.10
  13  -1  -2    7.20    5.90
  13  -1  -2   22.70   10.80
  13  -1  -2   10.80    7.50
  13  -1  -2   18.70    9.60
  13  -1  -2    5.50    7.00
  13   1  -2    8.30    8.80
  13   1  -2   -2.20    7.90
  13   1  -2   17.20    9.50
  13   1  -2   17.60    8.60
  13   1  -2    5.00    7.10
 -12  -1   2   79.19   13.70
  12  -1  -2   51.69    9.50
  12  -1  -2   48.70   10.50
  12  -1  -2   48.90   10.30
  12  -1  -2   46.20    7.30
  12   1  -2   34.10    9.90
  12   1  -2   38.90    9.90
  12   1  -2   51.39    9.50
  12   1  -2   40.70    9.40
  12   1  -2   34.30    8.00
  12   1  -2   52.49   11.60
 -12   1   2   52.09    9.40
  11  -1  -2  337.47   21.50
  11  -1  -2  330.67   22.60
 -11  -1   2  323.47   21.20
  11  -1  -2  321.87   19.20
  11  -1  -2  329.37   18.20
  11   1  -2  274.07   19.80
  11   1  -2  323.77   19.20
 -11   1   2  356.46   18.50
  11   1  -2  315.17   19.90
 -11   1   2  332.17   18.20
  11   1  -2  284.47   20.50
  11   1  -2  306.27   20.00
  11   1  -2  372.76   23.70
  10  -1  -2   90.89    9.70
  10  -1  -2  160.38   20.50
  10  -1  -2   95.99   11.10
 -10  -1   2   87.49    6.70
 -10  -1   2   97.39   11.60
  10  -1  -2  108.79   10.30
  10   1  -2   97.39   10.90
  10   1  -2   93.79   10.10
  10   1  -2  103.59   12.60
  10   1  -2   90.19   11.10
  -9  -1   2  943.71   38.50
  -9  -1   2 1013.50   42.80
  -9  -1   2  945.71   38.50
   9  -1  -2 1062.79   42.50
  -9   1   2 1022.60   41.60
   9   1  -2  980.50   42.20
   9   1  -2 1029.40   44.20
  -8  -1   2  467.15   19.00
   8  -1  -2  478.75   23.00
  -8  -1   2  436.36   18.90
  -8  -1   2  470.75   23.00
   8  -1  -2  502.55   22.50
  -8   1   2  486.55   21.60
   8   1  -2  469.05   22.00
  -8   1   2  471.85   23.10
   8   1  -2  484.95   23.90
  -7  -1   2  141.59    7.10
  -7  -1   2  147.09   10.80
   7  -1  -2  146.19   10.20
   7  -1  -2  148.99   11.20
  -7   1   2  138.49   11.80
  -7   1   2  143.29    9.20
   7   1  -2  142.29    9.60
   7   1  -2  145.59   11.20
  -6  -1   2  518.35   20.20
  -6  -1   2  523.85   23.30
  -6  -1   2  505.45   20.10
   6  -1  -2  535.15   24.00
   6   1  -2  546.25   23.10
  -6   1   2  541.55   22.90
  -6   1   2  538.65   23.80
   5  -1  -2   24.40    4.20
  -5  -1   2   19.30    4.20
   5  -1  -2   19.60    4.30
   5   1  -2   14.60    4.00
  -5   1   2   19.60    4.20
   5   1  -2   23.60    3.90
  -5   1   2   20.90    3.80
   4  -1  -2 3932.41  151.18
   4  -1  -2 4036.10  151.58
  -4  -1   2 4067.99  152.08
  -4   1   2 4115.79  150.98
   4   1  -2 4034.40  151.38
   4   1  -2 3940.61  150.18
  -4   1   2 3874.61  150.28
   3  -1  -2 5760.52  221.08
  -3  -1   2 6095.09  221.68
   3  -1  -2 5813.92  220.88
  -3   1   2 6162.58  227.88
   3   1  -2 6174.08  228.18
  -3   1   2 5845.22  227.28
   3   1  -2 6078.69  227.08
   2  -1  -2 1655.03   63.99
   2  -1  -2 1721.13   63.79
   2  -1  -2 1618.44   63.89
  -2  -1   2 1694.23   64.29
   2   1  -2 1665.33   62.49
  -2   1   2 1680.53   64.09
  -2   1   2 1665.93   63.59
   1  -1  -2 5618.14  212.58
  -1  -1   2 5718.03  212.48
   1  -1  -2 5662.83  212.18
   1   1  -2 5397.86  202.38
  -1   1   2 5490.95  202.88
  -1   1   2 5374.16  203.48
   0  -1  -2  284.07   12.70
   0  -1  -2  267.77   11.90
   0  -1   2  284.07   12.00
   0   1  -2  266.47   11.00
   0   1   2  258.07   12.00
   0   1   2  271.17   11.30
   1  -1   2  197.48    8.80
  -1  -1  -2  213.88   10.30
  -1  -1  -2  193.38    9.10
  -1   1  -2  199.48    9.30
   1   1   2  217.38    9.50
   1   1   2  206.38   10.30
   2  -1   2  451.95   19.20
  -2  -1  -2  448.36   18.30
  -2  -1  -2  453.65   19.20
   2   1   2  471.05   19.60
   2   1   2  443.66   19.50
  -2   1  -2  463.85   18.90
  -3  -1  -2 2249.38   86.09
  -3  -1  -2 2247.58   85.19
   3  -1   2 2233.68   85.79
   3  -1   2 2258.77   86.19
  -3   1  -2 2263.27   84.39
   3   1   2 2237.38   85.09
   3   1   2 2145.69   84.79
  -4  -1  -2 1050.99   42.50
  -4  -1  -2 1064.39   41.50
   4  -1   2 1053.49   42.70
   4  -1   2 1095.59   42.20
   4   1   2 1067.39   43.20
   4   1   2 1077.29   42.50
   4   1   2 1066.49   43.00
  -4   1  -2 1107.19   42.60
   5  -1   2  844.32   34.60
  -5  -1  -2  854.61   34.90
   5  -1   2  855.31   35.40
  -5   1  -2  884.51   34.80
   5   1   2  837.92   35.40
   5   1   2  851.41   34.80
   6  -1   2  362.46   18.00
  -6  -1  -2  359.26   17.50
   6  -1   2  338.17   15.80
   6  -1   2  378.46   17.40
   6   1   2  403.96   19.00
  -6   1  -2  401.56   18.60
   6   1   2  395.36   19.50
  -7  -1  -2 2557.74  100.39
   7  -1   2 2575.24  101.29
   7  -1   2 2627.74  100.39
   7   1   2 2628.34  103.89
   7   1   2 2670.33  105.19
  -7   1  -2 2716.83  103.29
   8  -1   2  100.09   10.30
  -8  -1  -2  103.49    9.90
   8  -1   2   95.99    9.20
   8   1   2   90.29   10.20
  -8   1  -2   94.49    9.10
   8   1   2   93.49    9.90
  -9  -1  -2  118.19    9.40
  -9  -1  -2  119.89   10.60
   9  -1   2  106.79   10.30
   9  -1   2  113.49   10.10
   9  -1   2  112.19   11.20
   9   1   2  107.89   12.90
   9   1   2  104.89   11.20
  -9   1  -2  113.79   10.10
   9   1   2  109.59   10.80
  10  -1   2   47.70    8.40
 -10  -1  -2   58.49    9.40
  10  -1   2   73.69    9.50
  10  -1   2   47.30    7.80
  10  -1   2   90.09   12.90
  10   1   2   50.69    8.40
  10   1   2   62.69   12.40
 -10   1  -2   76.79    9.30
  10   1   2   58.39    9.70
  10   1   2   70.09   10.20
  10   1   2   67.49    9.80
 -11  -1  -2   15.40    7.30
  11  -1   2  -20.00   16.40
  11  -1   2   32.80    8.10
  11  -1   2   26.60    8.90
  11  -1   2   26.30    6.20
  11  -1   2   21.40    8.10
  11  -1   2   30.50    8.70
  11   1   2   27.00    8.60
  11   1   2   42.20   12.00
  11   1   2   30.70    8.20
 -11   1  -2   28.50    8.00
  11   1   2   20.00    9.70
  11   1   2   30.20    8.70
  11   1   2   25.10    8.60
  12  -1   2  167.08   16.40
  12  -1   2  188.18   15.50
  12  -1   2  171.88   17.40
  12  -1   2  149.09   12.70
  12   1   2  153.78   15.80
  12   1   2  142.49   16.10
  12   1   2  151.38   15.80
  13  -1   2  263.07   20.70
  13  -1   2  267.17   16.90
  13  -1   2  286.27   22.90
  13  -1   2  267.97   19.20
  13   1   2  241.48   19.80
  13   1   2  234.58   19.50
  13   1   2  229.58   19.40
  13   1   2  252.27   18.40
  14  -1   2   22.60    8.40
  14  -1   2   22.10    9.40
  14  -1   2    8.80   13.40
  14  -1   2   14.80    7.30
  14   1   2   -9.00    7.90
  14   1   2   11.00    8.60
  14   1   2   -9.00    8.50
  14   1   2   15.10    8.60
  14   1   2   17.00   11.60
  15  -1   2   72.19   10.20
  15  -1   2   80.69   12.00
  15  -1   2   74.99   12.00
  15   1   2    4.50    8.60
  15   1   2   59.79   10.70
  15   1   2  -12.60   10.50
  15   1   2   65.59   10.80
  16  -1   2   12.30    7.50
  16  -1   2   28.20    9.00
  16  -1   2   -3.30    6.70
  16   1   2   19.80    8.90
  16   1   2   25.40    9.80
  17  -1   2  -18.60    7.90
  17  -1   2   -1.30    8.90
  17  -1   2   23.50   11.30
  17   1   2    6.60    7.90
  17   1   2   21.80    8.10
  18  -2  -2   11.90    7.30
  17  -2  -2   39.70   10.00
  17  -2  -2   46.50    8.10
  17   2  -2   23.10    8.20
  17   2  -2   16.70    6.80
  17   2  -2   38.10    9.20
  16  -2  -2   22.80    9.50
  16  -2  -2  -10.00    6.70
  16  -2  -2   10.80    6.10
  16   2  -2    6.20    7.90
  16   2  -2    6.80    8.00
  16   2  -2    9.10    9.30
  15  -2  -2   36.60   13.70
  15  -2  -2   31.50    7.60
  15  -2  -2   26.60    8.40
  15  -2  -2   35.40   10.80
  15   2  -2   21.30    8.80
  15   2  -2   30.50    7.60
  15   2  -2   24.80    9.00
  14  -2  -2  171.38   17.00
  14  -2  -2  138.59   17.30
  14  -2  -2  170.68   14.00
  14  -2  -2  160.28   17.90
  14   2  -2  125.29   16.00
  14   2  -2  140.19   14.70
  14   2  -2  148.09   16.50
  13  -2  -2   15.00    9.80
  13  -2  -2   12.10    5.70
  13  -2  -2   22.00   10.10
  13  -2  -2   27.50    7.90
  13   2  -2   12.60    8.10
  13   2  -2   19.80   11.60
  13   2  -2   30.30    9.20
  12  -2  -2  919.11   43.20
  12  -2  -2  931.71   39.50
  12  -2  -2  837.92   43.10
  12  -2  -2  878.61   41.80
  12   2  -2  883.11   45.10
  12   2  -2  891.81   42.40
  12   2  -2  900.61   41.10
  11  -2  -2   71.79    8.40
  11  -2  -2   53.69    8.00
 -11  -2   2   77.39   13.90
  11  -2  -2   91.49   12.80
  11  -2  -2   89.59   13.60
  11   2  -2   64.69   10.00
  11   2  -2   71.69   13.00
 -11   2   2  102.19   12.00
  11   2  -2   83.69   11.80
  11   2  -2   82.49   12.10
  10  -2  -2  166.38   15.10
  10  -2  -2  154.58   12.70
 -10  -2   2  179.18   16.80
  10  -2  -2  166.68   12.60
  10  -2  -2  174.48   18.00
  10   2  -2  161.18   16.80
  10   2  -2  150.08   15.00
 -10   2   2  156.48   13.10
  10   2  -2  182.68   13.40
  10   2  -2  167.28   19.30
  -9  -2   2   58.19   10.30
   9  -2  -2  103.19   13.60
   9  -2  -2   58.79    8.60
   9   2  -2   62.39   11.20
   9   2  -2   57.79    8.20
   9   2  -2   53.49   11.50
  -9   2   2   73.89    9.00
   9   2  -2   72.89   13.70
   8  -2  -2  154.28   11.90
  -8  -2   2  165.78   17.10
   8   2  -2  151.58   11.50
   7  -2  -2   65.29    8.20
  -7  -2   2   53.39    8.00
   7   2  -2   54.49    7.10
  -7   2   2   67.99    7.70
  -7   2   2   63.39    8.50
  -6  -2   2  351.96   19.30
   6  -2  -2  355.56   18.00
  -6   2   2  329.97   17.70
  -6   2   2  366.76   17.40
   6   2  -2  383.26   19.00
   5  -2  -2   98.89    8.90
  -5  -2   2   85.89    9.70
  -5   2   2   88.49    7.80
   5   2  -2   98.19    8.60
   4  -2  -2 1195.68   47.90
   4  -2  -2 1288.67   50.89
  -4  -2   2 1115.99   45.30
  -4  -2   2 1211.98   49.10
   4   2  -2 1197.68   44.80
  -4   2   2 1120.29   44.80
  -4   2   2 1056.29   45.20
  -3  -2   2  420.16   16.70
   3  -2  -2  414.36   19.10
   3  -2  -2  401.16   18.60
  -3  -2   2  432.76   20.00
  -3   2   2  392.56   17.60
   3   2  -2  408.76   15.90
  -3   2   2  386.56   18.20
   2  -2  -2   44.20    5.20
   2  -2  -2   47.50    5.80
  -2  -2   2   45.10    3.90
  -2  -2   2   54.09    6.60
  -2   2   2   50.49    5.90
   2   2  -2   41.20    4.10
   1  -2  -2  872.71   35.30
  -1  -2   2  857.01   35.20
  -1  -2   2  851.61   33.50
   1  -2  -2  844.02   34.40
  -1   2   2  826.12   34.40
  -1   2   2  822.82   33.10
   1   2  -2  842.82   32.50
   0  -2  -2  133.59    9.40
   0  -2   2  130.59    7.50
   0  -2   2  125.09    8.50
   0  -2  -2  136.09    8.10
   0  -2   2  136.09    8.80
   0   2  -2  128.89    7.40
   0   2   2  131.29    7.60
   0   2   2  114.79    8.80
   0   2  -2  137.19    8.20
   1  -2   2  318.47   15.30
   1  -2   2  345.27   15.60
  -1  -2  -2  350.46   15.30
  -1  -2  -2  352.66   17.90
  -1   2  -2  329.07   14.70
   1   2   2  330.07   16.50
  -1   2  -2  321.97   14.50
   1   2   2  326.47   14.30
  -2  -2  -2  779.32   32.70
   2  -2   2  774.12   32.70
  -2  -2  -2  874.41   34.70
   2  -2   2  855.91   32.90
   2   2   2  795.92   35.30
   2   2   2  887.91   33.40
  -2   2  -2  840.42   33.40
  -3  -2  -2  280.77   13.50
  -3  -2  -2  295.37   15.80
   3  -2   2  283.67   13.50
   3  -2   2  312.97   13.40
  -3   2  -2  278.17   13.50
   3   2   2  277.97   14.50
  -3   2  -2  272.07   13.20
   4  -2   2   57.99    6.40
  -4  -2  -2   46.50    6.70
  -4  -2  -2   66.59    5.90
  -4   2  -2   62.39    4.30
  -4   2  -2   59.79    6.90
   4   2   2   49.50    7.50
   5  -2   2  613.34   26.60
  -5  -2  -2  647.24   27.20
  -5  -2  -2  666.83   29.60
   5  -2   2  687.93   29.20
  -5   2  -2  683.23   29.50
   5   2   2  694.33   30.70
   6  -2   2  688.03   29.30
  -6  -2  -2  676.43   30.30
   6  -2   2  742.33   31.90
  -6  -2  -2  773.82   32.90
  -6   2  -2  766.32   32.10
   6   2   2  726.83   32.00
   6   2   2  729.73   33.00
   7  -2   2  188.38   12.40
  -7  -2  -2  188.18   13.80
   7  -2   2  154.48   10.40
  -7   2  -2  206.38   14.10
   7   2   2  202.48   14.60
   8  -2   2  292.57   16.60
   8  -2   2  308.27   17.30
  -8   2  -2  326.97   17.70
   8   2   2  266.37   19.80
   8   2   2  321.57   18.50
   9  -2   2  209.08   14.60
  -9  -2  -2  200.98   17.10
   9  -2   2  186.58   13.20
   9   2   2  182.48   17.30
   9   2   2  190.08   16.90
   9   2   2  189.28   15.50
   9   2   2  207.98   20.30
  -9   2  -2  191.98   13.90
  10  -2   2   47.80    9.80
  10  -2   2   51.79   12.90
  10  -2   2   57.79    8.50
  10  -2   2   51.19    9.00
 -10  -2  -2   61.39   12.60
 -10   2  -2   52.19    9.10
  10   2   2   62.69   11.40
  10   2   2   57.29   13.80
  10   2   2   77.39   12.60
  10   2   2   49.90    9.90
  11  -2   2   18.40   10.20
  11  -2   2   16.10    7.80
  11  -2   2   19.10    7.90
  11   2   2   13.30    9.50
  11   2   2    0.70   10.90
  11   2   2   19.70    8.80
  11   2   2   -5.40    9.20
  12  -2   2  758.72   38.70
  12  -2   2  795.62   35.90
  12  -2   2  803.42   40.50
  12  -2   2  781.72   36.40
  12   2   2  737.33   36.60
  12   2   2  725.33   39.50
  12   2   2  728.23   35.60
  13  -2   2  162.98   19.20
  13  -2   2  149.39   18.10
  13  -2   2  182.28   13.50
  13  -2   2  146.19   15.70
  13   2   2  167.88   20.00
  13   2   2  134.49   16.50
  13   2   2  175.28   17.90
  13   2   2  144.79   16.30
  14  -2   2   29.10   16.30
  14  -2   2   20.80   11.50
  14  -2   2   13.60    7.20
  14  -2   2   21.60    8.00
  14   2   2   14.00    8.90
  14   2   2   15.20   10.60
  14   2   2   38.30   15.50
  14   2   2   20.80    9.70
  15  -2   2   98.69   11.70
  15  -2   2  111.59   14.60
  15   2   2   89.69   12.70
  15   2   2   50.79   10.60
  15   2   2   68.39   11.70
  16  -2   2   29.40    6.90
  16  -2   2   22.10    9.40
  16   2   2   -0.60    8.10
  16   2   2   25.00    8.60
  16   2   2  -10.70    7.10
  17  -2   2  -10.00   12.40
  17  -2   2    7.60    5.30
  17   2   2   -1.90    6.50
  17  -3  -2  126.69   14.50
  17  -3  -2  115.79   10.30
  17   3  -2   99.89   11.40
  17   3  -2   79.49   10.30
  16  -3  -2   16.40    8.70
  16  -3  -2   13.40    9.10
  16  -3  -2   12.20    5.50
  16   3  -2    2.60    7.00
  16   3  -2    5.40    6.20
  16   3  -2   -0.30    6.90
  15  -3  -2    1.30    5.10
  15  -3  -2   -1.90    7.00
  15  -3  -2   17.90   10.00
  15   3  -2   -3.00    7.10
  15   3  -2    0.50    7.40
  15   3  -2    4.60    6.30
 -14  -3   2  100.49   13.10
  14  -3  -2   82.99   14.90
  14  -3  -2   93.49   10.60
  14  -3  -2  101.39   15.20
  14   3  -2   95.89   11.30
  14   3  -2   79.49   12.90
  14   3  -2   61.19   12.10
  13  -3  -2  290.47   17.50
  13  -3  -2  273.47   21.40
  13  -3  -2  294.87   23.30
  13  -3  -2  305.17   23.30
  13   3  -2  225.78   21.10
  13   3  -2  292.77   21.20
  13   3  -2  228.68   17.80
  12  -3  -2  168.28   20.00
  12  -3  -2  160.78   15.20
  12  -3  -2  175.68   19.10
  12  -3  -2  141.59   12.30
  12   3  -2  152.08   17.90
  12   3  -2  137.99   16.50
  12   3  -2  140.79   17.60
  11  -3  -2  567.34   27.00
  11  -3  -2  558.84   32.00
  11  -3  -2  526.95   29.20
  11  -3  -2  539.95   32.60
  11   3  -2  523.25   29.30
  11   3  -2  534.75   29.60
  11   3  -2  509.35   27.90
  11   3  -2  531.45   32.40
  10  -3  -2   17.70   11.50
  10  -3  -2   43.90    9.10
  10  -3  -2   26.10    6.10
  10  -3  -2   44.90   11.50
  10   3  -2   34.60   11.80
  10   3  -2   35.30    9.90
  10   3  -2   35.50    9.10
  10   3  -2   46.00   11.60
   9  -3  -2  209.78   17.50
   9  -3  -2  199.88   15.00
   9  -3  -2  194.38   21.20
   9  -3  -2  178.38   13.20
  -9  -3   2  169.88   20.00
  -9   3   2  232.48   16.90
   9   3  -2  184.68   17.30
   9   3  -2  215.08   19.90
   8  -3  -2   80.89   12.50
   8  -3  -2   79.09   11.50
   8  -3  -2   53.99   13.00
  -8  -3   2   69.39   12.30
   8  -3  -2   85.99   10.00
   8   3  -2   79.59   10.00
  -8   3   2   85.59   11.00
   8   3  -2   80.89   12.00
   7  -3  -2  259.77   16.10
   7  -3  -2  272.57   19.30
  -7  -3   2  273.27   19.50
   7  -3  -2  287.47   17.00
   7   3  -2  291.87   17.00
  -7   3   2  253.47   19.50
   7   3  -2  288.87   18.90
  -7   3   2  293.17   16.80
   6  -3  -2   82.19    9.70
  -6  -3   2   64.89   10.40
   6   3  -2   75.49   10.30
  -6   3   2   76.69    8.60
   5  -3  -2  880.71   39.30
  -5  -3   2  934.21   48.80
  -5   3   2  918.01   39.00
   5   3  -2  861.51   37.70
   4  -3  -2 1720.83   65.99
  -4  -3   2 1490.15   66.59
   4  -3  -2 1657.23   65.39
  -4   3   2 1660.03   65.79
   3  -3  -2  526.75   24.80
  -3  -3   2  543.85   22.20
  -3  -3   2  506.85   25.80
   3  -3  -2  511.65   22.70
   3   3  -2  569.64   22.30
   3   3  -2  509.75   24.40
  -3   3   2  523.45   23.90
  -2  -3   2   60.89    7.20
   2  -3  -2   68.69    8.70
  -2  -3   2   61.99    9.40
   2   3  -2   57.29    6.00
  -2   3   2   57.09    6.80
   2   3  -2   61.59    7.70
  -1  -3   2  392.86   17.70
  -1  -3   2  371.36   18.50
   1  -3  -2  383.66   20.00
  -1  -3   2  364.86   19.60
  -1   3   2  374.96   17.50
   1   3  -2  354.16   16.50
   0  -3  -2  650.93   30.10
   0  -3   2  661.13   29.40
   0  -3   2  644.14   28.10
   0   3   2  634.44   28.70
   0   3  -2  637.84   27.20
   0   3   2  668.83   27.40
   1  -3   2   42.70    6.00
   1  -3   2   47.50    7.40
  -1  -3  -2   34.40    6.90
   1   3   2   38.00    5.00
   1   3   2   36.10    6.80
  -1   3  -2   40.40    5.40
  -2  -3  -2  174.38   14.00
   2  -3   2  175.58   11.00
   2  -3   2  190.68   12.10
  -2   3  -2  182.38   11.60
  -2   3  -2  183.98   11.20
   2   3   2  195.28   10.90
   2   3   2  169.78   11.90
  -3  -3  -2  181.48   14.50
   3  -3   2  188.08   11.50
   3  -3   2  193.48   12.30
  -3   3  -2  189.68   11.50
  -3   3  -2  174.08   12.40
   3   3   2  177.48   12.10
   4  -3   2  631.24   27.70
  -4  -3  -2  670.63   32.20
   4  -3   2  676.73   27.90
   4   3   2  659.93   29.80
  -4   3  -2  661.73   29.40
   4   3   2  671.93   30.30
   5  -3   2   80.49    8.10
  -5  -3  -2   81.99   11.20
   5  -3   2   94.79   10.70
  -5   3  -2  104.19    9.40
   5   3   2   98.99   11.60
   5   3   2   92.79   10.20
   6  -3   2  125.99   10.40
   6  -3   2  168.08   12.40
  -6  -3  -2  191.68   15.60
   6  -3   2  158.18   16.90
   6  -3   2  198.18   14.60
   6   3   2  187.18   14.80
   6   3   2  183.98   13.00
   6   3   2  174.38   18.90
  -6   3  -2  171.98   12.60
   7  -3   2   33.10   12.70
   7  -3   2   25.40    8.40
  -7  -3  -2   32.30    9.80
   7  -3   2   28.00    6.50
   7   3   2   13.60    9.10
  -7   3  -2   21.20    5.70
   7   3   2    7.80    8.40
   7   3   2   22.10    9.70
  -8  -3  -2  166.78   18.50
   8  -3   2  127.19   14.60
   8  -3   2  129.69   11.80
   8  -3   2  158.48   11.80
   8  -3   2  161.88   13.80
  -8   3  -2  146.49   13.90
   8   3   2  162.38   16.70
   8   3   2  168.98   16.70
   8   3   2  141.19   14.60
   9  -3   2  218.68   20.10
   9  -3   2  196.78   12.80
  -9  -3  -2  256.07   25.00
   9  -3   2  211.28   14.10
   9  -3   2  227.58   16.80
   9   3   2  203.58   20.30
   9   3   2  207.38   18.00
   9   3   2  211.58   17.50
  10  -3   2  170.28   11.30
  10  -3   2  166.18   12.80
  10  -3   2  171.58   15.60
  10  -3   2  179.88   19.30
  10   3   2  203.08   18.00
  10   3   2  191.98   17.90
  10   3   2  175.08   20.20
  10   3   2  192.38   19.20
  11  -3   2   24.60   10.00
  11  -3   2   14.20    6.20
  11  -3   2    9.10    8.80
  11  -3   2   15.20    9.00
  11   3   2   22.80   11.80
  11   3   2   19.40    9.90
  11   3   2   18.50   10.90
  11   3   2  -16.00   12.10
  11   3   2   -3.80   10.60
  12  -3   2   78.89   12.70
  12  -3   2   48.00    7.90
  12  -3   2   52.59   12.20
  12  -3   2   18.70    9.70
  12   3   2   64.99   11.90
  12   3   2   60.29   14.20
  12   3   2   54.49   12.90
  13  -3   2   22.10    6.10
  13  -3   2   16.60   12.50
  13  -3   2   33.00   12.80
  13   3   2   14.40    9.60
  13   3   2   15.80    8.40
  13   3   2   12.50   11.10
  13   3   2   34.50   17.40
  14  -3   2   21.90    6.70
  14  -3   2   28.20   11.80
  14   3   2    9.80    8.80
  14   3   2   18.50    8.20
  14   3   2   -8.50   10.70
  15  -3   2   13.30    6.00
  15  -3   2   11.50   10.30
  15   3   2    6.90    7.90
 -15   3  -2    4.40    8.70
  15   3   2    9.60    9.00
  16  -3   2   40.10    9.80
  16  -3   2   46.40    6.90
  16   3   2   22.90    7.00
  16   3   2   38.00    8.40
  15  -4  -2   43.90   12.40
  15  -4  -2   27.60    5.40
  15   4  -2   -2.30    6.30
  14  -4  -2   89.29   14.70
 -14  -4   2   89.09   12.20
  14  -4  -2   87.19    9.70
  14   4  -2   71.59   10.80
  14   4  -2   61.19   11.40
  13  -4  -2   29.10    6.00
  13  -4  -2   18.20    9.70
 -13  -4   2   20.00   10.30
  13  -4  -2    4.10    8.00
  13   4  -2   24.60    8.90
  13   4  -2   12.50    7.70
  13   4  -2    9.20    7.10
  12  -4  -2   92.99   14.60
 -12  -4   2   97.59   13.20
  12  -4  -2   66.99   14.30
  12  -4  -2   64.89    9.90
  12  -4  -2   63.59   11.90
  12   4  -2   92.79   16.50
  12   4  -2   68.49   11.40
  12   4  -2  101.79   16.20
  11  -4  -2   13.60    8.30
  11  -4  -2   11.10    5.60
  11  -4  -2    2.80    5.90
  11  -4  -2   29.70   12.00
  11  -4  -2    8.20    9.60
  11   4  -2   14.10    9.90
  11   4  -2   18.30    9.90
  11   4  -2    0.60   14.80
  11   4  -2   12.80    9.00
  10  -4  -2   48.00    7.50
  10  -4  -2   49.80    9.00
  10  -4  -2   37.10   12.40
  10  -4  -2   59.19   11.20
  10  -4  -2   56.19   14.80
  10   4  -2   62.59   12.50
  10   4  -2   38.40   10.70
  10   4  -2   42.30   12.30
   9  -4  -2   11.90    9.80
   9  -4  -2   12.40   12.00
   9  -4  -2   19.10    5.90
   9  -4  -2   12.70    7.30
   9   4  -2   29.90   12.50
   9   4  -2   16.40    9.60
   9   4  -2    8.50    9.20
   8  -4  -2  171.48   25.20
   8  -4  -2  173.98   19.70
   8  -4  -2  183.38   15.70
   8  -4  -2  164.38   18.00
   8   4  -2  182.78   16.20
   7  -4  -2   44.20    8.30
   7  -4  -2   36.20   10.60
   7  -4  -2   47.80   11.10
   7  -4  -2   47.30   10.10
   7   4  -2   45.90   11.30
   7   4  -2   44.80   10.30
   7   4  -2   53.49    8.40
   6  -4  -2  100.19   14.60
   6  -4  -2   78.59   11.00
   6  -4  -2  111.09   11.20
   6  -4  -2   94.39   14.40
  -6  -4   2   96.79   15.10
  -6   4   2   97.39   10.60
  -6   4   2   89.39   10.80
   6   4  -2   84.09   12.30
   6   4  -2   79.69   12.60
   6   4  -2  109.59   11.10
   5  -4  -2    4.80    8.30
  -5  -4   2   -2.90    7.20
   5  -4  -2    2.80    6.80
   5  -4  -2   -3.50    8.60
   5  -4  -2    0.10    5.70
   5   4  -2   -9.70    7.00
  -5   4   2    7.30    5.80
   5   4  -2    2.90    6.40
   5   4  -2   -2.30    7.60
  -5   4   2    2.80    5.30
   4  -4  -2    3.10    6.00
   4  -4  -2   -1.50   13.00
   4  -4  -2   -0.50    5.40
   4  -4  -2   -2.30    5.20
  -4  -4   2    9.60    8.50
   4  -4  -2    5.10    8.10
  -4   4   2   -4.70    5.10
   4   4  -2   -6.70    9.40
  -4   4   2   -5.20    5.20
   4   4  -2    4.10    7.60
   4   4  -2   -9.70   11.60
   3  -4  -2   87.09   11.60
  -3  -4   2   75.09   11.70
   3  -4  -2  105.69   14.90
   3  -4  -2   91.89   11.50
  -3  -4   2   94.29   10.20
   3   4  -2   82.49   11.30
   3   4  -2   96.69   14.10
  -3   4   2   81.69    9.30
   3   4  -2   94.59   10.60
  -3   4   2   79.79    8.90
   2  -4  -2  442.06   20.50
  -2  -4   2  440.06   21.80
   2  -4  -2  412.16   23.90
   2  -4  -2  449.56   25.40
  -2  -4   2  409.86   24.20
   2   4  -2  470.85   22.30
   2   4  -2  449.66   24.60
  -2   4   2  447.36   22.20
   2   4  -2  423.36   24.10
  -2   4   2  461.05   22.20
   2   4  -2  437.56   27.70
   2   4  -2  479.55   20.90
  -1  -4   2   15.40    5.40
   1  -4  -2   16.90    7.50
  -1  -4   2   22.90    7.60
   1   4  -2   15.90    5.10
  -1   4   2   11.60    4.70
   1   4  -2   17.70    6.30
  -1   4   2   22.80    6.00
   1   4  -2   22.20    8.80
   1   4  -2   21.20    7.90
   0  -4  -2  306.97   20.90
   0  -4   2  343.57   21.70
   0  -4   2  349.47   17.90
   0   4   2  345.07   17.90
   0   4   2  353.46   17.80
   0   4  -2  316.97   20.20
   0   4  -2  347.67   17.80
   0   4  -2  349.37   18.00
  -1  -4  -2   38.10    9.20
   1  -4   2   30.80    7.80
   1  -4   2   38.00    6.40
   1   4   2   46.20    7.80
   1   4   2   58.19   10.10
  -1   4  -2   25.70    6.00
   1   4   2   36.70    6.40
  -1   4  -2   27.40    6.50
   1   4   2   -2.90   11.00
  -2  -4  -2  133.09   14.70
   2  -4   2  153.18   17.50
   2  -4   2  146.79   14.80
   2  -4   2  157.88   13.70
   2  -4   2  172.08   11.50
  -2   4  -2  164.38   12.10
   2   4   2  148.09   14.50
  -2   4  -2  149.59   11.60
   2   4   2  167.88   12.60
   3  -4   2  253.77   14.20
   3  -4   2  244.28   16.50
  -3  -4  -2  267.57   20.20
   3  -4   2  258.17   23.30
   3   4   2  222.18   21.30
   3   4   2  274.77   16.40
   3   4   2  250.37   19.70
  -3   4  -2  260.17   16.30
  -3   4  -2  288.17   23.00
   4  -4   2   53.79    6.80
  -4  -4  -2   29.10   10.00
   4  -4   2   46.90    8.50
   4  -4   2   34.70   11.70
  -4   4  -2   39.30    7.90
   4   4   2   36.60    8.00
   4   4   2   55.69    8.90
   4   4   2   37.30    9.50
   5  -4   2  606.24   34.70
   5  -4   2  614.14   30.90
   5  -4   2  570.34   27.20
  -5  -4  -2  591.24   34.50
   5   4   2  571.84   28.50
   5   4   2  602.14   28.10
   5   4   2  590.14   30.70
   5   4   2  602.74   31.60
   5   4   2  575.24   30.10
  -6  -4  -2   62.49   14.80
   6  -4   2   64.89   11.30
   6  -4   2   57.69   12.30
   6  -4   2   59.99    8.10
  -6   4  -2   55.69   11.90
   6   4   2   52.29    8.80
   6   4   2   52.19   10.10
   6   4   2   56.99    9.70
   6   4   2   84.09   12.60
   7  -4   2   43.20    9.50
   7  -4   2   53.29    8.00
   7  -4   2   32.80   11.10
   7  -4   2   46.30    8.10
   7   4   2   51.19   12.00
   7   4   2   46.90   11.00
   7   4   2   36.60    8.20
   8  -4   2  235.58   24.10
   8  -4   2  228.18   15.00
   8  -4   2  224.38   14.70
   8  -4   2  219.38   18.70
   8   4   2  231.38   16.90
   8   4   2  245.78   21.40
   8   4   2  213.48   19.80
   9  -4   2   43.30   13.00
   9  -4   2   45.00    7.20
   9  -4   2   35.80    6.60
   9  -4   2   43.40   10.70
   9   4   2   -0.40   12.10
   9   4   2   54.59   12.00
   9   4   2   27.90   11.70
   9   4   2    6.60   13.10
   9   4   2   46.60    8.50
  10  -4   2   33.60    6.80
  10  -4   2   39.40   14.60
  10  -4   2   36.30    7.00
  10  -4   2   34.80   10.70
  10   4   2   27.10   11.60
  10   4   2   11.20   13.60
  10   4   2   22.10   10.20
  10   4   2   26.40   20.60
  11  -4   2  125.79   18.70
  11  -4   2  123.49   11.30
  11  -4   2  135.19   19.70
  11   4   2  151.48   22.90
  11   4   2  125.19   15.40
  11   4   2  109.69   16.90
  12  -4   2   15.40   13.40
  12  -4   2    2.40    5.00
  12   4   2    1.70    9.20
  12   4   2   -3.60    8.30
  13  -4   2   11.30   10.40
  13  -4   2    8.70    4.60
  13   4   2    6.50    8.10
  13   4   2   -1.80    8.40
  14  -4   2    5.00    4.30
  14  -4   2   -3.30    9.70
  14   4   2    2.10    7.10
 -14   4  -2   -0.60    7.50
  14   4   2    4.90    6.80
  15  -4   2   -6.20    8.00
  15  -4   2   -0.80    4.80
  15   4   2   -0.90    6.00
 -15   4  -2    0.90    7.00
  15   4   2   12.60    7.40
  14  -5  -2    9.10    4.00
  14  -5  -2   13.30    9.60
  14   5  -2   -1.30    4.90
  14   5  -2   12.30    7.00
 -13  -5   2   26.60   10.20
  13  -5  -2   29.40   12.10
  13  -5  -2   24.90    5.40
  13   5  -2   10.60    7.00
  13   5  -2   22.20    8.30
  13   5  -2   -3.60    6.90
  12  -5  -2    6.60   10.70
  12  -5  -2    7.10    4.70
 -12  -5   2    7.20    9.00
  12   5  -2   -7.20    9.30
  12   5  -2   -5.30    8.00
  12   5  -2   -0.10    7.40
 -11  -5   2   33.70    9.30
  11  -5  -2   31.80   12.10
  11  -5  -2   23.60    5.80
  11  -5  -2   24.70    6.90
  11   5  -2   23.10    9.00
  11   5  -2   19.00    9.10
  11   5  -2   19.80   10.40
  10  -5  -2   58.29   13.80
  10  -5  -2   46.60   11.60
  10  -5  -2   63.29    7.80
  10  -5  -2   33.90    6.90
 -10  -5   2   53.69   11.90
  10   5  -2   43.80   11.00
  10   5  -2   47.40   10.20
  10   5  -2   48.30   11.80
   9  -5  -2   23.80    6.30
   9  -5  -2    8.20   11.60
   9  -5  -2   30.80   10.10
  -9  -5   2   29.10   10.60
   9  -5  -2   12.30    6.00
   9   5  -2    5.60    9.00
   9   5  -2   18.80    9.70
   8  -5  -2   27.30    7.10
   8  -5  -2   19.50   13.30
   8  -5  -2   26.50    8.60
  -8  -5   2   27.00   10.10
   8   5  -2   24.00   10.30
   8   5  -2    9.50   13.70
   7  -5  -2   16.60   14.00
   7  -5  -2    3.10    7.00
  -7  -5   2    5.00    8.60
   7  -5  -2    3.70    6.00
   7   5  -2  -16.70   12.20
   7   5  -2    3.20    9.30
   6  -5  -2   22.10    7.80
   6  -5  -2   15.40    8.40
   6  -5  -2   15.30   11.50
  -6  -5   2   19.00    9.20
  -6   5   2   17.40    9.00
   6   5  -2   24.20   10.90
   6   5  -2   22.10   11.50
   6   5  -2   15.10    7.50
   5  -5  -2   47.50   10.30
   5  -5  -2   56.39    9.90
   5  -5  -2   75.39   15.60
  -5  -5   2   57.39   10.60
   5   5  -2   70.89   13.90
   5   5  -2   61.89    9.60
   5   5  -2   67.99   12.10
  -5   5   2   83.99   19.10
  -5   5   2   71.39   10.20
  -4  -5   2  187.58   15.70
   4  -5  -2  177.08   21.50
   4  -5  -2  178.58   17.50
   4  -5  -2  192.88   16.00
   4   5  -2  129.39   14.50
  -4   5   2  180.68   13.90
  -4   5   2  225.38   24.60
   4   5  -2  187.98   16.50
   4   5  -2  176.38   19.10
   3  -5  -2  182.88   19.70
  -3  -5   2  195.18   18.00
  -3  -5   2  178.68   15.00
   3  -5  -2  157.58   16.30
   3  -5  -2  162.58   19.20
   3   5  -2  187.28   19.80
  -3   5   2  220.78   19.50
  -3   5   2  189.48   14.40
  -2  -5   2   20.20    8.00
  -2  -5   2   30.30   11.50
   2  -5  -2   26.70    9.80
   2   5  -2   19.20    8.80
  -2   5   2   10.40    9.40
  -2   5   2   27.40    8.10
   2   5  -2   12.70   10.40
   2   5  -2    3.00    9.00
   1  -5  -2  222.98   15.30
   1  -5  -2  202.48   18.10
  -1  -5   2  219.58   15.50
  -1  -5   2  217.88   19.00
  -1   5   2  228.18   15.80
   1   5  -2  205.98   17.40
   1   5  -2  228.98   18.20
  -1   5   2  190.48   18.50
   1   5  -2  212.08   19.90
   0  -5   2   75.29   12.10
   0  -5   2   42.60   15.30
   0  -5  -2   79.19   10.90
   0  -5  -2  106.89   13.90
   0  -5   2   96.09   11.10
   0   5   2   78.79   12.30
   0   5   2   67.59   14.90
   0   5  -2  114.29   12.90
   0   5   2   84.29   10.40
   0   5  -2   96.89   12.30
   0   5  -2   78.19   12.70
   0   5   2   95.29   12.70
   1  -5   2  495.05   35.10
  -1  -5  -2  567.44   27.60
   1  -5   2  593.04   27.30
  -1  -5  -2  555.84   31.90
   1  -5   2  568.94   28.70
   1   5   2  549.15   30.30
   1   5   2  581.14   28.20
   1   5   2  590.34   29.30
  -1   5  -2  562.04   30.70
  -1   5  -2  561.64   31.30
  -1   5  -2  559.14   29.20
  -2  -5  -2   22.90   12.90
   2  -5   2    1.30    5.90
   2  -5   2    4.90   14.10
   2  -5   2   -4.70    7.50
  -2   5  -2  -29.20   11.30
  -2   5  -2    6.00    7.30
   2   5   2    2.90    6.60
   2   5   2   -3.60   11.10
  -3  -5  -2   -8.20   16.10
   3  -5   2    0.50    7.20
   3  -5   2    0.80    6.50
  -3   5  -2    0.70    7.10
   3   5   2   -2.30    5.60
  -3   5  -2   21.30   13.20
   3   5   2   -2.10    6.90
   3   5   2    4.90    9.10
   3   5   2   15.60   12.30
   4  -5   2   39.90   13.80
   4  -5   2   54.69   11.00
   4  -5   2   52.79    9.10
   4   5   2   48.90    9.90
   4   5   2   51.69    9.10
  -4   5  -2   66.69   17.00
   4   5   2   41.40   13.90
   4   5   2   28.70   10.50
   5  -5   2   56.79    9.00
   5  -5   2   54.99    8.90
   5  -5   2   47.70   12.20
   5   5   2   62.69    9.00
   5   5   2   61.49   13.90
   5   5   2   61.49   12.60
  -5   5  -2   90.59   24.50
   6  -5   2    6.00   13.10
   6  -5   2    9.10    6.50
   6  -5   2    7.50    7.70
   6  -5   2    2.40    5.80
   6   5   2   13.60   11.10
   6   5   2   12.10    7.50
   6   5   2   12.80   10.70
   7  -5   2   35.00    7.40
   7  -5   2   36.00    8.50
   7  -5   2   20.60   12.10
   7  -5   2   37.90   10.40
   7   5   2   48.40   11.40
   7   5   2   22.50    7.80
   7   5   2   43.00   14.00
   8  -5   2   26.10   10.90
   8  -5   2   24.20    6.30
   8  -5   2   20.10    6.40
   8  -5   2    8.70   11.20
   8   5   2   27.00   16.00
   8   5   2   23.40   11.00
   8   5   2   23.80    7.80
   8   5   2   -4.30   13.10
   9  -5   2   26.90   11.60
   9  -5   2   21.10   13.10
   9  -5   2   21.30    5.50
   9  -5   2   34.40    6.80
   9   5   2   29.60   10.00
   9   5   2   15.10   16.80
  10  -5   2    1.60   10.30
  10  -5   2    6.40    5.90
  10  -5   2   -1.20    4.50
  10   5   2    9.80    9.50
  10   5   2   18.60   10.20
  11  -5   2   22.00    5.90
  11  -5   2   22.50   11.70
  11  -5   2   27.20    6.50
  11   5   2   19.30    9.30
 -11   5  -2   17.80    8.70
  11   5   2   12.60    9.20
  12  -5   2   -0.40    9.20
  12  -5   2   13.40    5.20
 -12  -5  -2    0.50    8.30
  12   5   2    6.80    7.40
  12   5   2    6.10    7.60
 -12   5  -2    3.80    6.20
  13  -5   2    6.60    4.30
 -13  -5  -2   22.60    9.60
  13  -5   2   -0.80    7.60
  13   5   2    5.30    6.20
  13   5   2    0.90    6.30
  11  -6  -2    3.60    3.60
 -11  -6   2    4.40   14.00
  11   6  -2    0.90    5.80
  11   6  -2    4.00    6.40
 -11   6   2   13.50    7.10
  11   6  -2    7.90    7.60
  10  -6  -2   11.90   11.40
 -10  -6   2   25.10    9.40
  10  -6  -2   10.90    4.30
  10   6  -2   10.50    7.80
  10   6  -2    6.90    6.50
 -10   6   2   13.20    7.30
  10   6  -2    5.50    7.10
   9  -6  -2   15.60    5.10
  -9  -6   2   32.20   12.60
   9  -6  -2   24.60    6.50
   9   6  -2   16.60    7.80
   9   6  -2   21.20    9.70
   9   6  -2   19.00   12.10
  -8  -6   2    7.30    9.10
   8  -6  -2   -2.30    3.80
   8  -6  -2    5.90    5.90
   8   6  -2    1.30    8.90
   8   6  -2    7.00    8.50
   7  -6  -2   20.70    6.20
  -7  -6   2   20.20   10.00
   7  -6  -2   23.40    6.50
   7   6  -2   23.10   10.20
  -6  -6   2   43.00   10.50
   6  -6  -2   27.90    6.90
   6   6  -2   29.20   11.20
  -6   6   2   41.80   15.80
   5  -6  -2   12.70   10.40
  -5  -6   2   33.20   10.50
   5  -6  -2   26.60    7.40
   5   6  -2   35.00   10.90
  -5   6   2   34.70   10.80
   5   6  -2  130.79   40.80
  -5   6   2   35.50   13.60
  -4  -6   2   77.99   14.90
  -4  -6   2   49.50   11.20
   4  -6  -2   40.50    9.50
   4  -6  -2   59.09   14.20
   4   6  -2   48.50    9.50
  -4   6   2   54.49   11.50
  -4   6   2   39.80    9.50
  -4   6   2   90.89   20.90
  -3  -6   2  -18.90   12.40
  -3  -6   2   15.50    8.60
   3  -6  -2   10.10    7.20
   3  -6  -2   19.10   11.40
   3   6  -2   10.00   10.90
  -3   6   2   34.30   11.80
  -3   6   2   -2.80    9.20
  -3   6   2   17.90    7.40
   3   6  -2    6.00    7.60
   3   6  -2   -0.80   14.00
  -2  -6   2   87.39   13.30
  -2  -6   2   75.39   12.10
   2  -6  -2   69.19   10.70
   2  -6  -2   57.29   13.50
  -2   6   2   57.19    9.10
   2   6  -2   71.29   16.00
  -2   6   2   77.89   12.60
   2   6  -2   16.20   12.90
   2   6  -2   60.79   10.10
   1  -6  -2   97.09   12.20
   1  -6  -2   83.29   14.80
  -1  -6   2  114.79   14.60
  -1  -6   2   98.99   12.40
  -1   6   2   95.29   12.70
   1   6  -2   79.59   11.00
  -1   6   2   78.79   10.10
   0  -6   2   14.80   10.90
   0  -6  -2    9.70   11.80
   0  -6   2    0.90    7.70
   0  -6  -2    8.30    8.90
   0   6   2    8.20    8.20
   0   6   2    4.30    8.30
   0   6  -2   19.10    8.80
   0   6  -2   19.50    8.80
   1  -6   2   57.09   10.80
  -1  -6  -2   48.60   10.00
  -1  -6  -2   56.89   11.30
   1  -6   2   48.90   10.50
  -1   6  -2   42.40   10.50
   1   6   2   39.00    9.50
  -1   6  -2   59.29   10.90
   1   6   2   42.40    9.30
   1   6   2   37.90   13.00
  -2  -6  -2   24.10    9.60
   2  -6   2    8.30   10.60
   2  -6   2   10.60    8.90
  -2  -6  -2   33.40   11.30
   2  -6   2   17.40    8.00
   2   6   2   27.80    8.50
  -2   6  -2   12.60   10.30
   2   6   2    7.60   11.70
  -2   6  -2   20.90   11.30
  -3  -6  -2   22.10   14.70
  -3  -6  -2   52.29   10.70
   3  -6   2   11.10   10.20
   3  -6   2   35.30   10.50
   3  -6   2   47.30    8.70
  -3   6  -2   34.10   10.00
  -3   6  -2   68.69   23.30
   3   6   2   37.00    8.40
   3   6   2   24.40   14.60
   4  -6   2   15.10   11.20
   4  -6   2   12.90   10.30
  -4  -6  -2   31.50    9.60
   4   6   2   24.70   12.40
   4   6   2   17.30   14.40
  -4   6  -2   32.80   10.70
   4   6   2    3.90   15.60
   5  -6   2   19.00    7.60
   5  -6   2   30.10   12.10
  -5  -6  -2   24.80   10.20
   5  -6   2   16.00    6.70
  -5   6  -2   20.40    8.60
   5   6   2   16.80   10.70
   5   6   2   14.90    7.60
   6  -6   2   63.59    8.40
  -6  -6  -2   92.09   13.70
   6   6   2   72.29    9.50
  -6   6  -2   64.09   10.60
   6   6   2   70.29   13.50
  -7  -6  -2    0.50    9.10
   7  -6   2    0.50    5.60
   7  -6   2    2.80    5.70
  -7   6  -2    2.90    7.20
   7   6   2    5.10   10.30
   8  -6   2   23.70    7.40
   8  -6   2   21.40    6.50
  -8   6  -2   16.50    8.10
   8   6   2   23.30    9.80
   9  -6   2   43.30    6.80
  -9  -6  -2   41.60   11.00
   9  -6   2   23.50    5.70
  -9   6  -2   33.20    8.40
   9   6   2   23.10    8.90
   9   6   2   34.50   11.10
  10  -6   2   15.50    6.00
  10  -6   2   11.60    4.80
 -10  -6  -2    2.10    8.70
  10   6   2   -2.90    6.10
 -10   6  -2    5.90    6.50
  10   6   2   10.40    7.70
   7  -7  -2   10.20    5.10
   7  -7  -2    4.50    5.10
  -7  -7   2   21.30    9.20
   7   7  -2    9.40    6.30
  -7   7   2    6.70    8.60
   6  -7  -2    8.30    5.80
   6  -7  -2   16.50    5.30
  -6  -7   2   31.40    8.70
  -6   7   2   13.30    9.20
   6   7  -2    3.50    6.90
   5  -7  -2   36.00   10.10
  -5  -7   2   43.30    9.00
  -5   7   2   -7.80   12.50
   5   7  -2   35.30    9.10
   4  -7  -2   34.10    6.60
  -4  -7   2   38.90   10.10
  -4   7   2    9.70   20.00
  -3  -7   2    6.80   10.10
   3  -7  -2   17.60    6.50
  -3  -7   2   35.80   11.20
  -3   7   2   30.80   17.70
  -2  -7   2   29.10   10.00
  -2  -7   2   22.40    8.70
   2  -7  -2   18.00    6.90
  -2   7   2   27.60    8.20
  -1  -7   2   18.60   13.80
   1  -7  -2   30.30    7.90
  -1  -7   2   45.60   11.10
  -1   7   2   21.00    7.70
   0  -7   2   -6.00   12.10
   0  -7  -2    5.10    7.20
   0  -7   2    2.30    6.50
   0   7   2   10.50    6.80
  -1  -7  -2   59.99    9.50
   1  -7   2   62.79    9.00
  -1   7  -2   21.30   13.00
   1   7   2   57.89    8.40
   2  -7   2   19.10    6.80
  -2  -7  -2   26.90   12.40
  -2  -7  -2   12.00   10.10
   2   7   2   18.80    6.90
  -3  -7  -2   94.69   13.60
  -3  -7  -2  103.69   14.20
   3  -7   2   93.89   10.60
   3   7   2   80.49    9.60
  -3   7  -2   78.79   14.70
  -4  -7  -2   -4.10   10.40
   4  -7   2    3.00    5.40
  -4   7  -2   -0.20   14.90
   5  -7   2   -3.30    4.60
  -5   7  -2    4.90   10.00
  -6  -7  -2   65.59   12.10
   6  -7   2   46.00    6.40
  -6   7  -2   59.39   11.80
  18   0  -3   -5.10    7.20
  18   0  -3   28.10    8.10
  18   0  -3   24.60    8.30
  17   0  -3    8.70    6.80
  17   0  -3    4.10    7.40
  17   0  -3   13.40    7.40
  16   0  -3   88.69   10.50
  16   0  -3   83.69   12.50
  16   0  -3   84.79   11.30
  15   0  -3   -0.90    6.10
  15   0  -3   -6.40    9.80
  15   0  -3    2.10    9.70
  15   0  -3    1.20    7.10
  15   0  -3    8.60    8.40
  14   0  -3   -2.60    8.10
  14   0  -3    1.40    7.10
  14   0  -3    1.90    9.20
  14   0  -3   14.60    7.80
  14   0  -3   -5.50    5.60
  13   0  -3   94.59   11.60
  13   0  -3   89.29   10.20
  13   0  -3   75.09   12.80
  13   0  -3   90.09   13.80
  13   0  -3   73.89   10.90
  12   0  -3   17.10   10.00
  12   0  -3    0.80    7.50
  12   0  -3    2.10    7.60
  12   0  -3   10.40    5.90
 -12   0   3   12.80    8.80
  12   0  -3   10.30    7.20
  12   0  -3    2.00    5.20
  11   0  -3  171.98   13.10
  11   0  -3  169.38   14.50
  11   0  -3  203.48   16.30
 -11   0   3  163.98   13.70
  11   0  -3  172.68   14.00
  11   0  -3  152.18   12.90
 -11   0   3  178.58   11.30
  10   0  -3   79.79    9.40
  10   0  -3   86.59   10.20
 -10   0   3   83.89    9.20
  10   0  -3   88.09   10.10
  10   0  -3  139.19   21.10
 -10   0   3   90.79    7.40
   9   0  -3   74.79    9.00
   9   0  -3   59.39    7.60
  -9   0   3   64.39    6.20
   8   0  -3  188.78   12.50
  -8   0   3  180.08    9.60
   8   0  -3  186.58   11.40
  -7   0   3   31.00    3.70
   7   0  -3   30.20    4.90
   7   0  -3   27.80    5.20
  -6   0   3  965.60   38.00
   6   0  -3 1012.40   40.00
   6   0  -3  966.60   38.90
  -5   0   3  838.42   32.00
   5   0  -3  816.32   32.70
   4   0  -3 2054.89   76.69
  -4   0   3 2032.80   76.69
   4   0  -3 1908.91   76.99
   4   0  -3 2148.49   78.09
   3   0  -3  469.45   18.30
   3   0  -3  474.55   19.40
  -3   0   3  472.45   18.20
   3   0  -3  449.76   18.40
   2   0  -3 3996.30  149.39
   2   0  -3 3929.11  149.88
  -2   0   3 4054.69  149.29
   1   0  -3  481.45   19.20
   1   0  -3  494.25   19.00
   0   0   3 2339.87   86.19
   0   0   3 2249.68   86.49
   1   0   3 1065.09   42.60
  -1   0  -3 1093.39   43.20
   1   0   3 1220.58   43.30
   1   0   3 1166.18   43.60
  -2   0  -3 2051.89   75.99
   2   0   3 2068.39   75.99
   2   0   3 2003.30   76.69
   2   0   3 1940.31   75.79
   3   0   3  530.15   20.90
  -3   0  -3  543.95   20.80
   3   0   3  542.25   22.30
   3   0   3  501.75   21.10
   4   0   3  105.99    6.60
   4   0   3  113.79    8.00
   4   0   3  101.29    7.30
  -4   0  -3  108.69    5.90
  -5   0  -3  509.65   20.90
   5   0   3  519.05   22.10
   5   0   3  535.55   23.10
   6   0   3   18.50    5.00
   6   0   3   21.40    4.60
  -6   0  -3   19.70    3.30
   7   0   3   85.79    8.30
  -7   0  -3   82.69    6.30
   7   0   3   94.19    9.80
   8   0   3  320.47   17.30
  -8   0  -3  338.47   16.80
   8   0   3  324.57   18.00
   9   0   3   24.10    6.70
   9   0   3   17.20    7.40
   9   0   3   25.60    6.70
   9   0   3   25.50    7.40
  -9   0  -3   21.70    5.10
  10   0   3    1.70    5.70
  10   0   3    2.00    4.80
 -10   0  -3   12.20    6.00
  10   0   3    3.10    6.40
  10   0   3    2.30    5.70
  11   0   3  217.48   15.50
 -11   0  -3  204.08   17.90
  11   0   3  245.68   15.70
  11   0   3  217.88   16.40
  11   0   3  203.78   16.60
  11   0   3  178.78   19.20
  12   0   3   70.79   10.80
  12   0   3   64.29   11.00
  12   0   3   -2.40    9.10
  12   0   3   -0.90   10.60
  13   0   3   -2.50    9.70
  13   0   3    5.40    8.50
  13   0   3    2.00    6.60
  13   0   3   17.40   18.80
  13   0   3    0.40   10.50
  13   0   3   -1.10    6.30
  14   0   3   79.69   14.30
  14   0   3  112.29   13.80
  14   0   3  115.09   13.60
  15   0   3    8.30   10.30
  15   0   3   33.50    9.70
  15   0   3   33.20    8.40
  16   0   3   -2.40    6.70
  16   0   3    4.00    8.30
  17   0   3   79.99   10.40
  17   0   3   67.89    9.80
  18  -1  -3   15.60    6.50
  18  -1  -3   13.50    8.60
  18  -1  -3    3.20    7.60
  18   1  -3   13.30    6.50
  18   1  -3    5.90    6.40
  17  -1  -3   13.50    6.90
  17  -1  -3   23.10    9.20
  17  -1  -3   15.90    7.10
  17   1  -3   -6.50    9.40
  17   1  -3   16.80    7.80
  17   1  -3    4.50    6.70
  16  -1  -3   12.50    6.80
  16  -1  -3    3.90    6.40
  16  -1  -3    1.10    8.10
  16   1  -3    6.20    6.80
  16   1  -3   -4.80    8.70
  16   1  -3   -5.70    6.90
  16   1  -3   -5.80    8.40
  15  -1  -3   35.20    7.60
  15  -1  -3   34.50    9.70
  15  -1  -3   61.89   12.70
  15  -1  -3   44.30   11.10
  15   1  -3   43.10    9.40
  15   1  -3   19.80    8.80
  15   1  -3   46.20   10.30
  14  -1  -3    7.90    5.70
  14  -1  -3   24.10    8.70
  14  -1  -3    4.90    7.30
  14  -1  -3    9.70    9.40
  14   1  -3    1.50   11.90
  14   1  -3    9.60    8.40
  14   1  -3   11.10   10.60
  14   1  -3    0.10    8.40
  14   1  -3   -0.80    6.50
  14   1  -3   -3.30    7.40
  13  -1  -3  185.68   17.00
  13  -1  -3  187.88   16.40
  13  -1  -3  166.08   13.30
  13  -1  -3  160.08   16.40
  13   1  -3  171.38   15.00
  13   1  -3  166.68   18.00
  13   1  -3  167.08   16.10
  13   1  -3  166.38   16.50
  13   1  -3  153.78   16.60
  12  -1  -3  161.78   17.30
  12  -1  -3  183.48   15.50
 -12  -1   3  220.18   25.40
  12  -1  -3  186.08   13.30
  12  -1  -3  186.28   17.00
  12   1  -3  154.88   17.70
  12   1  -3  152.68   13.80
  12   1  -3  151.68   14.60
  12   1  -3  127.69   14.90
  12   1  -3  150.38   15.70
  12   1  -3  170.88   15.70
 -12   1   3  204.68   15.90
 -11  -1   3   94.89   12.90
  11  -1  -3  104.09   10.50
  11  -1  -3   96.99   11.70
  11  -1  -3   67.99    9.70
  11  -1  -3  132.69   16.50
  11   1  -3   76.49   11.40
  11   1  -3   68.09   12.50
  11   1  -3   77.99   11.80
  11   1  -3  108.19   15.60
 -11   1   3   84.59    9.90
  11   1  -3   77.89    9.70
 -11   1   3   73.49    8.90
  11   1  -3   55.39    9.80
  10  -1  -3  145.99   13.20
  10  -1  -3  142.09   11.80
  10  -1  -3  155.08   11.70
 -10  -1   3  154.78   13.30
  10  -1  -3  163.48   16.90
  10   1  -3  148.79   11.60
  10   1  -3  156.98   13.40
  10   1  -3  181.18   17.80
 -10   1   3  142.09   10.90
  10   1  -3  152.68   14.60
  -9  -1   3  342.37   19.20
   9  -1  -3  348.47   18.40
   9   1  -3  332.27   17.70
  -9   1   3  355.46   17.10
   9   1  -3  351.36   19.50
  -8  -1   3  216.48   14.20
   8  -1  -3  233.58   13.70
   8   1  -3  207.18   12.50
   8   1  -3  221.98   14.20
  -8   1   3  225.78   12.00
   7  -1  -3  856.11   34.90
  -7  -1   3  785.32   35.10
   7   1  -3  775.62   32.50
   7   1  -3  804.22   34.70
  -7   1   3  779.42   34.40
  -7   1   3  814.92   32.60
  -6  -1   3  343.77   17.20
   6  -1  -3  343.37   16.60
   6  -1  -3  335.17   15.70
   6   1  -3  341.37   15.40
  -6   1   3  332.37   15.30
   6   1  -3  339.07   17.30
   5  -1  -3  604.74   25.30
   5  -1  -3  622.54   25.90
   5   1  -3  606.54   25.80
  -5   1   3  591.24   25.60
  -5   1   3  591.54   24.30
   5   1  -3  576.84   24.00
   4  -1  -3 3214.08  121.49
   4  -1  -3 3206.38  121.89
  -4   1   3 3403.56  138.89
  -4   1   3 3400.26  137.89
   4   1  -3 4175.78  140.19
   3  -1  -3 2308.07   86.19
   3  -1  -3 2224.78   86.39
  -3   1   3 2314.87   87.79
   3   1  -3 2278.17   86.19
  -3   1   3 2270.37   86.79
   2  -1  -3 4293.87  163.78
   2  -1  -3 4299.07  163.68
   2  -1  -3 4473.05  164.28
  -2   1   3 4157.08  159.78
  -2   1   3 4288.67  160.78
   2   1  -3 4320.07  159.28
   1  -1  -3  326.47   14.30
   1  -1  -3  304.37   13.50
   1   1  -3  297.77   12.10
  -1   1   3  297.87   12.80
  -1   1   3  306.57   13.80
   0  -1  -3 2255.07   84.19
   0  -1   3 2153.18   83.39
   0  -1  -3 2200.78   83.49
   0   1   3 2081.69   79.29
   0   1   3 2064.79   78.49
   1  -1   3  829.12   33.50
  -1  -1  -3  835.22   33.30
  -1  -1  -3  867.21   34.00
   1  -1   3  873.21   32.80
   1   1   3  862.31   34.50
  -2  -1  -3  606.04   24.70
   2  -1   3  581.24   24.40
  -2  -1  -3  590.44   23.90
   2   1   3  575.34   23.50
   2   1   3  538.15   23.20
  -3  -1  -3 2454.25   91.29
   3  -1   3 2439.16   91.59
   3  -1   3 2460.35   92.09
  -3  -1  -3 2252.17   91.79
   3   1   3 2221.98   87.29
   3   1   3 2332.07   87.49
   4  -1   3 2545.15  103.19
  -4  -1  -3 2798.32  103.59
  -4  -1  -3 2680.83  104.09
   4  -1   3 2848.92  104.59
   4  -1   3 2745.43  103.89
  -4   1  -3 2865.71  107.29
   4   1   3 2768.62  107.69
   4   1   3 2803.12  107.79
   5  -1   3 1311.17   52.69
  -5  -1  -3 1333.57   53.69
   5  -1   3 1399.16   53.59
   5  -1   3 1387.86   54.49
   5   1   3 1403.86   56.19
  -5   1  -3 1482.55   56.59
   5   1   3 1427.56   57.29
   6  -1   3  622.64   26.60
  -6  -1  -3  623.04   26.80
   6  -1   3  588.24   25.40
   6   1   3  631.74   27.50
  -6   1  -3  664.73   27.80
   6   1   3  641.94   28.80
   7  -1   3  568.34   25.60
   7  -1   3  549.85   26.30
  -7  -1  -3  573.14   25.50
   7   1   3  552.44   25.60
   7   1   3  593.34   27.20
  -7   1  -3  597.04   26.10
   8  -1   3   89.29    8.90
  -8  -1  -3   86.79    9.80
   8  -1   3   96.59    9.70
   8   1   3   84.49    9.00
   8   1   3   86.59   10.40
  -8   1  -3  106.09   10.90
  -9  -1  -3  613.94   27.50
   9  -1   3  570.04   28.70
   9  -1   3  576.24   27.10
   9  -1   3  580.04   28.80
   9  -1   3  586.14   27.70
   9   1   3  628.64   29.20
   9   1   3  597.84   28.70
   9   1   3  591.44   27.80
   9   1   3  553.34   29.10
  -9   1  -3  606.54   28.00
 -10  -1  -3  184.08   13.50
  10  -1   3  183.88   13.50
  10  -1   3  179.38   18.50
 -10  -1  -3  179.48   15.80
  10  -1   3  179.78   15.30
  10  -1   3  191.78   14.40
  10  -1   3  191.68   15.20
  10   1   3  196.08   15.30
  10   1   3  195.58   15.10
  10   1   3  186.68   15.20
 -10   1  -3  199.78   14.80
  10   1   3  195.38   21.30
  10   1   3  188.78   14.70
  11  -1   3  686.23   36.30
  11  -1   3  772.52   34.80
  11  -1   3  749.23   33.00
  11  -1   3  717.33   34.30
 -11  -1  -3  679.43   34.60
  11   1   3  739.83   38.40
  11   1   3  685.53   34.30
  11   1   3  720.63   33.90
 -11   1  -3  731.43   35.50
  11   1   3  709.43   35.40
  12  -1   3    3.80    9.60
  12  -1   3    8.20    8.50
  12  -1   3   17.20    5.90
  12  -1   3   10.10    8.60
  12  -1   3   10.70    7.80
  12   1   3  -13.60   11.70
  12   1   3   14.30    8.70
  12   1   3   12.10    8.30
  12   1   3   -7.60   10.70
  12   1   3   11.30    9.30
  13  -1   3   26.20   10.10
  13  -1   3   20.50    7.40
  13  -1   3   17.10    9.30
  13  -1   3   15.00   10.80
  13   1   3  -21.10   11.40
  13   1   3    9.20    9.10
  13   1   3   -0.40    9.20
  13   1   3   11.20    8.40
  13   1   3   13.60    8.60
  14  -1   3    3.40    6.00
  14  -1   3    0.40    7.60
  14  -1   3    1.70    9.40
  14   1   3    3.90    8.20
  14   1   3    4.90    7.70
  14   1   3   -2.70   10.70
  15  -1   3   40.20    8.50
  15  -1   3   43.60    8.70
  15   1   3   33.00    8.80
  15   1   3    5.90    9.40
  15   1   3   38.60   10.10
  16  -1   3    2.50    6.40
  16  -1   3    6.10   10.10
  16  -1   3  -14.90    8.70
  16   1   3   -5.80    7.70
  16   1   3    3.50    7.40
  17  -1   3   32.60    7.60
  17  -1   3   30.80    8.40
  17   1   3   34.90    8.30
  17   1   3   20.90    8.70
  18  -2  -3   -1.90    6.90
  18  -2  -3   -1.90    5.00
  18   2  -3   10.30    7.80
  18   2  -3   -2.40    6.50
  18   2  -3   -2.00    4.90
  17  -2  -3   25.90    9.20
  17  -2  -3   30.00    6.60
  17   2  -3   10.80    6.60
  17   2  -3   16.10    8.20
  17   2  -3   12.00    7.30
  16  -2  -3   92.99   13.80
  16  -2  -3   85.69   11.90
  16  -2  -3   87.49   10.50
  16   2  -3   72.79   11.60
  16   2  -3   61.79    9.70
  16   2  -3   57.09   10.20
  15  -2  -3   22.70    9.60
  15  -2  -3   16.30    9.60
  15  -2  -3   26.20   10.50
  15  -2  -3   26.70    7.40
  15   2  -3    8.00    6.20
  15   2  -3   16.30    9.60
  15   2  -3    7.60    8.70
  14  -2  -3  165.68   18.20
  14  -2  -3  169.08   19.10
  14  -2  -3  171.78   13.90
  14  -2  -3  186.28   18.10
  14   2  -3  142.49   16.50
  14   2  -3  143.89   14.80
  14   2  -3  147.09   18.10
  13  -2  -3  378.26   20.70
  13  -2  -3  339.57   24.90
  13  -2  -3  358.66   22.90
  13  -2  -3  401.56   24.30
  13   2  -3  357.06   26.20
  13   2  -3  331.67   22.50
  13   2  -3  340.97   21.80
  12  -2  -3   60.19   10.50
  12  -2  -3   74.39   20.00
  12  -2  -3   64.59    9.40
  12  -2  -3   37.00    7.30
  12   2  -3   46.30   12.60
  12   2  -3   70.39   16.90
  12   2  -3   45.70   11.40
  11  -2  -3   82.59   13.40
  11  -2  -3   66.59   10.80
  11  -2  -3   58.29    8.30
 -11  -2   3   95.19   15.00
  11  -2  -3   79.39   11.40
  11   2  -3   46.60   10.70
 -11   2   3   98.59   11.00
  11   2  -3   70.99   10.30
  11   2  -3   67.29   11.40
  11   2  -3   53.79    9.00
 -10  -2   3   10.80    7.80
  10  -2  -3   22.60    9.90
  10  -2  -3   19.80    6.80
  10  -2  -3    5.60    4.30
 -10   2   3   15.90    6.20
  10   2  -3    4.20    5.40
  10   2  -3   12.30    8.60
  10   2  -3   35.10   10.80
  10   2  -3   -1.00    8.70
  -9  -2   3  292.47   19.40
   9  -2  -3  292.37   17.00
   9  -2  -3  275.17   18.80
   9  -2  -3  274.17   20.90
   9   2  -3  293.77   22.20
   9   2  -3  294.07   15.90
  -9   2   3  314.97   16.50
   9   2  -3  256.27   19.40
  -9   2   3  245.98   16.50
   8  -2  -3  382.86   19.80
  -8  -2   3  361.06   21.30
  -8   2   3  386.66   19.10
   8   2  -3  350.56   18.30
  -7  -2   3  252.37   16.40
   7  -2  -3  265.17   15.20
   7   2  -3  235.98   13.30
  -7   2   3  253.67   13.60
   6  -2  -3  118.99    9.80
  -6  -2   3  112.19   10.80
  -6   2   3  123.09    8.80
   6   2  -3  108.49    9.10
  -5  -2   3  460.85   22.60
   5  -2  -3  465.65   21.60
  -5   2   3  423.36   21.40
  -5   2   3  470.75   20.50
   5   2  -3  462.35   20.20
  -4  -2   3 9999.00  376.56
  -4   2   3 9429.36  359.46
   4   2  -3 9942.00  359.16
  -4   2   3 9379.06  360.66
   3  -2  -3  409.46   18.90
   3  -2  -3  382.96   18.30
  -3  -2   3  399.16   19.10
   3   2  -3  357.26   14.80
  -3   2   3  365.16   17.80
  -3   2   3  396.76   16.90
  -2  -2   3 1403.66   53.39
   2  -2  -3 1251.77   53.39
   2  -2  -3 1241.58   51.09
   2   2  -3 1167.78   45.30
  -2   2   3 1150.68   47.70
  -2   2   3 1234.58   46.60
   1  -2  -3 2024.20   79.19
  -1  -2   3 2085.59   79.69
  -1   2   3 1845.22   73.39
   1   2  -3 1906.11   71.39
   0  -2   3  195.98   10.90
   0  -2  -3  224.58   12.10
   0  -2   3  181.68   10.60
   0   2  -3  196.48    9.70
   0   2   3  203.88   10.10
   0   2   3  193.78   11.50
   1  -2   3  201.88   10.50
   1  -2   3  182.88   10.30
  -1  -2  -3  197.28   11.80
   1   2   3  165.38   10.80
  -1   2  -3  187.58    9.50
   1   2   3  166.78    8.90
   2  -2   3  323.47   15.80
  -2  -2  -3  343.17   17.10
   2  -2   3  332.27   14.90
  -2  -2  -3  341.77   16.00
  -2   2  -3  335.07   14.90
   2   2   3  301.37   16.20
   3  -2   3  235.48   10.60
   3  -2   3  238.38   12.20
  -3  -2  -3  221.98   11.70
  -3  -2  -3  224.38   13.60
   3   2   3  233.98   13.40
  -3   2  -3  228.78   12.10
   4  -2   3  376.96   17.70
  -4  -2  -3  386.26   18.00
  -4  -2  -3  415.36   20.40
   4   2   3  403.56   20.50
  -4   2  -3  419.66   19.10
   5  -2   3  659.73   29.60
  -5  -2  -3  691.53   30.50
   5  -2   3  646.04   27.70
  -5   2  -3  675.93   28.90
   5   2   3  655.23   30.10
   6  -2   3   56.79    6.80
  -6  -2  -3   67.09    9.20
   6  -2   3   65.09    8.00
   6   2   3   68.19    8.80
   6   2   3   84.39   10.00
  -6   2  -3   61.39    7.40
  -7  -2  -3   52.49    8.80
   7  -2   3   57.69    7.70
   7  -2   3   61.79    6.90
   7   2   3   51.49    8.10
  -7   2  -3   72.39    8.70
   8  -2   3  127.29   11.10
   8  -2   3  137.89   16.60
  -8  -2  -3  128.79   13.90
   8  -2   3  132.29   11.60
  -8   2  -3  121.79   11.30
   8   2   3  120.49   12.80
   8   2   3  116.59   14.00
  -9  -2  -3  147.19   16.40
   9  -2   3  149.79   12.40
   9  -2   3  152.78   17.60
   9  -2   3  164.08   12.00
   9   2   3  156.88   14.70
   9   2   3  165.98   17.70
  -9   2  -3  155.28   13.30
   9   2   3  170.38   19.90
   9   2   3  149.69   15.70
  10  -2   3  619.04   30.70
  10  -2   3  583.94   33.40
  10  -2   3  635.04   29.00
 -10  -2  -3  611.04   34.00
  10  -2   3  625.34   29.80
  10   2   3  656.03   35.70
 -10   2  -3  756.02   37.90
  10   2   3  627.24   34.10
  10   2   3  618.24   32.60
  10   2   3  656.53   32.90
  11  -2   3  290.37   19.70
  11  -2   3  294.37   17.70
  11  -2   3  337.67   39.60
  11  -2   3  273.67   26.30
  11   2   3  289.87   21.60
  11   2   3  304.57   23.60
  11   2   3  299.47   20.60
  12  -2   3  738.33   41.80
  12  -2   3  692.63   32.70
  12  -2   3  700.03   33.60
  12  -2   3  676.53   37.40
  12   2   3  644.84   36.30
  12   2   3  696.33   34.80
  12   2   3  675.33   35.30
  12   2   3  672.43   34.30
  13  -2   3  127.09   14.60
  13  -2   3  111.89   11.50
  13  -2   3   96.09   16.30
  13  -2   3  109.09   15.40
  13   2   3  116.89   13.90
  13   2   3   85.09   13.90
  13   2   3   95.69   15.40
  13   2   3  102.79   13.10
  14  -2   3   76.39   12.80
  14  -2   3   97.59   12.10
  14  -2   3   92.09   11.20
  14   2   3   71.29   11.70
  14   2   3   84.79   23.00
  14   2   3   73.59   12.00
  15  -2   3   58.79    8.80
  15  -2   3   48.80   11.70
  15   2   3   51.99   11.10
  15   2   3   47.10   11.00
  16  -2   3  -19.10    9.20
  16  -2   3   -0.70    8.20
  16  -2   3   24.70    6.70
  16   2   3   45.30    9.20
  16   2   3   35.20    9.00
  17  -2   3   25.00    6.30
  17   2   3    6.50    7.00
  17  -3  -3   40.70    9.30
  17  -3  -3   27.90    6.00
  17   3  -3   30.70    7.50
  17   3  -3   24.80    6.90
  17   3  -3    9.90    5.70
  16  -3  -3   -2.10    4.60
  16  -3  -3    0.20    6.20
  16  -3  -3   19.10    9.20
  16   3  -3   11.70    6.10
  16   3  -3    2.00    6.00
  16   3  -3   15.90    8.30
  15  -3  -3   55.09    7.90
  15  -3  -3   61.09   12.00
  15  -3  -3   64.69   12.30
  15   3  -3   43.60    8.40
  15   3  -3   45.90   10.80
  15   3  -3   50.59   10.00
  14  -3  -3   93.59   10.30
  14  -3  -3  105.49   16.50
  14  -3  -3   94.19   14.50
  14  -3  -3   77.99   12.40
 -14  -3   3  107.39   14.20
  14   3  -3   69.39   12.20
  14   3  -3   74.09   12.10
  14   3  -3   65.19   10.50
  13  -3  -3  105.09   15.60
  13  -3  -3   96.69   10.80
  13  -3  -3  108.29   13.50
  13  -3  -3  111.89   17.10
 -13  -3   3  105.79   12.70
  13   3  -3   91.19   13.80
  13   3  -3   81.39   11.50
  13   3  -3   92.89   14.60
  12  -3  -3  138.49   19.00
  12  -3  -3  125.89   11.50
  12  -3  -3  108.09   12.90
  12  -3  -3  121.29   16.40
  12   3  -3  120.99   15.80
  12   3  -3  121.29   17.60
  12   3  -3  110.09   13.40
  11  -3  -3   38.00    8.70
  11  -3  -3   32.40   11.80
  11  -3  -3   25.40    8.10
  11  -3  -3   26.20    6.80
  11   3  -3   42.90   10.70
  11   3  -3    5.10    8.90
  11   3  -3   26.90   11.20
  11   3  -3   41.70   11.10
  10  -3  -3   74.09    8.10
  10  -3  -3   71.19   11.30
  10  -3  -3   73.29   13.80
  10  -3  -3   70.69   13.30
  10   3  -3   66.99   12.50
  10   3  -3   78.99   14.50
  10   3  -3   73.39   12.70
   9  -3  -3   28.20    6.90
  -9  -3   3   27.50   10.90
   9  -3  -3   39.70   11.40
   9  -3  -3   18.50    8.20
   9  -3  -3   30.70    7.50
  -9   3   3   29.10    7.30
   9   3  -3   18.50    8.90
   9   3  -3   24.40   10.20
   9   3  -3   31.00    7.60
  -8  -3   3  241.28   19.50
   8  -3  -3  279.47   17.10
   8  -3  -3  287.77   20.50
   8  -3  -3  287.57   25.90
   8  -3  -3  255.27   15.80
  -8   3   3  292.37   16.80
   8   3  -3  256.07   15.70
  -8   3   3  284.57   16.80
   8   3  -3  263.97   19.70
   7  -3  -3  798.42   35.10
   7  -3  -3  758.42   33.60
  -7  -3   3  775.02   37.10
   7  -3  -3  734.73   38.70
   7  -3  -3  739.43   36.80
   7   3  -3  814.22   33.90
  -7   3   3  772.02   34.40
   7   3  -3  723.63   36.60
  -6  -3   3   57.39    9.20
   6  -3  -3   75.59    9.20
  -6   3   3   64.69    8.00
  -6   3   3   55.59    7.80
   6   3  -3   64.69    8.40
   5  -3  -3  623.24   29.30
   5   3  -3  583.94   25.70
  -5   3   3  533.55   25.40
   4  -3  -3    5.60    5.00
  -4  -3   3    4.20    5.50
   4  -3  -3    6.20    4.90
  -4   3   3    2.00    3.50
  -4   3   3    1.60    5.00
   3  -3  -3  756.92   31.60
  -3  -3   3  786.12   35.10
   3   3  -3  854.31   33.10
  -3   3   3  824.42   35.60
  -3   3   3  836.82   35.10
  -2  -3   3   35.60    6.90
  -2  -3   3   53.09    7.50
   2  -3  -3   32.10    6.70
  -2   3   3   45.80    7.40
   2   3  -3   38.60    4.60
  -2   3   3   33.10    5.10
  -1  -3   3  400.26   19.10
  -1  -3   3  398.56   20.50
   1  -3  -3  389.86   21.00
  -1   3   3  405.16   19.80
   1   3  -3  412.36   18.00
  -1   3   3  396.66   18.90
   0  -3   3  374.06   19.10
   0  -3   3  374.36   18.30
   0  -3  -3  378.26   20.30
   0   3   3  373.26   17.50
   0   3   3  375.76   18.90
   0   3  -3  371.66   17.30
   1  -3   3  763.72   32.10
   1  -3   3  718.33   31.00
  -1  -3  -3  728.53   33.60
  -1   3  -3  732.33   30.90
   1   3   3  739.33   32.00
   1   3   3  737.23   30.70
   2  -3   3  713.53   31.70
   2  -3   3  699.73   30.00
  -2  -3  -3  716.63   33.00
   2   3   3  756.42   30.40
   2   3   3  724.53   31.80
  -2   3  -3  696.73   30.90
   3  -3   3   42.40    6.00
  -3  -3  -3   35.00    8.00
   3  -3   3   41.80    5.90
   3   3   3   37.00    7.20
   3   3   3   36.00    7.00
  -3   3  -3   34.10    5.70
   4   3   3  163.08   12.60
   4   3   3  198.58   13.80
  -4   3  -3  174.38   12.20
   5  -3   3   23.90    5.50
   5  -3   3   32.00    7.40
  -5  -3  -3   23.00    7.90
  -5   3  -3   17.90    5.30
   5   3   3   25.80    7.60
   5   3   3   19.10    6.70
  -6  -3  -3  198.68   16.80
   6  -3   3  175.08   13.10
   6  -3   3  204.98   15.20
   6  -3   3  159.98   17.80
   6   3   3  195.88   13.50
   6   3   3  193.98   15.50
   6   3   3  205.68   21.70
  -6   3  -3  210.78   14.00
   6   3   3  162.28   17.50
   7  -3   3    3.80    5.00
   7  -3   3    4.80    6.00
  -7  -3  -3    3.40    8.40
   7  -3   3   12.10    5.60
   7  -3   3    4.90    5.60
   7  -3   3   13.80    8.80
   7   3   3    6.20    6.80
   7   3   3    4.90    8.70
   7   3   3   13.30    7.50
  -7   3  -3   10.60    5.60
   7   3   3   21.20    8.60
   7   3   3   14.10   10.10
   8  -3   3  139.99   16.70
   8  -3   3  128.49   10.50
   8  -3   3  122.89   11.00
   8  -3   3  114.39   12.30
   8   3   3  157.48   16.60
  -8   3  -3  136.69   14.20
   8   3   3  161.08   17.90
   8   3   3  140.39   15.10
   8   3   3  118.59   11.20
   9  -3   3  364.86   17.70
   9  -3   3  364.06   19.60
   9  -3   3  370.26   22.40
   9  -3   3  352.76   25.20
   9   3   3  375.46   24.40
   9   3   3  384.26   24.20
   9   3   3  365.86   23.80
  10  -3   3  225.28   15.40
  10  -3   3  211.18   18.80
  10  -3   3  203.68   21.50
  10  -3   3  221.58   15.90
  10   3   3  192.98   18.30
  10   3   3  218.08   19.90
  10   3   3  215.18   20.50
  10   3   3  207.48   18.70
  11  -3   3  152.08   16.70
  11  -3   3  123.69   12.10
  11  -3   3  139.69   18.00
  11  -3   3  141.99   15.20
  11   3   3  140.79   15.60
  11   3   3   99.69   14.50
  11   3   3  136.69   15.90
  11   3   3  121.79   17.70
  12  -3   3   -8.30    8.20
  12  -3   3   23.70    7.00
  12  -3   3    2.20   10.10
  12  -3   3   23.80   10.80
  12   3   3    9.00   12.50
  12   3   3    8.20    9.40
  12   3   3   21.00   10.00
  12   3   3   20.30   10.80
  13  -3   3   48.90   12.10
  13  -3   3   44.10    7.90
  13   3   3   38.00    9.60
  13   3   3    3.80    8.80
  13   3   3   48.10   11.20
  14  -3   3    8.00    5.50
  14  -3   3    7.80   11.80
  14   3   3   -3.80    8.20
 -14   3  -3   15.80    8.90
  14   3   3    1.70    9.40
  14   3   3   -2.30    7.10
  15  -3   3   42.20    7.80
  15  -3   3   38.40   10.70
  15   3   3   36.80    8.50
  15   3   3   20.30    7.40
 -15   3  -3   19.10   10.70
  15   3   3   22.10   12.40
  16  -3   3   23.40   10.40
  16  -3   3   23.20    6.00
  16   3   3   -2.20    7.00
  16   3   3   14.20    7.10
  15  -4  -3   12.90    4.90
  15  -4  -3   19.50    9.60
  15   4  -3    9.00    5.70
  15   4  -3   18.90   13.60
  15   4  -3   11.20    7.00
 -14  -4   3   38.80   11.40
  14  -4  -3   60.09   13.90
  14  -4  -3   41.10    7.20
  14   4  -3   32.00    8.30
  14   4  -3   38.40    9.70
  14   4  -3   24.80    8.90
  13  -4  -3    4.30    5.00
  13  -4  -3   20.90   10.40
  13  -4  -3  -11.40    8.00
 -13  -4   3    6.30    9.20
  13   4  -3    6.30    7.60
  13   4  -3   -1.90    6.70
  13   4  -3   14.40    7.00
  12  -4  -3   -2.80    6.80
 -12  -4   3   10.20   10.00
  12  -4  -3   16.40   12.00
  12  -4  -3    3.70    8.90
  12   4  -3    6.20    8.60
  12   4  -3   -3.50    8.80
  11  -4  -3   39.20   11.50
  11  -4  -3   12.50    5.70
  11  -4  -3   35.80   12.30
  11  -4  -3   27.50    8.70
  11  -4  -3   21.70    6.60
  11   4  -3   17.40    9.10
  11   4  -3   32.80   10.90
  11   4  -3   16.70   10.20
  10  -4  -3   89.39   14.40
  10  -4  -3   84.39   13.20
  10  -4  -3   61.69   13.20
 -10  -4   3  103.19   13.50
  10  -4  -3   92.99    9.40
  10   4  -3    7.30   23.40
  10   4  -3   77.49   13.10
  10   4  -3   67.49   12.60
   9  -4  -3   85.29    9.40
   9  -4  -3   72.19   11.00
   9  -4  -3   71.49   14.50
   9  -4  -3   65.59   14.00
   9   4  -3   68.49   11.60
   9   4  -3   83.19   14.90
   8  -4  -3   28.20   10.80
   8  -4  -3   42.90   16.80
   8  -4  -3   31.30    8.30
   8   4  -3   17.10    8.70
   7  -4  -3   22.00    7.20
   7  -4  -3    4.80   10.60
   7  -4  -3   17.90   10.90
   7  -4  -3   23.70    7.10
   7   4  -3    7.10    8.40
   7   4  -3   28.30    9.70
   6  -4  -3  113.39   13.00
  -6  -4   3   95.89   15.00
   6  -4  -3  110.39   14.80
   6  -4  -3  111.19   14.00
   6  -4  -3  119.79   12.80
   6   4  -3  114.39   14.60
  -6   4   3  130.69   11.40
  -6   4   3  118.19   13.10
   6   4  -3  127.09   11.80
   6   4  -3  112.69   12.70
   5  -4  -3   14.50    7.70
  -5  -4   3   16.10    6.90
   5  -4  -3   29.80   11.40
   5  -4  -3   13.70    6.50
  -5  -4   3    7.30    8.60
   5  -4  -3   11.90    8.40
   5   4  -3   21.60    6.90
   5   4  -3   15.90    9.10
  -5   4   3   26.60    7.00
  -5   4   3   21.50    7.30
   5   4  -3   17.50    7.20
   5   4  -3   19.70    9.30
   4  -4  -3    8.30    8.90
   4  -4  -3   23.70    8.80
   4  -4  -3   39.00    8.40
   4  -4  -3   44.40    9.30
  -4  -4   3   25.90    8.60
  -4  -4   3   22.00    7.00
   4  -4  -3   30.10    7.60
   4  -4  -3   10.50   11.30
  -4   4   3   35.30    7.30
   4   4  -3   27.50    8.00
   4   4  -3   10.30    8.80
  -4   4   3   41.50    7.60
   4   4  -3   25.50    9.30
  -3  -4   3  129.69   11.50
  -3  -4   3  123.09   13.20
   3  -4  -3  146.59   14.80
   3  -4  -3   93.79   13.70
   3  -4  -3  106.49   13.40
  -3   4   3  133.09   11.30
  -3   4   3  126.99   11.10
   3   4  -3  139.79   14.20
   3   4  -3  125.99   14.40
   2  -4  -3  202.98   17.60
  -2  -4   3  195.18   16.00
   2  -4  -3  204.58   12.60
   2  -4  -3  175.78   15.70
  -2  -4   3  184.08   13.20
   2   4  -3  186.58   15.90
   2   4  -3  156.08   15.50
  -2   4   3  213.38   13.30
   2   4  -3  213.28   11.80
   2   4  -3  144.19   17.80
  -2   4   3  216.58   13.50
  -1  -4   3   23.10    7.50
  -1  -4   3   24.40    6.60
   1  -4  -3   18.60    7.20
  -1   4   3   18.40    5.70
   1   4  -3   48.20   11.30
   1   4  -3   20.00    4.90
   1   4  -3   20.80    7.40
   1   4  -3   20.30    9.40
  -1   4   3   16.30    6.00
   0  -4   3   79.09    9.20
   0  -4  -3   97.29   13.80
   0   4  -3   78.59    9.20
   0   4   3   93.59   11.10
   0   4   3   85.49    9.30
   0   4  -3   88.99   10.70
   0   4   3   85.29   12.40
  -1  -4  -3  133.59   14.30
   1  -4   3  180.38   11.80
   1  -4   3  146.29   14.80
   1  -4   3  159.48   13.80
  -1   4  -3  156.78   14.20
  -1   4  -3  184.28   12.70
   1   4   3  138.99   15.60
   1   4   3  170.48   12.20
   1   4   3  164.68   11.70
  -2  -4  -3  565.04   32.00
   2  -4   3  652.83   30.10
   2  -4   3  605.24   29.00
   2  -4   3  658.03   28.00
   2  -4   3  634.54   47.60
   2   4   3  672.23   29.90
  -2   4  -3  648.24   30.60
   2   4   3  709.33   32.30
   3  -4   3   30.70    6.40
   3  -4   3   45.90    8.20
  -3  -4  -3   11.30    8.10
   3  -4   3   26.80    9.90
   3   4   3   41.60    7.90
   3   4   3   36.10    8.80
  -3   4  -3   32.20    7.70
   3   4   3   40.60    8.80
   3   4   3   35.80   12.00
   4  -4   3  102.49   15.60
   4  -4   3   82.29    9.40
   4  -4   3   86.79    9.90
  -4  -4  -3   69.99   11.60
   4   4   3   65.59    9.80
   4   4   3   86.19   13.30
   4   4   3   69.79    9.10
   4   4   3   82.79   17.90
   4   4   3  103.09   10.70
  -4   4  -3  110.89   12.20
   5  -4   3  261.07   16.50
  -5  -4  -3  267.27   23.10
   5  -4   3  285.27   17.10
   5  -4   3  309.07   20.10
   5  -4   3  281.87   24.70
  -5   4  -3  315.07   19.70
   5   4   3  246.18   18.00
   5   4   3  264.77   21.10
   5   4   3  266.17   17.10
   5   4   3  287.47   19.70
   6  -4   3    5.80   10.60
   6  -4   3    0.40    7.40
   6  -4   3   -0.90    5.90
   6  -4   3    5.60    5.60
   6  -4   3   12.50    6.20
   6   4   3   15.20    7.20
   6   4   3   12.10   10.10
   6   4   3    4.80    6.90
   6   4   3   -3.10    8.10
   6   4   3   -1.60   11.20
   7  -4   3   79.89   11.80
   7  -4   3   62.99   17.30
   7  -4   3  105.69   10.80
   7   4   3  121.49   15.20
   7   4   3  114.89   21.30
   7   4   3   90.29   13.10
   7   4   3  109.79   12.20
   8  -4   3  233.18   24.80
   8  -4   3  197.78   17.20
   8  -4   3  184.58   12.50
   8  -4   3  172.58   13.40
   8   4   3  200.68   18.60
   8   4   3  176.78   18.30
   8   4   3  167.28   14.40
   9  -4   3   10.90   14.40
   9  -4   3    8.30    9.40
   9  -4   3   12.10    5.60
   9  -4   3    8.20    5.80
   9   4   3    1.80   11.10
   9   4   3   12.00    7.60
   9   4   3   -8.70   11.00
   9   4   3   -0.60    9.30
  10  -4   3  170.38   13.10
  10  -4   3  154.78   20.50
  10  -4   3  165.58   11.90
  10  -4   3  148.39   19.20
  10   4   3  153.88   17.60
  10   4   3  130.29   18.20
  10   4   3  186.48   18.20
  11  -4   3  167.88   21.30
  11  -4   3  191.78   14.20
  11  -4   3  220.58   21.30
  11   4   3  154.68   18.00
  11   4   3  149.09   20.00
  11   4   3  179.48   20.70
  12  -4   3   14.80   11.70
  12  -4   3    8.00    5.00
  12   4   3    7.40    8.80
  12   4   3   12.40    9.00
  13  -4   3   12.80   12.10
  13  -4   3    8.30    4.80
 -13   4  -3   18.00    9.40
  13   4   3   19.00    8.80
  13   4   3   -2.40    8.30
  14  -4   3    4.10   10.30
  14   4   3   -7.70    7.30
  14   4   3   -2.30    6.50
 -14   4  -3   -3.10    7.60
  14  -5  -3    9.70    8.10
  14  -5  -3    0.70    3.70
  14   5  -3    6.30    5.60
  14   5  -3    9.00    6.30
  14   5  -3    1.40    6.30
  13  -5  -3    3.20    8.90
 -13  -5   3   23.80    9.10
  13  -5  -3    8.80    4.30
  13   5  -3   12.00    7.60
  13   5  -3    0.30    5.90
  13   5  -3    7.10    6.00
  12  -5  -3   12.90    4.80
  12  -5  -3   18.80   11.30
 -12  -5   3   10.90    9.80
  12   5  -3    6.00    7.20
  12   5  -3    4.30    7.60
  12   5  -3    6.20    8.30
  11  -5  -3   36.10   12.50
  11  -5  -3   41.70    7.10
 -11  -5   3   38.20   10.50
  11  -5  -3   31.30    6.20
  11   5  -3   25.30   10.20
  11   5  -3   39.00   10.70
  11   5  -3   19.10    9.40
  10  -5  -3   16.30    8.60
  10  -5  -3   18.50    6.40
  10  -5  -3   14.50    5.80
  10  -5  -3    7.20   11.90
 -10  -5   3   25.60   10.50
  10   5  -3    6.30    8.30
  10   5  -3   12.40    9.60
  10   5  -3   16.60   10.10
   9  -5  -3   20.30   13.70
  -9  -5   3   28.30   10.00
   9  -5  -3   23.60    6.80
   9  -5  -3   18.00    9.90
   9   5  -3   19.00   10.00
   9   5  -3   10.60    8.90
   8  -5  -3   26.50    9.50
   8  -5  -3   14.00   11.60
   8  -5  -3   15.20    7.20
  -8  -5   3   27.50   11.00
   8   5  -3   13.40    9.90
  -7  -5   3   90.39   12.50
   7  -5  -3   83.09   10.20
   7  -5  -3  131.79   20.40
   7  -5  -3   70.49   11.90
   7   5  -3   12.30   12.10
   7   5  -3   72.29   13.20
   6  -5  -3    2.10    7.60
   6  -5  -3   24.20   12.40
   6  -5  -3   21.00    7.60
  -6  -5   3   19.60    8.60
   6   5  -3   15.30   10.30
  -6   5   3   -0.30    7.40
   6   5  -3   18.50   11.40
  -6   5   3    8.60   20.40
   5  -5  -3    3.70    7.40
  -5  -5   3   -3.00    6.60
   5  -5  -3   11.00    7.70
   5  -5  -3    3.40   10.50
   5   5  -3   11.80   10.10
  -5   5   3   -2.50    6.40
   5   5  -3    3.10    6.80
   5   5  -3   13.80   10.60
   4  -5  -3  241.88   18.00
   4  -5  -3  240.98   19.40
  -4  -5   3  250.57   18.20
   4  -5  -3  237.18   23.30
   4   5  -3  230.38   19.70
  -4   5   3  273.87   21.90
   4   5  -3  216.88   16.60
  -4   5   3  234.28   15.40
   4   5  -3  228.78   17.80
   3  -5  -3   12.70    7.80
   3  -5  -3    4.60    8.10
  -3  -5   3    7.80   12.80
   3  -5  -3   28.40   10.00
  -3  -5   3   10.30    7.90
   3   5  -3   11.60    8.60
  -3   5   3    7.30    6.30
   3   5  -3   -4.60    8.60
  -3   5   3   23.90   10.20
  -2  -5   3  227.48   16.30
  -2  -5   3  196.28   20.10
   2  -5  -3  197.88   17.50
   2  -5  -3  207.58   17.10
  -2   5   3  232.48   15.30
  -2   5   3  194.78   18.70
   2   5  -3  189.98   20.10
   2   5  -3  214.78   17.50
   2   5  -3  232.18   18.90
  -1  -5   3  140.99   13.30
   1  -5  -3  103.59   12.00
  -1  -5   3  122.19   14.00
   1  -5  -3  138.49   14.20
   1   5  -3  130.29   13.20
   1   5  -3  110.99   13.70
   1   5  -3  128.69   15.20
  -1   5   3  118.49   11.80
  -1   5   3  124.59   13.50
   0  -5  -3   69.09    9.90
   0  -5   3   74.19   11.30
   0  -5  -3   89.79   12.20
   0  -5   3   76.99   17.00
   0  -5   3   72.69   10.90
   0   5  -3   60.49   11.30
   0   5  -3   71.19   12.70
   0   5   3   72.39   11.50
   0   5  -3   64.19   11.10
   0   5   3   17.80   15.00
   0   5   3   69.89   10.40
   0   5   3   49.99   16.30
   1  -5   3   61.59    9.30
  -1  -5  -3   59.19   13.10
   1  -5   3   59.79   10.20
   1  -5   3   23.60   15.80
   1   5   3   61.19   13.00
  -1   5  -3   68.49   11.20
   1   5   3   48.90    9.00
  -1   5  -3   58.89   12.10
  -1   5  -3   39.30   13.20
   1   5   3   38.50   15.50
  -2  -5  -3   -5.90   13.50
   2  -5   3   22.20   11.30
   2  -5   3    2.20    6.20
  -2   5  -3   -0.70   11.40
   2   5   3    4.80   12.50
  -2   5  -3   -0.40    6.90
   2   5   3    1.30    7.20
   2   5   3    7.10    8.40
   3  -5   3   17.30    8.30
   3  -5   3   25.70    7.60
   3   5   3   20.40    8.00
  -3   5  -3   -4.80   12.10
   3   5   3   40.60   14.10
   3   5   3   10.20    8.50
   3   5   3    6.80    6.50
  -3   5  -3   18.70    8.60
   4  -5   3   26.40    8.20
   4  -5   3   17.60    8.80
   4  -5   3   20.50    7.90
   4   5   3   22.60    8.30
   4   5   3   30.20   12.40
  -4   5  -3   29.90    9.60
   4   5   3   33.60   10.20
   4   5   3   24.30    7.90
   5  -5   3   55.99    9.00
   5  -5   3   32.50   12.90
   5  -5   3   40.20   10.80
   5  -5   3   53.39    8.80
   5   5   3   49.00   12.30
  -5   5  -3   63.39   12.10
   5   5   3   41.90    9.20
   5   5   3   50.49    8.90
   5   5   3   50.79   11.30
   6  -5   3   58.69   16.70
   6  -5   3   34.70    8.40
   6  -5   3   45.10    7.30
   6  -5   3   20.30   10.40
   6   5   3   28.70    8.30
   6   5   3   41.90   12.30
   6   5   3   42.00   12.60
   7  -5   3   51.89   12.90
   7  -5   3   62.99    9.00
   7  -5   3   32.20   14.10
   7  -5   3   68.19    8.60
   7   5   3   58.99    8.80
   7   5   3   60.49   12.90
   7   5   3   98.69   17.40
   8  -5   3   57.09   12.80
   8  -5   3   61.69   14.40
   8  -5   3   85.89    9.20
   8   5   3   79.89   14.10
   8   5   3  121.09   19.90
   8   5   3   76.59   12.60
   9  -5   3   32.50    6.80
   9  -5   3   45.30   20.20
   9  -5   3   40.70    7.10
   9  -5   3   30.10   11.80
   9   5   3   26.20   11.30
   9   5   3   29.70   11.10
  -9   5  -3   40.60   10.70
  10  -5   3   29.50   12.20
  10  -5   3   35.90    6.50
  10  -5   3   23.50    6.50
  10   5   3   27.00   10.00
 -10   5  -3   33.50   13.70
  10   5   3   27.10   10.20
  11  -5   3    2.70    4.80
  11  -5   3    0.30   10.20
 -11   5  -3    8.60    7.70
  11   5   3    9.70    8.90
  11   5   3    6.00    8.00
  12  -5   3   57.09    6.90
  12  -5   3   50.39   17.10
 -12  -5  -3   70.09   10.90
 -12   5  -3   58.89    9.00
  12   5   3   54.19   11.50
  12   5   3   38.70    9.70
  13  -5   3   11.20    5.20
  13   5   3    9.70    6.40
 -13   5  -3    4.90    6.10
  13   5   3    7.90    6.10
  11  -6  -3    6.00    5.10
  11  -6  -3    0.60    3.30
 -11  -6   3   11.80   12.40
  11   6  -3    7.10    6.40
  11   6  -3   16.10    6.00
 -11   6   3    0.30    6.90
  11   6  -3    0.10    6.70
 -10  -6   3   37.50    9.60
  10   6  -3   31.10    7.50
  10   6  -3   19.30    8.90
  10   6  -3    5.30    7.20
  -9  -6   3   21.60    8.50
   9  -6  -3   17.90    6.40
   9  -6  -3   10.10    4.50
   9   6  -3   15.30    9.40
   9   6  -3   -1.50    6.60
  -8  -6   3   14.60    8.90
   8  -6  -3   13.00    6.20
   8  -6  -3    8.30    4.80
   8   6  -3   12.80    9.20
   8   6  -3   18.60    9.50
  -7  -6   3   66.79   11.40
   7  -6  -3   59.19    8.50
   7   6  -3   49.50   11.40
   7   6  -3   54.69   11.30
   6  -6  -3   52.29    8.20
  -6  -6   3   58.79   11.50
   6   6  -3   52.19   11.20
  -6   6   3   58.29   15.50
  -5  -6   3  -12.50    7.30
   5  -6  -3    5.10   10.20
   5  -6  -3    9.80    6.90
   5   6  -3    4.70    9.70
  -5   6   3    3.20    7.20
  -5   6   3   12.20   12.00
  -4  -6   3    6.10    9.60
   4  -6  -3   -6.10   14.00
   4  -6  -3   19.80   12.00
  -4  -6   3  -14.90   13.90
  -4   6   3   21.80   11.70
  -4   6   3   10.30    8.10
   4   6  -3   25.10   19.10
  -4   6   3   -7.60    9.50
   3  -6  -3   20.90   11.90
  -3  -6   3   21.10    8.70
   3  -6  -3   12.60    7.30
  -3   6   3   13.50    7.10
  -3   6   3   -3.00    9.50
   3   6  -3    8.30   17.30
  -3   6   3   14.40   10.80
   2  -6  -3   55.69   14.90
  -2  -6   3   70.09   11.10
  -2  -6   3   73.89   12.10
   2  -6  -3   80.79   11.20
   2   6  -3   74.09   17.60
  -2   6   3   89.99   12.90
   2   6  -3   82.29   10.70
  -2   6   3   62.59    9.90
   1  -6  -3  114.29   13.30
  -1  -6   3  125.49   14.70
   1  -6  -3   83.89   15.20
  -1  -6   3  105.89   13.20
  -1   6   3  105.89   12.10
  -1   6   3  126.09   13.20
   1   6  -3  109.79   12.10
   0  -6  -3   32.30    9.80
   0  -6   3   21.30    9.70
   0  -6  -3   35.50   13.50
   0  -6   3   22.40    9.10
   0   6  -3   12.90    9.50
   0   6   3   18.50    7.40
   0   6  -3   21.90    8.90
   0   6   3   17.70    9.00
   1  -6   3   95.69   11.90
  -1  -6  -3   86.09   12.70
  -1  -6  -3   99.69   12.90
   1  -6   3  108.29   12.40
  -1   6  -3  104.39   14.10
   1   6   3  113.49   18.00
   1   6   3   91.09   11.30
   1   6   3   84.39   11.60
   2  -6   3   -5.80    8.30
   2  -6   3    7.40    7.70
  -2  -6  -3    4.50    9.30
   2  -6   3    2.30    9.50
   2   6   3    1.40    7.70
   2   6   3    6.50   11.70
  -2   6  -3    5.80    9.20
   2   6   3    4.30    7.80
  -3  -6  -3   93.49   15.60
   3  -6   3   65.49   17.80
  -3  -6  -3   95.19   12.90
   3   6   3   62.09   13.00
  -3   6  -3   78.19   12.70
   4  -6   3   19.70   13.00
   4  -6   3   35.20    7.80
  -4  -6  -3   50.69   10.90
   4   6   3   32.40   11.60
   4   6   3   37.60    8.30
   4   6   3   67.69   17.10
  -4   6  -3   35.70    9.90
  -5  -6  -3   69.69   12.10
   5  -6   3   58.09    8.40
   5   6   3   65.49    9.60
   5   6   3   60.99   13.00
  -5   6  -3   55.79   10.90
   6  -6   3   37.10    7.30
  -6  -6  -3   56.69   11.70
   6  -6   3   34.70   10.10
  -6   6  -3   46.60   10.50
   6   6   3   44.80    8.40
   6   6   3   37.80   11.50
   7  -6   3   47.70    7.60
   7  -6   3   34.70    8.10
  -7  -6  -3   33.70   10.90
  -7   6  -3   39.30    9.60
   7   6   3   40.90    7.70
   7   6   3   41.10   11.10
  -8  -6  -3   14.70    9.20
   8  -6   3    4.60    6.10
   8  -6   3   13.10    6.20
  -8   6  -3   17.20    8.30
   8   6   3   16.50    8.90
   8   6   3   11.20    9.60
   9  -6   3   23.30    6.10
  -9  -6  -3   28.00   10.00
   9   6   3   29.10    9.60
  -9   6  -3   23.60    8.00
   9   6   3   26.10    8.80
  10  -6   3   -1.90    5.50
  10  -6   3  -10.90    5.70
 -10  -6  -3   -8.20    9.20
  10   6   3   -1.90    6.70
 -10   6  -3    4.20    6.40
  10   6   3    1.40    8.20
   7  -7  -3   15.10    5.10
  -7  -7   3   42.00    9.90
   7  -7  -3   13.80    4.30
  -7   7   3   19.30   15.10
   7   7  -3    4.80    6.10
   6  -7  -3    4.40    5.40
  -6  -7   3   13.80    9.10
   6  -7  -3    3.10    5.50
  -6   7   3  -20.00   12.90
   6   7  -3    1.70    6.30
   5  -7  -3   20.80    6.10
  -5  -7   3   13.10    8.60
   5   7  -3   11.80    6.90
  -4  -7   3   37.00   10.00
   4  -7  -3    7.00    5.50
   4  -7  -3   21.70    6.70
   4   7  -3   19.10    8.60
  -4   7   3   26.60    8.70
  -3  -7   3  -16.20    8.50
   3  -7  -3   13.00    6.30
  -3  -7   3   11.40    9.00
  -3   7   3    0.50   10.50
   2  -7  -3   -2.50    5.90
  -2  -7   3    0.60    8.90
  -2  -7   3    6.30    8.20
  -2   7   3  -11.20    7.90
  -1  -7   3   -2.80    9.30
  -1  -7   3    0.40    8.20
   1  -7  -3    7.80    6.90
  -1   7   3    0.50    7.60
   0  -7   3   -0.50   11.90
   0  -7   3    3.20    6.30
   0   7   3   -0.80    6.80
   1  -7   3   13.50    6.80
  -1  -7  -3   12.10    8.10
  -1   7  -3   18.30   12.10
   1   7   3   18.60    7.30
  -2  -7  -3   33.50   10.30
  -2  -7  -3  107.89   32.40
   2  -7   3   36.90    7.20
   2   7   3   26.70    7.20
  -2   7  -3   25.50   11.60
  -3  -7  -3   93.49   23.50
   3  -7   3   64.59    8.10
   3   7   3   57.09    8.40
  -3   7  -3   94.49   12.30
  -4  -7  -3   -3.90   17.00
   4   7   3    3.00    9.50
   5  -7   3    2.30    5.20
  -5  -7  -3    9.10   10.30
  -5   7  -3   12.70    8.50
   6  -7   3   13.30    5.20
  -6   7  -3   11.00    8.70
  18   0  -4   13.50    6.40
  18   0  -4   16.90    7.70
  17   0  -4   22.60    8.30
  17   0  -4   13.10    6.50
  17   0  -4    0.40    7.00
  16   0  -4  192.98   16.40
  16   0  -4  182.28   16.60
  16   0  -4  132.79   27.10
  15   0  -4   16.50    8.60
  15   0  -4    3.40   11.00
  15   0  -4   19.40   10.50
  15   0  -4   13.10    7.90
  15   0  -4    7.10    7.20
  14   0  -4   20.00    9.30
  14   0  -4   18.80    6.50
  14   0  -4   -8.00   10.00
  14   0  -4   18.60    8.00
  14   0  -4   22.60   10.10
  13   0  -4  273.47   17.80
  13   0  -4  321.57   22.00
  13   0  -4  321.47   20.30
  13   0  -4  316.77   20.80
  12   0  -4   16.60    6.90
 -12   0   4  -13.30    8.90
  12   0  -4    5.80    8.10
  12   0  -4    9.80    6.50
  12   0  -4   12.60    7.20
  12   0  -4  -21.30   11.80
 -11   0   4  315.87   18.80
 -11   0   4  301.47   15.40
  11   0  -4  300.47   18.00
  11   0  -4  291.67   19.60
  11   0  -4  298.87   17.90
  11   0  -4  328.17   21.40
  11   0  -4  310.97   18.90
 -10   0   4   22.20    4.60
  10   0  -4   21.50    8.30
  10   0  -4   16.80    6.00
  10   0  -4   24.00    7.10
  10   0  -4   39.20   10.90
  -9   0   4  355.86   16.20
   9   0  -4  381.76   19.50
   9   0  -4  344.37   18.10
   8   0  -4    2.70    4.50
   8   0  -4    1.50    4.30
  -8   0   4   -1.80    2.60
  -7   0   4    3.40    2.40
   7   0  -4    3.70    3.70
   7   0  -4    4.90    4.10
   6   0  -4 1773.32   66.59
  -6   0   4 1623.54   64.29
   6   0  -4 1676.03   65.19
   5   0  -4  688.83   26.60
   5   0  -4  639.54   26.80
   5   0  -4  706.53   28.20
  -5   0   4  647.84   26.10
  -4   0   4  636.74   24.50
   4   0  -4  636.74   24.60
   4   0  -4  611.54   25.90
   3   0  -4  678.43   26.20
   3   0  -4  667.73   27.10
  -3   0   4  673.13   26.00
   1   0  -4   18.60    2.50
   1   0  -4   16.60    2.50
  -1   0   4   15.50    2.30
   0   0   4  654.33   25.70
   0   0   4  659.13   26.20
   1   0   4   10.50    2.80
   1   0   4    9.00    1.30
   1   0   4   10.30    3.20
  -2   0  -4   60.89    4.50
   2   0   4   54.89    3.60
   2   0   4   66.79    6.10
   2   0   4   63.99    4.70
   3   0   4   15.10    3.60
   3   0   4   12.50    2.60
   3   0   4   11.50    4.10
  -3   0  -4   13.30    2.40
   3   0   4   11.80    2.50
   4   0   4  142.29    7.90
  -4   0  -4  152.78    7.20
   4   0   4  149.59    9.70
  -5   0  -4 2041.90   76.39
   5   0   4 1953.90   77.29
   5   0   4 2047.70   78.59
  -6   0  -4 2215.48   81.19
   6   0   4 2066.79   82.59
   7   0   4 2107.09   81.99
   7   0   4 2021.60   80.39
   8   0   4   18.20    5.30
   8   0   4   14.80    5.80
   9   0   4   31.90    6.30
   9   0   4   25.70    8.00
  -9   0  -4   18.40    5.10
   9   0   4   25.50    6.20
   9   0   4   33.70   10.00
  10   0   4  322.57   18.90
  10   0   4  344.67   20.80
  10   0   4  298.97   19.60
 -10   0  -4  321.37   19.30
 -11   0  -4   -0.40    8.30
  11   0   4    3.40    6.50
  11   0   4  -11.00   11.60
  11   0   4    6.00    7.70
  11   0   4    7.60    6.50
  11   0   4    0.30    6.00
  12   0   4    3.60    8.10
  12   0   4    6.70    6.70
  12   0   4    3.10    6.30
  12   0   4  -12.10   11.70
  12   0   4    7.20    9.40
  13   0   4  317.37   20.20
  13   0   4  308.47   20.10
  13   0   4  307.27   23.00
  14   0   4   10.60   12.40
  14   0   4   13.60    9.20
  14   0   4    9.80    8.10
  15   0   4   -5.10    6.80
  15   0   4   10.90    7.50
  16   0   4   11.20    8.10
  16   0   4   -1.10    7.20
  17   0   4  -10.10    6.90
  17   0   4   -0.90    6.40
  18  -1  -4   -2.80    6.90
  18  -1  -4   -6.00    5.70
  18  -1  -4    2.20    6.80
  18   1  -4   -2.60    5.50
  18   1  -4   -2.50    6.10
  17  -1  -4   68.89   11.40
  17  -1  -4   91.89   10.10
  17  -1  -4   61.29   11.10
  17   1  -4   50.79    9.40
  17   1  -4   61.99    9.60
  16  -1  -4   35.70    8.90
  16  -1  -4   33.40    9.90
  16  -1  -4   27.60    6.90
  16   1  -4   30.00    7.50
  16   1  -4   -0.80    8.70
  16   1  -4   24.00    8.40
  15  -1  -4   70.49   12.00
  15  -1  -4   51.29    8.80
  15  -1  -4   64.89   12.50
  15  -1  -4   44.70   11.80
  15   1  -4   47.90   10.70
  15   1  -4   41.60    8.50
  14  -1  -4   13.00    7.50
  14  -1  -4    2.70    8.30
  14  -1  -4   20.30    9.80
  14  -1  -4   23.10    7.20
  14   1  -4    3.30    8.10
  14   1  -4   12.00    7.30
  14   1  -4   10.30    9.30
  14   1  -4   16.80   11.10
  14   1  -4   -8.90    7.60
  13  -1  -4  277.27   20.20
  13  -1  -4  292.77   20.80
  13  -1  -4  294.67   17.60
  13  -1  -4  282.27   20.50
  12  -1  -4  260.87   17.80
  12  -1  -4  243.48   19.00
  12  -1  -4  252.97   16.10
  12  -1  -4  261.67   18.40
 -12  -1   4  257.47   22.00
  12   1  -4  245.58   18.10
  12   1  -4  216.18   19.20
 -12   1   4  224.78   16.90
  12   1  -4  242.78   18.50
  12   1  -4  243.08   20.20
  11  -1  -4   89.09   12.50
 -11  -1   4   58.79   10.80
  11  -1  -4   60.09    9.50
  11  -1  -4   57.29    7.80
  11  -1  -4   33.70    6.40
  11   1  -4   47.90    9.50
  11   1  -4   29.30    7.30
 -11   1   4   61.19    8.10
  11   1  -4   50.09    7.70
  11   1  -4   54.09   11.20
  10  -1  -4   24.60    6.90
 -10  -1   4   21.40    7.10
  10  -1  -4   22.20    7.40
  10  -1  -4   17.20    9.30
  10  -1  -4   14.90    5.00
 -10   1   4   21.90    5.20
  10   1  -4   36.20    8.70
  10   1  -4   26.70    9.60
  10   1  -4   15.00    5.40
  10   1  -4   28.40   10.40
   9  -1  -4  931.41   40.00
  -9  -1   4  919.41   40.70
   9   1  -4  923.71   39.90
  -9   1   4  908.11   37.10
   9   1  -4  854.31   37.20
   8  -1  -4 1394.86   56.89
  -8  -1   4 1408.06   57.79
  -8   1   4 1399.86   55.49
   8   1  -4 1433.96   58.19
   8   1  -4 1382.46   55.59
   7  -1  -4   38.80    5.60
   7   1  -4   37.40    6.60
   7   1  -4   41.10    5.40
  -7   1   4   54.49    5.90
   6  -1  -4  310.17   15.30
   6  -1  -4  299.07   14.60
  -6   1   4  317.67   17.00
   6   1  -4  300.97   14.10
   6   1  -4  331.37   16.70
  -6   1   4  314.67   14.60
   5  -1  -4  152.18    8.70
   5  -1  -4  156.28    9.50
   5   1  -4  161.98   10.50
  -5   1   4  148.19   10.40
   5   1  -4  146.19    7.80
  -5   1   4  155.48    8.60
   4  -1  -4 2035.30   75.89
   4  -1  -4 1919.71   75.99
   4   1  -4 1881.11   76.19
   4   1  -4 2070.39   78.39
  -4   1   4 2063.69   77.19
  -4   1   4 2077.79   78.89
   3  -1  -4  113.39    6.90
   3  -1  -4   95.89    6.70
  -3   1   4  105.89    6.80
   3   1  -4  110.49    5.60
   3   1  -4  125.79    8.50
  -3   1   4  112.79    8.20
   2  -1  -4 2272.57   87.39
   2  -1  -4 2288.37   88.09
   2  -1  -4 2349.86   87.59
  -2   1   4 2332.57   89.09
  -2   1   4 2375.26   90.59
   1  -1  -4  391.66   16.90
   1  -1  -4  364.86   16.10
   1  -1  -4  376.86   15.70
  -1   1   4  380.66   15.80
  -1   1   4  369.76   16.90
   0  -1  -4  677.43   27.80
   0  -1  -4  673.73   27.10
   0   1   4  691.83   26.90
   0   1   4  660.63   27.80
  -1  -1  -4  382.16   17.10
   1  -1   4  391.66   16.50
  -1  -1  -4  363.66   16.20
   1   1   4  363.76   16.40
   1   1   4  359.86   16.10
  -2  -1  -4  711.93   28.80
  -2  -1  -4  684.73   29.30
   2  -1   4  753.22   29.30
   2   1   4  736.03   29.80
   2   1   4  703.33   29.60
   3  -1   4   86.79    7.30
  -3  -1  -4   87.09    7.10
   3  -1   4   84.59    7.00
  -3  -1  -4   86.29    6.80
   3  -1   4   76.59    6.80
   3   1   4   89.79    7.20
   3   1   4   84.69    8.40
  -4  -1  -4 1000.30   38.80
   4  -1   4  967.60   39.70
  -4  -1  -4  945.41   39.10
   4  -1   4 1001.10   38.70
   4  -1   4  918.71   38.30
   4   1   4  988.20   41.50
   4   1   4 1057.69   42.30
  -5  -1  -4  154.58   10.60
   5  -1   4  167.68   11.50
   5  -1   4  154.88    9.80
   5  -1   4  157.48    9.70
  -5   1  -4  171.58   10.30
   5   1   4  156.88   11.60
   5   1   4  161.78   10.70
   6  -1   4  522.65   24.30
  -6  -1  -4  527.25   23.30
   6  -1   4  493.35   22.20
   6  -1   4  506.95   22.90
   6   1   4  549.65   25.50
   6   1   4  513.95   23.60
  -6   1  -4  575.84   24.60
  -7  -1  -4  693.73   29.50
   7  -1   4  671.83   30.70
   7  -1   4  667.63   29.40
   7  -1   4  649.43   28.30
   7   1   4  656.63   29.40
   7   1   4  715.13   31.30
  -7   1  -4  689.53   30.10
   8  -1   4  356.06   19.70
  -8  -1  -4  348.07   18.30
   8  -1   4  356.06   18.70
   8   1   4  356.46   18.60
  -8   1  -4  379.36   19.30
   8   1   4  362.86   20.10
   9  -1   4  910.31   40.70
  -9  -1  -4  877.91   38.40
   9  -1   4  866.81   38.40
   9  -1   4  895.61   38.90
   9   1   4  854.21   39.70
   9   1   4  886.01   40.00
  -9   1  -4  893.91   39.00
  10  -1   4   -3.90    8.80
  10  -1   4   15.30    6.60
  10  -1   4   10.10    6.10
 -10  -1  -4    9.60    6.40
  10  -1   4    1.80    5.10
  10  -1   4    7.20    5.60
  10   1   4   10.40    7.10
  10   1   4   12.80    6.90
 -10   1  -4   16.20    7.30
  10   1   4   37.40   13.80
  10   1   4    7.80    6.70
  11  -1   4   43.50   11.40
 -11  -1  -4   34.20   11.30
  11  -1   4   45.50    9.40
  11  -1   4   36.40    8.40
  11  -1   4   38.60    9.20
  11  -1   4   58.59   10.80
  11   1   4   31.10    8.80
  11   1   4   40.40   11.30
  11   1   4   64.69   10.20
  11   1   4   -7.10   11.40
  12  -1   4    0.90    9.70
  12  -1   4   63.89    8.90
  12  -1   4   60.19   10.30
  12   1   4   53.09    9.70
  12   1   4   58.29   10.60
  13  -1   4    4.00   15.70
  13  -1   4   68.69    9.70
  13  -1   4   70.19   11.40
  13   1   4   40.70   11.10
  13   1   4   84.99   12.80
  13   1   4    0.60   10.70
  13   1   4   68.49   10.80
  14  -1   4  -18.80    8.30
  14  -1   4    6.00    7.70
  14  -1   4   11.90    7.20
  14   1   4    8.00   11.40
  14   1   4   -1.80    8.70
  14   1   4   21.70   16.70
  14   1   4   10.50    8.30
  15  -1   4  -28.00    9.50
  15  -1   4   17.30    8.60
  15  -1   4   33.00    8.30
  15   1   4   25.80    9.70
  15   1   4   21.90    9.10
  16  -1   4  108.19   12.40
  16  -1   4  114.49   16.30
  16   1   4  108.49   13.50
  16   1   4  104.69   12.00
  17  -1   4   12.40   10.00
  17  -1   4   30.10    8.00
  17   1   4   25.50    7.30
  17   1   4   25.40    7.70
  18  -2  -4   29.30    8.00
  18  -2  -4   42.80    8.90
  18  -2  -4   42.20    6.90
  18   2  -4   12.00    6.10
  18   2  -4   29.50    6.20
  18   2  -4    5.20    9.00
  17  -2  -4    1.70    4.90
  17  -2  -4   -1.00    7.70
  17  -2  -4    3.50    7.20
  17   2  -4   11.00    6.50
  17   2  -4    4.90    7.40
  17   2  -4    4.60    7.70
  16  -2  -4  101.09   14.40
  16  -2  -4  113.09   15.00
  16  -2  -4  111.99   11.20
  16   2  -4   89.19   11.40
  16   2  -4   66.49   11.60
  16   2  -4   73.79   10.00
  15  -2  -4   10.70    7.20
  15  -2  -4    7.80   10.60
  15  -2  -4    8.20    6.10
  15  -2  -4   17.50    9.80
  15   2  -4    7.50    8.90
  15   2  -4   10.10    7.00
  15   2  -4    3.70    9.10
  14  -2  -4   29.10   10.80
  14  -2  -4   34.20   10.50
  14  -2  -4   27.40    7.10
  14  -2  -4   28.00    8.30
  14   2  -4   23.80   10.10
  14   2  -4   25.30   10.30
  14   2  -4   31.40    9.00
  13  -2  -4   71.49    9.90
  13  -2  -4   66.39   13.20
  13  -2  -4   68.39   11.30
  13  -2  -4   67.69   12.00
 -13  -2   4   41.00   11.40
  13   2  -4   65.59   12.70
  13   2  -4   68.79   10.30
  13   2  -4   66.29   12.90
  12  -2  -4  154.78   18.00
  12  -2  -4  119.39   11.70
  12  -2  -4  107.49   12.40
  12  -2  -4  122.69   14.40
  12   2  -4   84.79   11.50
  12   2  -4  143.89   18.10
 -11  -2   4  533.55   32.90
  11  -2  -4  544.25   28.30
  11  -2  -4  560.84   29.60
  11  -2  -4  545.85   31.50
  11  -2  -4  567.94   27.10
  11   2  -4  557.64   31.40
 -11   2   4  575.64   27.90
  11   2  -4  476.15   28.40
  11   2  -4  557.64   29.10
 -10  -2   4   74.59   11.20
  10  -2  -4  108.79   14.50
  10  -2  -4   74.59    9.70
  10  -2  -4   77.59   10.60
  10  -2  -4   76.19    8.50
  10   2  -4   65.79   12.80
 -10   2   4   92.79   10.00
  10   2  -4   71.79   11.30
  10   2  -4   99.59   13.20
 -10   2   4   93.29   10.60
   9  -2  -4    2.00    8.60
   9  -2  -4    4.30    5.80
  -9  -2   4    3.60    6.50
   9  -2  -4    8.00    5.20
   9   2  -4    1.20    8.40
   9   2  -4   13.20    5.00
  -9   2   4   13.30    6.80
  -9   2   4    5.60    4.20
   9   2  -4   13.40    9.50
   8  -2  -4  934.91   40.10
  -8  -2   4  921.71   41.90
   8   2  -4  827.02   38.20
   8   2  -4  917.61   37.10
  -8   2   4  879.51   37.90
  -8   2   4  981.50   40.30
  -7  -2   4   67.09    9.20
   7  -2  -4   63.69    8.20
  -7   2   4   56.29    6.30
   7   2  -4   52.09    6.90
  -6  -2   4  696.03   32.10
   6  -2  -4  713.33   30.90
  -6   2   4  715.03   30.00
   6   2  -4  689.93   29.00
  -5  -2   4  250.57   15.10
   5  -2  -4  245.38   13.80
   5   2  -4  253.37   12.70
  -5   2   4  245.08   13.20
  -4  -2   4 1156.88   47.90
   4   2  -4 1140.49   44.50
  -4   2   4 1131.69   45.30
   3  -2  -4   31.30    5.20
   3  -2  -4   24.80    5.10
  -3  -2   4   33.80    5.50
  -3  -2   4   29.60    5.70
  -3   2   4   28.40    4.20
  -3   2   4   29.20    5.40
   3   2  -4   26.10    3.00
   2  -2  -4 1562.24   60.99
   2  -2  -4 1537.15   60.79
  -2  -2   4 1460.35   59.89
  -2  -2   4 1579.34   60.99
  -2   2   4 1425.86   57.79
   2   2  -4 1389.26   54.79
  -2   2   4 1503.55   56.09
  -1  -2   4  341.27   16.30
   1  -2  -4  350.76   17.40
  -1  -2   4  373.46   17.00
   1  -2  -4  327.97   16.20
   1   2  -4  349.27   14.40
  -1   2   4  334.87   15.10
  -1   2   4  312.87   16.50
   0  -2  -4 2522.55  100.09
   0  -2   4 2725.53  100.19
   0  -2   4 2545.25   99.69
   0  -2  -4 2659.33  101.19
   0   2   4 2606.64   99.39
   0   2   4 2501.05  101.19
   0   2  -4 2711.53   99.09
   1  -2   4  141.69    8.90
  -1  -2  -4  145.49   10.40
  -1  -2  -4  139.59    9.00
   1  -2   4  144.79    8.80
  -1   2  -4  146.09    9.10
   1   2   4  157.88    8.90
   2  -2   4  188.58    9.50
  -2  -2  -4  171.58   10.60
   2  -2   4  169.98   10.30
  -2  -2  -4  186.28   12.10
  -2   2  -4  186.88   10.60
  -3  -2  -4   65.89    8.20
   3  -2   4   59.39    7.10
  -3   2  -4   60.09    7.20
   3   2   4   58.49    7.10
   4  -2   4  432.16   20.20
  -4  -2  -4  480.05   23.00
   4   2   4  466.35   23.00
  -4   2  -4  475.75   21.70
   5  -2   4  251.17   14.90
  -5  -2  -4  256.47   15.90
   5  -2   4  248.68   13.20
  -5   2  -4  269.47   14.30
   5   2   4  220.18   14.80
   5   2   4  255.57   16.00
   6  -2   4   42.80    6.70
   6  -2   4   59.39    6.70
  -6  -2  -4   54.49    8.50
  -6   2  -4   43.30    9.80
   6   2   4   47.10    8.10
   7  -2   4  162.48   12.00
  -7  -2  -4  159.58   13.80
   7   2   4  142.69   12.40
  -7   2  -4  144.49   11.40
   7   2   4  144.09   12.80
  -8  -2  -4  630.94   30.00
   8  -2   4  537.15   27.00
   8  -2   4  567.74   31.50
   8  -2   4  565.14   25.50
   8  -2   4  574.34   27.80
   8   2   4  601.54   30.60
   8   2   4  597.14   29.40
   8   2   4  557.24   29.90
  -8   2  -4  586.14   28.50
   9  -2   4   85.69   11.40
   9  -2   4  120.89   11.10
  -9  -2  -4  106.79   14.40
   9  -2   4  105.49   10.90
   9  -2   4  126.69   15.30
  -9   2  -4   83.99    9.80
   9   2   4   86.29   11.60
   9   2   4   96.49   13.90
   9   2   4   98.59   13.00
   9   2   4   89.59   12.20
  10  -2   4  463.05   25.00
 -10  -2  -4  421.56   44.50
  10  -2   4  454.95   28.30
  10  -2   4  492.95   25.40
  10  -2   4  476.75   23.90
  10   2   4  485.15   28.10
  10   2   4  483.85   27.70
  10   2   4  522.85   28.00
  10   2   4  474.35   31.10
  11  -2   4  261.27   18.20
  11  -2   4  250.87   18.70
  11  -2   4  280.67   17.00
  11  -2   4  202.08   21.70
  11   2   4  262.97   20.70
  11   2   4  277.07   20.30
  11   2   4  258.07   22.50
  11   2   4  244.28   20.30
  12  -2   4   50.29   12.50
  12  -2   4   53.79   11.60
  12  -2   4   72.99   13.50
  12  -2   4   49.30    7.90
  12   2   4   60.69   11.70
  12   2   4   42.10   11.40
  12   2   4   49.30   11.70
  12   2   4   45.50   11.90
  13  -2   4   86.19   10.30
  13  -2   4   93.29   14.70
  13  -2   4  105.09   13.00
  13   2   4   64.09   16.80
  13   2   4   66.69   11.70
  13   2   4   92.99   13.70
  14  -2   4   89.79   11.10
  14  -2   4   88.59   11.80
  14   2   4   86.49   13.50
  14   2   4   81.19   12.60
  15  -2   4   -5.30    8.80
  15  -2   4   14.50    6.90
  15  -2   4   10.90    8.10
  15   2   4   10.10    8.10
  15   2   4   14.90    9.70
  15   2   4    5.50    9.00
  16  -2   4   18.40    9.40
  16  -2   4   22.20    8.70
  16   2   4   11.80    8.00
  16   2   4   29.80   10.90
  17  -3  -4   38.20    8.90
  17  -3  -4   50.19    7.00
  17   3  -4   25.30    6.50
  17   3  -4   30.60    8.90
  17   3  -4   23.60    7.10
  16  -3  -4   19.00    8.60
  16  -3  -4   17.10    9.60
  16  -3  -4    8.50    5.20
  16   3  -4   -1.40    6.80
  16   3  -4    6.50    7.10
  16   3  -4    0.90    7.40
  15  -3  -4   19.10    6.10
  15  -3  -4   27.30   10.10
  15  -3  -4   25.30   10.30
  15   3  -4    6.30    6.80
  15   3  -4   13.10    7.60
  15   3  -4   18.60    9.60
 -14  -3   4   31.70   11.80
  14  -3  -4   28.60    9.80
  14  -3  -4   27.00   10.20
  14  -3  -4   15.60   10.90
  14  -3  -4   26.20    6.70
  14   3  -4   31.60    8.50
  14   3  -4   16.40    8.80
  14   3  -4   25.90    8.70
  13  -3  -4  100.39   14.30
  13  -3  -4  106.59   11.10
  13  -3  -4  106.89   14.90
 -13  -3   4  127.69   13.80
  13  -3  -4  116.39   16.80
  13   3  -4  100.69   15.60
  13   3  -4  108.49   14.00
  13   3  -4   97.59   12.60
  12  -3  -4   28.60    8.40
 -12  -3   4   42.10    9.70
  12  -3  -4   39.40   10.30
  12  -3  -4   60.29   14.80
  12  -3  -4   39.90    8.20
  12   3  -4   38.30   10.50
  12   3  -4   30.80   10.40
  12   3  -4   34.20   10.60
  11  -3  -4  331.87   21.40
  11  -3  -4  360.86   24.60
  11  -3  -4  354.36   26.70
 -11  -3   4  360.66   21.20
  11   3  -4  314.37   22.80
  11   3  -4  317.57   25.00
  11   3  -4  338.47   23.30
  10  -3  -4  100.59    9.60
  10  -3  -4   66.39   13.70
  10  -3  -4   46.90    9.50
  10  -3  -4   71.59   10.40
  10   3  -4   83.19   13.90
  10   3  -4   63.19   11.90
   9  -3  -4  168.58   13.40
   9  -3  -4  179.48   14.60
   9  -3  -4  185.48   19.60
  -9  -3   4  178.28   20.40
   9  -3  -4  206.98   17.80
  -9   3   4  192.48   14.10
  -9   3   4  207.88   15.00
   9   3  -4  185.18   17.90
   9   3  -4  198.08   18.90
   8  -3  -4  188.18   13.10
   8  -3  -4  182.98   17.20
  -8  -3   4  207.88   18.70
   8  -3  -4  181.78   19.30
   8  -3  -4  195.68   14.50
  -8   3   4  169.98   13.60
   8   3  -4  201.58   19.60
  -8   3   4  190.18   13.40
   8   3  -4  207.68   17.50
  -7  -3   4  587.14   30.50
   7  -3  -4  594.64   27.80
   7  -3  -4  567.84   26.70
   7  -3  -4  544.75   30.30
   7  -3  -4  558.94   32.10
   7   3  -4  555.44   25.00
  -7   3   4  530.95   25.10
  -7   3   4  575.14   26.20
   7   3  -4  538.05   27.90
   7   3  -4  523.85   28.90
   6  -3  -4   49.20    7.60
  -6  -3   4   31.40    8.20
  -6   3   4   34.60    6.20
   6   3  -4   32.60    8.30
   6   3  -4   53.09    7.20
  -6   3   4   52.09    8.70
   5  -3  -4  643.64   29.80
  -5  -3   4  653.03   31.60
   5   3  -4  591.74   29.00
  -5   3   4  633.64   28.00
   5   3  -4  643.74   27.40
  -5   3   4  617.84   28.00
   4  -3  -4  806.82   35.50
  -4  -3   4  800.62   34.30
  -4  -3   4  758.12   36.20
   4  -3  -4  814.92   35.10
   4   3  -4  740.63   34.10
  -4   3   4  777.92   35.90
  -4   3   4  808.82   33.40
   3  -3  -4   54.19    8.40
  -3  -3   4   57.29    7.80
  -3  -3   4   44.00    8.80
   3  -3  -4   41.70    6.70
  -3   3   4   47.60    6.50
   3   3  -4   41.10    9.30
   3   3  -4   42.90    4.70
  -3   3   4   54.39    8.40
  -2  -3   4  408.06   19.30
  -2  -3   4  386.86   20.70
   2  -3  -4  394.86   20.90
   2   3  -4  371.56   22.00
  -2   3   4  417.46   19.30
   2   3  -4  412.36   17.70
  -2   3   4  416.56   20.10
  -1  -3   4 1431.46   57.99
   1  -3  -4 1405.06   58.69
  -1   3   4 1428.16   58.79
  -1   3   4 1531.75   58.19
   1   3  -4 1493.95   57.29
   1   3  -4 1407.26   59.79
   0  -3  -4  300.27   17.90
   0  -3   4  311.37   16.30
   0  -3   4  298.77   16.80
   0   3   4  321.97   15.40
   0   3  -4  271.37   18.00
   0   3  -4  296.67   14.80
   1  -3   4  662.63   27.90
   1  -3   4  657.13   28.70
  -1  -3  -4  616.44   30.50
   1   3   4  679.73   28.80
  -1   3  -4  663.63   28.90
   1   3   4  684.33   30.20
   2  -3   4   24.20    5.40
  -2  -3  -4   19.70    6.70
   2  -3   4   21.30    6.10
  -2   3  -4   16.20    4.70
   2   3   4   27.40    7.00
  -3  -3  -4   50.49    8.90
  -3   3  -4   53.69    7.20
   3   3   4   49.90    7.90
   3   3   4   59.69    8.00
   4  -3   4  252.97   13.80
  -4  -3  -4  251.17   17.60
  -4   3  -4  236.18   14.60
   4   3   4  256.97   16.10
   4   3   4  246.98   14.90
  -5  -3  -4   85.59   11.90
   5  -3   4   88.39   11.10
   5  -3   4   87.09   10.20
   5  -3   4   81.59    8.40
  -5   3  -4   82.39    9.50
   5   3   4   85.69   11.40
   5   3   4   88.49    9.80
   6  -3   4   90.79   15.00
  -6  -3  -4   59.79   10.80
   6  -3   4   95.89   10.30
   6  -3   4   79.39   10.50
   6  -3   4   74.29    8.00
   6   3   4   70.89   11.60
  -6   3  -4   79.39    9.80
   6   3   4   69.19   13.90
   6   3   4   99.79   10.60
   6   3   4   75.39   12.10
   6   3   4   70.59    9.30
  -7  -3  -4   53.79   11.10
   7  -3   4   47.40    7.90
   7  -3   4   54.09   11.90
   7  -3   4   59.39    7.20
   7  -3   4   50.29    9.20
   7   3   4   51.29    9.40
   7   3   4   59.09    9.40
   7   3   4   50.39   11.50
   7   3   4   48.10    9.90
   7   3   4   52.59   10.70
   8  -3   4  213.18   13.90
   8  -3   4  209.88   16.10
   8  -3   4  208.18   20.90
   8  -3   4  193.28   12.80
  -8  -3  -4  212.38   23.00
   8   3   4  196.68   17.10
   8   3   4  178.98   17.00
   8   3   4  210.08   18.60
   8   3   4  209.68   18.90
   9  -3   4   30.30    9.50
   9  -3   4   20.50    5.70
   9  -3   4   34.10   13.70
   9   3   4   33.80   12.00
   9   3   4   16.50    9.90
   9   3   4   20.80   10.70
  10  -3   4   98.59   11.30
  10  -3   4   90.09    8.70
  10  -3   4   79.19   12.30
  10  -3   4   87.09   15.80
  10   3   4   84.29   13.30
  10   3   4   72.69   13.00
  10   3   4   68.09   13.50
  11  -3   4  314.17   26.00
  11  -3   4  331.97   19.50
  11  -3   4  339.27   23.30
  11  -3   4  315.87   21.20
  11   3   4  316.67   25.30
  11   3   4  334.27   23.50
  11   3   4  320.57   22.60
  11   3   4  322.37   23.70
  12  -3   4  154.48   12.80
  12  -3   4  139.19   18.10
  12  -3   4  192.08   31.40
  12   3   4  157.88   16.90
  12   3   4  141.79   18.90
  12   3   4  181.18   24.50
  13  -3   4   28.40    6.70
  13  -3   4   28.40   13.50
  13  -3   4    0.80    7.20
  13   3   4   22.90    9.60
  13   3   4   22.90    8.60
  13   3   4   14.60    9.70
  14  -3   4   33.90   11.30
  14  -3   4   35.20    7.50
  14  -3   4  -15.40    9.40
  14   3   4   -1.90    7.40
 -14   3  -4   20.50    9.30
  14   3   4   18.40    8.50
  15  -3   4   47.40   10.80
  15  -3   4   52.29    8.20
  15   3   4   40.80    8.90
  15   3   4   -1.40    7.40
  15   3   4    0.00    8.70
  16  -4  -4    8.60    8.70
  16   4  -4   13.60    5.80
  15  -4  -4   16.50    9.90
  15  -4  -4   10.10    4.90
  15   4  -4    8.90    6.20
  15   4  -4   12.70    6.70
  14  -4  -4   18.10    5.20
  14  -4  -4   30.30   10.80
 -14  -4   4   10.90   11.20
  14  -4  -4   14.10    8.70
  14   4  -4    9.10    7.40
  14   4  -4   18.20    7.70
  14   4  -4   15.00    8.50
 -13  -4   4  162.28   16.70
  13  -4  -4  141.99   16.90
  13  -4  -4  120.49   10.90
  13  -4  -4  106.89   14.20
  13   4  -4   76.39   10.80
  13   4  -4   83.89   13.30
  13   4  -4  118.29   15.00
  12  -4  -4   15.80   10.20
  12  -4  -4   -0.20    4.90
  12  -4  -4   11.60    8.40
  12  -4  -4   -1.20    6.20
 -12  -4   4   -2.40    8.10
  12  -4  -4   14.50   16.60
  12   4  -4    7.20    7.70
  12   4  -4   -1.20   10.30
  12   4  -4   -5.70   11.20
  11  -4  -4   90.79   10.40
  11  -4  -4   91.09   10.70
  11  -4  -4  103.39   15.10
  11  -4  -4   85.19   15.60
  11  -4  -4   86.79   13.00
  11   4  -4   90.19   14.90
  11   4  -4   85.09   12.90
  11   4  -4   80.29   12.60
  10  -4  -4  304.67   21.10
 -10  -4   4  341.47   22.20
  10  -4  -4  313.27   25.40
  10  -4  -4  322.97   25.80
  10  -4  -4  300.37   17.50
  10   4  -4  286.97   21.10
  10   4  -4  282.27   23.10
   9  -4  -4   15.00    7.10
   9  -4  -4   23.70   11.90
   9  -4  -4   21.40   11.10
  -9  -4   4   17.60    8.30
   9  -4  -4   14.30    6.60
   9   4  -4  -11.80   11.20
   9   4  -4   -1.50    7.60
   9   4  -4   28.50   11.60
  -8  -4   4  192.68   16.20
   8  -4  -4  191.08   16.20
   8  -4  -4  211.88   21.60
   8   4  -4  171.18   17.50
  -8   4   4  164.78   13.50
   7  -4  -4   38.50    8.50
   7  -4  -4   31.10    9.90
   7  -4  -4   33.30    8.10
  -7  -4   4   37.70    9.00
   7  -4  -4   30.20   11.00
  -7   4   4   23.80    8.00
   7   4  -4   33.40   10.00
  -6  -4   4  126.79   16.00
   6  -4  -4  143.59   17.50
   6  -4  -4  130.39   13.60
   6  -4  -4  141.79   16.90
  -6  -4   4  148.99   13.20
   6  -4  -4  160.18   13.70
   6   4  -4  123.99   12.80
  -6   4   4  149.69   14.00
   6   4  -4  133.19   14.90
  -6   4   4  131.59   12.10
   5  -4  -4   79.19   10.60
   5  -4  -4   56.99   11.80
   5  -4  -4   66.39   13.40
  -5  -4   4   60.99   14.60
   5  -4  -4   59.39    9.40
  -5  -4   4   66.59   12.30
   5   4  -4   62.09    8.90
   5   4  -4   50.99   11.30
   5   4  -4   57.19   10.10
   5   4  -4   69.99    9.40
   4  -4  -4   23.50    7.40
   4  -4  -4   29.10   11.20
   4  -4  -4    6.00    8.80
  -4  -4   4    3.70    5.30
  -4  -4   4   -0.30    7.00
   4  -4  -4    4.40    7.70
   4  -4  -4    3.60    5.90
  -4   4   4    4.00    5.40
   4   4  -4   22.30    8.50
  -4   4   4    2.30    5.20
   4   4  -4    2.50    9.40
   4   4  -4   21.60    7.50
  -3  -4   4   70.39    9.10
   3  -4  -4   71.89    9.90
   3  -4  -4   59.09   13.20
  -3  -4   4   51.69   10.10
   3  -4  -4   85.69   11.70
   3   4  -4   72.89    9.80
  -3   4   4   63.59    8.60
   3   4  -4   48.60    9.20
   3   4  -4   63.29   14.00
  -3   4   4   68.59    9.00
  -2  -4   4  234.68   14.80
  -2  -4   4  211.68   17.00
   2  -4  -4  239.38   18.90
   2  -4  -4  193.88   16.40
   2   4  -4  204.18   16.80
  -2   4   4  224.78   19.80
  -2   4   4  235.28   14.90
   2   4  -4  223.38   16.40
  -2   4   4  224.08   14.30
   2   4  -4  208.28   18.00
   1  -4  -4  184.28   22.70
  -1  -4   4  163.68   12.00
   1  -4  -4  144.99   14.70
  -1  -4   4  133.09   14.40
   1   4  -4  153.38   15.60
  -1   4   4  159.58   12.00
  -1   4   4  184.18   15.90
   1   4  -4  149.99   14.20
  -1   4   4  162.38   11.30
   1   4  -4  128.59   15.70
   1   4  -4  159.08   11.20
   0  -4   4  124.29   12.40
   0  -4   4  105.49   10.70
   0   4   4  118.69   12.70
   0   4   4  115.29   10.70
   0   4  -4  102.29   12.90
   0   4   4  111.29   10.10
   0   4  -4  114.69   12.30
   0   4  -4   99.69   11.80
   0   4  -4  108.49   10.40
   1  -4   4   44.30    8.70
   1  -4   4   52.79    7.40
  -1  -4  -4   42.80    9.90
   1  -4   4   48.40    9.30
   1   4   4   56.39    8.80
  -1   4  -4   58.09    7.80
   1   4   4   50.89    7.20
  -1   4  -4   63.59   13.10
  -1   4  -4   57.69    9.50
   2  -4   4    3.00    6.40
  -2  -4  -4   22.20    8.10
   2  -4   4   14.10   10.30
   2  -4   4   23.90    8.00
   2  -4   4   20.60    5.80
  -2   4  -4   19.80    8.10
   2   4   4    8.10    7.50
   2   4   4   21.20    6.90
  -2   4  -4   11.80    6.60
   3  -4   4  174.48   20.00
   3  -4   4  131.69   13.40
   3  -4   4  126.89   10.70
  -3  -4  -4   95.69   14.60
  -3   4  -4  134.39   13.30
   3   4   4  133.39   11.80
   3   4   4  141.29   13.90
   3   4   4  138.59   13.40
   3   4   4  122.29   15.20
  -4  -4  -4   -0.50    9.10
   4  -4   4   20.30    6.00
   4  -4   4   25.70    8.70
   4  -4   4   19.30   11.80
   4  -4   4   16.50    6.70
   4   4   4   16.40   11.30
  -4   4  -4   11.80    7.00
   4   4   4   10.80    7.40
   4   4   4   13.70    6.40
   4   4   4   15.80    7.90
   4   4   4   16.90    8.70
   5  -4   4   58.19   13.60
   5  -4   4   54.79    8.50
   5  -4   4   65.89    8.00
   5  -4   4   52.49   10.40
   5  -4   4   59.69    8.30
  -5  -4  -4   45.90   12.80
  -5   4  -4   60.29   10.70
   5   4   4   53.59   10.10
   5   4   4   62.99   10.20
   5   4   4   41.80   13.30
   5   4   4   67.29   12.10
   5   4   4   54.49   10.00
   6  -4   4   12.20    6.20
   6  -4   4   -7.40    5.80
   6  -4   4   10.70    7.40
   6  -4   4   21.30   13.40
   6  -4   4   20.60    6.50
   6   4   4   18.70    7.70
   6   4   4   25.10    8.30
   6   4   4    3.00   10.20
   6   4   4   24.90   10.10
   6   4   4   12.40    9.00
   7  -4   4    6.50   11.60
   7  -4   4   -6.80    6.60
   7  -4   4    7.70    5.80
   7   4   4   -0.30    8.50
   7   4   4   -5.70   10.00
   7   4   4   11.70    7.90
   7   4   4  -18.10    9.60
   8  -4   4   -5.10    4.90
   8  -4   4   12.70   12.90
   8  -4   4   27.00   15.00
   8  -4   4    3.70    5.40
   8   4   4   -7.70   10.30
   8   4   4    7.10   10.00
   8   4   4    6.10    6.80
   9  -4   4   11.50   10.60
   9  -4   4    5.20   13.20
   9  -4   4   -2.40    4.90
   9  -4   4   -0.90    5.90
   9   4   4    1.30   10.60
   9   4   4    5.50   10.30
   9   4   4   -7.30    7.40
   9   4   4   -4.30    9.40
  10  -4   4  223.38   25.10
  10  -4   4  261.87   25.10
  10  -4   4  230.68   14.20
  10  -4   4  245.38   15.90
  10   4   4  239.88   25.30
  10   4   4  206.38   20.50
  10   4   4  211.68   19.60
  11  -4   4   10.50    5.50
  11  -4   4    1.40    8.40
  11  -4   4   17.70   12.00
  11   4   4   14.00    9.00
  11   4   4   21.50   17.50
  11   4   4  -13.90    9.60
  11   4   4    9.50   10.10
  12  -4   4   77.99   13.50
  12  -4   4   82.39    9.50
 -12   4  -4   71.89   10.90
  12   4   4   67.89   12.00
  12   4   4   62.09   12.90
  13  -4   4   53.49    7.50
  13  -4   4   51.09   13.60
 -13   4  -4   61.79   10.60
  13   4   4   51.69   10.40
  13   4   4   39.50   10.80
  14  -4   4   90.59    9.40
  14  -4   4   56.89   12.00
 -14   4  -4   46.90    8.60
  14   4   4   49.30    8.80
  14   4   4   29.50    8.10
  14  -5  -4   28.10    5.40
  14  -5  -4   24.00    8.90
  14   5  -4   18.10    6.50
  14   5  -4   18.30    7.50
  14   5  -4   29.00    7.40
  13  -5  -4    2.80   10.70
  13  -5  -4    3.60    4.00
 -13  -5   4   -0.20    9.10
  13   5  -4    8.90    7.50
  13   5  -4   11.90    6.00
  13   5  -4    7.40    6.50
  12  -5  -4   19.10    5.30
 -12  -5   4    7.70    8.50
  12  -5  -4   21.00   12.40
  12   5  -4   16.40    8.40
  12   5  -4   16.70    8.10
  12   5  -4    5.30    6.80
 -11  -5   4   33.20   10.10
  11  -5  -4   40.30    7.00
  11  -5  -4   31.60   13.50
  11  -5  -4   32.30    6.70
  11   5  -4   32.30   10.00
  11   5  -4   31.10   10.20
  11   5  -4   18.80    8.70
  10  -5  -4   68.89   14.10
  10  -5  -4   79.49   14.30
  10  -5  -4   95.29    9.40
 -10  -5   4   85.09   13.80
  10   5  -4   75.09   13.00
  10   5  -4   82.39   14.10
   9  -5  -4    4.10   12.70
   9  -5  -4  -12.20    8.20
   9  -5  -4    0.00    6.10
  -9  -5   4   10.80    8.60
   9   5  -4    9.40    9.30
   9   5  -4   -1.40    8.30
   8  -5  -4   56.99   11.90
   8  -5  -4   69.09    9.40
   8  -5  -4   69.99   15.50
   8   5  -4   72.49   13.70
   8   5  -4   70.29   13.20
   7  -5  -4   -5.60   11.30
   7  -5  -4    7.70    7.20
   7  -5  -4   14.00    7.10
  -7  -5   4    4.70    8.50
   7   5  -4   17.90   10.30
  -7   5   4    7.50    7.50
   6  -5  -4    1.20   11.80
   6  -5  -4   15.90    7.40
  -6  -5   4   16.10    9.20
   6  -5  -4    8.80    8.30
   6   5  -4   25.30   11.00
  -6   5   4   32.50   18.20
  -6   5   4   27.40    6.80
   6   5  -4   31.90   12.50
   5  -5  -4  176.38   17.50
  -5  -5   4  200.58   17.00
   5  -5  -4  202.78   22.20
   5  -5  -4  184.98   16.10
  -5   5   4  193.38   18.90
   5   5  -4  174.18   18.50
  -5   5   4  151.08   13.10
   4  -5  -4   79.99   11.90
  -4  -5   4   91.49   12.20
   4  -5  -4   94.29   16.50
   4  -5  -4   81.59   11.30
  -4  -5   4  114.39   17.40
   4   5  -4   80.79   10.80
   4   5  -4   90.49   12.40
   4   5  -4   82.49   13.90
  -4   5   4   85.99   10.30
   3  -5  -4  113.59   17.30
   3  -5  -4   79.99   12.00
  -3  -5   4  100.69   15.40
   3  -5  -4  106.69   12.60
  -3  -5   4   86.89   11.10
  -3   5   4  102.79   11.20
   3   5  -4   96.69   12.20
   3   5  -4   88.19   11.00
  -3   5   4  118.29   15.80
   3   5  -4   88.19   13.60
  -2  -5   4  187.48   15.30
   2  -5  -4  143.89   20.00
   2  -5  -4  122.49   15.60
  -2  -5   4  165.48   18.90
   2   5  -4  161.88   15.50
   2   5  -4  149.69   16.30
  -2   5   4  141.29   12.80
  -2   5   4  162.98   17.10
   1  -5  -4  324.47   22.50
  -1  -5   4  325.87   19.50
  -1  -5   4  310.27   21.50
   1   5  -4  305.77   21.50
  -1   5   4  315.77   18.80
  -1   5   4  321.97   23.20
   0  -5   4   42.50    9.60
   0  -5   4   66.29   17.10
   0  -5   4   52.69    8.90
   0  -5  -4   48.70   12.00
   0   5   4   43.50    8.50
   0   5  -4   47.00   10.30
   0   5  -4   42.10   11.40
  -1  -5  -4   80.79   12.60
   1  -5   4   63.19    9.50
  -1   5  -4   61.49   10.80
   1   5   4   12.90   17.10
  -1   5  -4   91.29   13.90
   1   5   4   45.40    8.60
   1   5   4   61.69   11.00
   2  -5   4   25.50    8.20
   2  -5   4   19.20    7.90
  -2  -5  -4   23.70   13.70
   2   5   4   21.00    9.00
  -2   5  -4   32.20    8.70
   2   5   4  -10.20   14.50
   2   5   4   21.50    8.80
   2   5   4   25.50    8.00
   3  -5   4   33.70    8.60
   3  -5   4   22.80    7.30
   3   5   4   22.30    7.30
   3   5   4   17.30    8.50
   3   5   4   29.30    9.60
  -3   5  -4   31.70    9.70
   4   5   4  288.17   24.40
  -4   5  -4  283.77   21.60
   4   5   4  306.57   19.30
   5  -5   4    3.00    6.50
   5  -5   4   -2.70    8.30
   5  -5   4    3.40    6.80
   5  -5   4   -2.40    8.20
   5   5   4    6.70    7.10
   5   5   4    9.00   10.40
   5   5   4    0.80    6.80
  -5   5  -4    7.40    9.00
   5   5   4   -5.70   11.60
   6  -5   4    7.80    6.20
   6  -5   4   -6.30    6.10
   6  -5   4  -13.50    8.80
   6  -5   4    5.00    8.60
  -6   5  -4    5.70    7.00
   6   5   4   -2.80    6.60
   6   5   4   24.20   11.90
   6   5   4    5.30   11.50
   7  -5   4   34.30   12.50
   7  -5   4   54.59   11.40
   7  -5   4   54.29    8.50
   7  -5   4   65.69    8.40
  -7   5  -4   81.29   12.30
   7   5   4   62.49   13.70
   7   5   4   62.89   14.20
   7   5   4   65.99    9.20
   8  -5   4   99.69   10.10
   8  -5   4   64.69   15.60
   8  -5   4   55.29   17.20
   8  -5   4   75.89    9.40
   8   5   4   64.59   17.10
   8   5   4   82.59    9.80
   8   5   4   81.59   13.40
  -8   5  -4  119.59   15.00
   9  -5   4   46.20   15.20
   9  -5   4   29.30    6.60
   9  -5   4   48.30    7.00
  -9   5  -4   49.30   10.00
   9   5   4   38.80   12.20
   9   5   4   39.10   10.80
  10  -5   4   33.80    7.10
  10  -5   4   14.70    9.60
  10  -5   4    9.30   16.10
  10  -5   4   15.20    6.10
  10   5   4   17.10    9.40
 -10   5  -4   35.80    9.80
  10   5   4   14.20    9.50
  11  -5   4    9.20    7.90
 -11   5  -4   11.20    6.80
  11   5   4   10.90    7.80
  11   5   4   17.00    8.50
  12  -5   4   59.29    7.10
 -12   5  -4   41.50    7.70
  12   5   4   36.50    8.50
  12   5   4   38.10    8.50
  11  -6  -4    1.10    3.90
  11  -6  -4   -0.60    5.20
  11   6  -4    3.50    7.00
  11   6  -4    5.00    5.70
  11   6  -4    0.50    6.00
 -10  -6   4   32.60    9.20
  10   6  -4   41.30    9.30
  10   6  -4   26.20    8.30
  10   6  -4   28.90    8.50
   9  -6  -4   41.50    6.70
  -9  -6   4   79.99   12.00
   9  -6  -4   69.19    8.80
   9   6  -4   31.60    9.10
   9   6  -4   42.20    9.50
  -8  -6   4   46.60   10.50
   8  -6  -4   40.10    6.80
   8   6  -4   32.60    9.00
   8   6  -4   19.40    9.20
  -7  -6   4  197.58   17.40
   7  -6  -4  157.88   12.90
   7   6  -4  149.29   15.20
   7   6  -4  108.49   14.70
  -6  -6   4    3.30    8.50
   6  -6  -4    5.70    6.40
  -6   6   4    2.90   15.50
  -6   6   4   12.60    8.90
   6   6  -4    6.50    9.80
   5  -6  -4    4.40    6.60
  -5  -6   4   -0.40    7.80
  -5   6   4    0.20    7.40
   5   6  -4   11.40   10.00
  -5   6   4   28.30   11.70
  -4  -6   4   74.09   13.50
   4  -6  -4   42.50   13.40
  -4  -6   4   58.89   11.60
  -4   6   4   53.79   13.90
  -4   6   4   47.90    9.10
  -3  -6   4  110.09   13.60
  -3  -6   4  104.69   14.50
   3  -6  -4   97.59   12.10
  -3   6   4   15.80   10.90
   2  -6  -4    6.20    8.30
   2  -6  -4   22.80   14.00
  -2  -6   4   26.20    8.90
  -2  -6   4   24.90   14.20
   2   6  -4    0.00   17.10
  -2   6   4    9.70    7.50
   2   6  -4   11.00    9.50
  -2   6   4   17.20    9.50
   1  -6  -4  164.78   16.00
   1  -6  -4  139.09   18.10
  -1  -6   4  215.68   17.20
  -1  -6   4  195.28   16.70
  -1   6   4  189.98   14.80
  -1   6   4  161.38   16.30
   1   6  -4  172.48   16.80
   0  -6   4   -5.60    7.30
   0  -6   4   -1.40    8.80
   0  -6  -4   -6.90    7.70
   0  -6  -4   -9.00   12.90
   0  -6  -4   10.90    9.50
   0   6   4    3.70    6.20
   0   6  -4   -3.50    8.00
   0   6   4   10.20    7.90
  -1  -6  -4   18.10   15.40
   1  -6   4   32.20    9.00
   1  -6   4   25.20    7.70
  -1  -6  -4   13.20    9.00
   1   6   4   29.30    8.60
   1   6   4   28.10   14.80
   1   6   4   18.30    8.50
  -1   6  -4   19.00   10.00
   2  -6   4   -7.10    9.80
   2  -6   4    2.60   10.20
  -2  -6  -4  -21.00   15.70
   2  -6   4   -7.20    8.70
  -2  -6  -4   13.10    8.50
  -2  -6  -4   22.60   12.20
  -2   6  -4    4.90    9.00
   2   6   4    7.80    6.90
   2   6   4    5.60    9.40
  -3  -6  -4   18.70   13.60
   3  -6   4   17.10   10.30
  -3  -6  -4   26.30   10.30
   3  -6   4   14.50   10.60
   3  -6   4   12.40    6.90
   3   6   4   12.30    7.90
  -3   6  -4   14.50    8.60
   3   6   4   16.10    7.80
   3   6   4   -1.20   12.60
   3   6   4   38.00   16.50
   4  -6   4   72.09    9.50
  -4  -6  -4   89.39   13.30
   4  -6   4   32.40   15.60
  -4   6  -4   59.69   10.90
   4   6   4   61.19    9.40
   4   6   4   28.00   12.50
   4   6   4   52.89   20.60
   5  -6   4   30.60    7.00
  -5  -6  -4   30.60   10.30
  -5   6  -4   34.60    9.60
   5   6   4   15.10   11.80
   5   6   4   33.00    7.70
  -6  -6  -4   47.30   12.00
   6  -6   4   18.40    6.10
   6   6   4    4.70   10.30
   6   6   4   19.40    7.10
  -6   6  -4   25.20    8.30
   7  -6   4   23.30    6.40
  -7  -6  -4   27.70   11.30
   7   6   4   18.80    7.10
   7   6   4   19.10   10.40
  -7   6  -4   14.10    7.50
  -8  -6  -4   20.00    9.30
   8  -6   4   11.50    5.80
   8   6   4   11.50    9.40
  -8   6  -4    9.20    6.60
   8   6   4   13.00   12.80
  -9  -6  -4    7.00    8.70
   9  -6   4    8.40    5.60
  -9   6  -4    9.10    6.60
   9   6   4    9.50    8.20
   9   6   4   -0.40    6.80
 -10  -6  -4   -4.50    9.00
  10   6   4   -3.40    5.90
 -10   6  -4   -2.00    5.60
  10   6   4    1.70   11.00
   7  -7  -4    9.60    3.80
  -7  -7   4    9.80    8.60
   7   7  -4   16.50    6.40
   6  -7  -4   33.90    6.50
   6  -7  -4   23.70    4.50
  -6  -7   4   39.90   10.50
   6   7  -4   32.00    8.40
   5  -7  -4   18.00    6.10
  -5  -7   4    9.90    8.00
   5  -7  -4   14.30    4.20
  -5   7   4    9.00    9.40
   5   7  -4   13.80    7.60
  -4  -7   4   38.60   10.30
   4  -7  -4   48.30    7.80
   4   7  -4   40.30    9.10
  -4   7   4   60.79   10.20
  -3  -7   4   20.50    9.80
  -3  -7   4   32.20    9.60
   3  -7  -4   11.50    6.30
  -3   7   4   19.80    8.40
   3   7  -4   14.00    8.30
   2  -7  -4   35.30    7.70
  -2  -7   4   28.10    7.90
  -2  -7   4   53.19   10.10
  -2   7   4   53.49    9.70
   1  -7  -4   26.50   13.50
  -1  -7   4   20.00   10.30
  -1  -7   4   35.90    8.20
  -1   7   4   30.30    8.40
   0  -7   4   20.10   12.10
   0  -7  -4   -0.60    6.90
   0   7   4    6.40    7.00
   0   7  -4    8.70   10.30
   1  -7   4   -4.10    6.00
  -1  -7  -4    5.90    8.30
   1   7   4    8.70    6.80
  -1   7  -4   31.00   11.40
   2  -7   4   23.90    6.90
  -2  -7  -4   -2.50   10.10
  -2   7  -4   -2.30   11.00
   2   7   4   26.70    7.50
  -3  -7  -4   57.69   15.90
   3   7   4   41.70    8.00
  -3   7  -4   45.20   15.40
   4  -7   4   13.00    6.10
  -4   7  -4   35.90   10.60
   4   7   4   15.00    6.20
   5  -7   4    7.80    5.20
  -5   7  -4   15.20    7.90
  18   0  -5   71.49   10.40
  18   0  -5   87.89   11.70
  17   0  -5  -10.40    7.90
  17   0  -5   -1.70    6.20
  17   0  -5    5.70    6.70
  16   0  -5  218.48   17.50
  16   0  -5  217.78   17.60
  16   0  -5  189.58   28.90
  15   0  -5  219.58   18.20
  15   0  -5  215.48   19.10
  15   0  -5  205.18   19.60
  14   0  -5    8.90    8.80
  14   0  -5    6.50    6.90
  14   0  -5   -0.30    5.60
  14   0  -5   20.50    9.50
  13   0  -5   36.80    7.60
  13   0  -5   14.70    6.50
  13   0  -5   10.80    6.40
  13   0  -5   27.30   10.00
  12   0  -5   16.90    6.20
  12   0  -5   25.40    9.60
  12   0  -5   14.80    7.30
 -12   0   5   21.20    9.20
  12   0  -5   12.70    5.90
  11   0  -5  257.27   19.50
  11   0  -5  271.97   18.00
  11   0  -5  259.17   16.90
 -11   0   5  257.17   18.10
  11   0  -5  240.68   17.20
  10   0  -5    6.00    4.00
  10   0  -5    6.40    5.80
  10   0  -5   14.10    8.50
   9   0  -5   33.00    6.90
  -9   0   5   33.80    4.00
  -8   0   5    6.90    2.70
   8   0  -5    3.10    4.50
  -7   0   5   -0.50    2.40
   7   0  -5    1.40    4.20
   6   0  -5  295.17   15.10
  -6   0   5  293.57   12.60
   6   0  -5  290.67   12.70
  -5   0   5  243.68   10.50
   5   0  -5  229.08   12.50
   5   0  -5  250.87   10.80
   4   0  -5  159.78    8.10
   4   0  -5  149.39    8.90
  -4   0   5  148.99    7.20
  -3   0   5  499.15   20.50
   3   0  -5  543.65   20.80
   3   0  -5  511.85   21.50
   2   0  -5  552.04   22.80
   2   0  -5  580.54   22.50
  -1   0   5 1922.91   76.09
   1   0  -5 2046.40   74.99
   1   0  -5 2016.60   75.19
  -1   0   5 1945.81   74.69
   0   0   5  589.64   23.90
   0   0   5  567.84   23.10
   1   0   5  238.98   11.30
   1   0   5  244.78   11.90
   2   0   5  192.38    9.40
   2   0   5  173.88    7.60
   2   0   5  192.28   10.10
   2   0   5  192.88    9.80
   3   0   5 1388.26   52.99
   3   0   5 1421.66   54.29
   3   0   5 1281.47   52.39
   3   0   5 1434.96   53.79
   4   0   5 2162.98   83.89
   4   0   5 2214.78   84.69
  -4   0  -5 2188.38   82.79
   5   0   5  941.21   37.30
   5   0   5  939.11   39.20
   5   0   5  943.31   38.20
   6   0   5    4.90    5.00
   6   0   5    5.60    3.30
   7   0   5    3.30    4.90
   7   0   5    6.10    4.00
   8   0   5  508.65   25.80
   8   0   5  498.85   23.00
   8   0   5  495.85   24.80
   8   0   5  541.95   25.90
   9   0   5  245.08   17.10
   9   0   5  233.88   16.80
  -9   0  -5  241.38   15.70
   9   0   5  246.78   15.70
 -10   0  -5   49.40   10.00
  10   0   5   49.80   10.40
  10   0   5   66.19   10.30
  10   0   5   67.39    9.30
  11   0   5  414.36   29.00
  11   0   5  434.96   24.10
  12   0   5  137.49   13.70
  12   0   5  160.38   15.70
  12   0   5  117.69   14.70
  13   0   5   95.39   12.40
  13   0   5   90.19   11.70
  14   0   5   -3.00   11.10
  14   0   5    7.50    8.10
  14   0   5    5.10    7.20
  15   0   5   -4.20    7.60
  15   0   5    7.70    7.40
  16   0   5   14.60    8.10
  16   0   5    7.00    7.50
  17   0   5   -4.10    6.50
  17   0   5    6.30    6.60
  18  -1  -5   14.60    7.10
  18  -1  -5   22.00    6.20
  18  -1  -5   20.80    8.10
  18   1  -5   21.30    6.80
  18   1  -5    3.70    5.80
  17  -1  -5   97.39   12.70
  17  -1  -5  115.89   11.50
  17  -1  -5   83.19   11.20
  17   1  -5   85.09   10.80
  17   1  -5   71.49   10.80
  16  -1  -5    6.10    5.80
  16  -1  -5    0.30    6.30
  16  -1  -5   13.80    8.60
  16   1  -5    5.00    7.80
  16   1  -5   16.30    9.40
  16   1  -5    4.10    6.30
  15  -1  -5  151.78   15.40
  15  -1  -5  130.79   15.70
  15  -1  -5  134.79   13.40
  15  -1  -5  144.79   16.50
  15   1  -5  110.99   13.30
  15   1  -5  106.39   14.20
  14  -1  -5   20.60    8.50
  14  -1  -5   32.70    8.70
  14  -1  -5   33.90   10.00
  14  -1  -5   29.50    7.50
  14   1  -5    1.50    9.10
  14   1  -5   26.90   11.50
  14   1  -5   29.10    9.90
  14   1  -5   22.40    8.60
  13  -1  -5    7.30    7.90
  13  -1  -5   12.10    7.90
  13  -1  -5    8.30    5.40
  13  -1  -5   15.20    8.90
  13   1  -5    4.70    8.00
  13   1  -5   -2.00    6.50
  13   1  -5   12.00    9.10
  12  -1  -5   93.49   12.80
  12  -1  -5   85.89   10.40
  12  -1  -5  125.29   15.80
 -12  -1   5  106.89   15.70
  12  -1  -5   90.99   11.90
  12   1  -5   98.99   11.90
  12   1  -5   87.69   12.70
  12   1  -5   73.09   11.00
  12   1  -5   78.89   12.00
  11  -1  -5    8.30    6.00
  11  -1  -5   15.60    6.00
 -11  -1   5    9.10    8.00
  11  -1  -5    9.80    8.70
  11  -1  -5   16.00    6.00
  11   1  -5    3.70    9.40
 -11   1   5   17.10    5.80
  11   1  -5   13.10    6.20
  11   1  -5   -5.80    5.60
  11   1  -5   19.80    8.30
  11   1  -5    2.90    7.90
  10  -1  -5   52.79    9.50
 -10  -1   5   42.50    8.70
  10  -1  -5   63.59   13.00
 -10  -1   5   46.80    7.10
  10   1  -5   38.70    9.50
  10   1  -5   29.50    7.10
 -10   1   5   50.39    6.80
  10   1  -5   35.70    7.40
  -9  -1   5  176.68   11.90
   9  -1  -5  207.38   13.00
  -9  -1   5  193.98   14.30
   9   1  -5  192.58   13.90
  -9   1   5  184.18   11.20
   8  -1  -5   70.69    7.90
  -8   1   5   73.49    7.20
   8   1  -5   71.39    7.00
   8   1  -5   80.49    9.70
  -7  -1   5  101.09    9.10
   7  -1  -5  132.29    9.60
   7   1  -5  109.29    7.50
   7   1  -5  124.29   10.50
  -7   1   5  124.89    8.30
  -6  -1   5  132.19    9.50
   6  -1  -5  148.89    9.40
   6  -1  -5  140.49    9.80
  -6   1   5  147.49    8.60
   6   1  -5  133.49    7.50
   6   1  -5  143.89   10.90
  -5  -1   5   39.60    5.40
   5  -1  -5   48.20    5.70
  -5   1   5   38.70    6.40
   5   1  -5   33.50    3.50
   5   1  -5   48.10    6.70
  -5   1   5   42.70    4.80
  -4  -1   5  873.31   35.70
   4  -1  -5  897.11   35.80
   4  -1  -5  913.31   36.00
   4   1  -5  980.30   38.60
  -4   1   5  896.61   39.10
  -4   1   5  942.31   37.10
   3  -1  -5  785.92   31.80
   3  -1  -5  806.42   32.00
  -3   1   5  793.92   34.60
   3   1  -5  836.92   31.40
  -3   1   5  848.72   32.80
   2  -1  -5 1445.56   55.59
   2  -1  -5 1450.25   56.09
  -2   1   5 1543.15   59.39
  -2   1   5 1552.94   61.19
   1  -1  -5 2539.85   94.89
   1  -1  -5 2556.04   95.49
   1  -1  -5 2384.26   93.89
  -1   1   5 2739.63  103.09
  -1   1   5 2707.43  104.49
   0  -1  -5  426.36   17.10
   0  -1   5  407.76   18.50
   0  -1  -5  441.86   18.50
   0  -1  -5  465.05   19.30
   0   1   5  472.75   21.00
  -1  -1  -5 1259.57   50.79
   1  -1   5 1360.96   50.19
   1  -1   5 1252.17   50.09
  -1  -1  -5 1347.17   50.29
  -1  -1  -5 1233.18   48.50
   1   1   5 1309.97   50.89
   1   1   5 1256.07   50.09
   2  -1   5 1056.39   41.70
  -2  -1  -5 1099.79   41.60
   2  -1   5  975.10   43.60
  -2  -1  -5 1055.79   42.10
   2   1   5 1071.69   43.10
   2   1   5 1071.49   42.80
   3  -1   5  122.99    8.00
   3  -1   5  113.09    8.40
   3  -1   5  113.89    8.90
  -3  -1  -5  123.49    8.50
  -3  -1  -5  125.69    8.70
   3   1   5  125.89    8.90
   3   1   5  126.39    9.90
   4  -1   5 1522.45   61.79
  -4  -1  -5 1678.13   62.79
   4  -1   5 1572.24   61.89
   4  -1   5 1598.94   63.19
   4   1   5 1557.44   64.09
   4   1   5 1694.53   64.39
   5  -1   5 1639.64   63.99
   5  -1   5 1660.63   65.69
   5  -1   5 1617.14   63.99
   5   1   5 1605.94   64.49
   5   1   5 1643.64   64.79
  -6  -1  -5  361.06   17.50
   6  -1   5  346.37   16.80
   6  -1   5  343.77   18.70
   6  -1   5  333.27   16.80
   6   1   5  344.77   19.10
  -6   1  -5  362.26   18.00
   7  -1   5  221.08   12.80
  -7  -1  -5  227.48   13.50
   7  -1   5  217.08   13.00
   7  -1   5  210.88   14.40
  -7   1  -5  230.68   13.90
   7   1   5  229.58   15.30
   8  -1   5  493.45   22.90
  -8  -1  -5  505.15   23.30
   8  -1   5  462.95   23.30
   8  -1   5  471.95   24.70
  -8   1  -5  484.55   24.10
   8   1   5  499.35   25.20
   8   1   5  489.75   25.50
   8   1   5  498.15   25.20
   9  -1   5  104.99   10.40
   9  -1   5  104.99   12.20
   9  -1   5   98.79   10.10
   9  -1   5  102.29   11.90
  -9  -1  -5   94.09   11.30
   9   1   5  111.19   13.10
   9   1   5  113.09   13.10
   9   1   5   94.99   12.10
  -9   1  -5  115.49   12.00
  10  -1   5  109.29   17.00
  10  -1   5  106.29   13.50
  10  -1   5  118.89   12.90
  10  -1   5  111.09   11.00
  10   1   5   90.59   10.90
 -10   1  -5  121.39   13.90
  10   1   5  121.39   13.80
  10   1   5  118.69   14.00
  11  -1   5    4.30    7.10
  11  -1   5   14.20    9.10
  11  -1   5    3.40    6.60
  11  -1   5    9.90    6.10
  11  -1   5  -21.20    9.40
  11   1   5   10.10    7.60
  11   1   5   14.50    7.90
  11   1   5  -24.30   16.40
  11   1   5    8.40    7.80
  12  -1   5  101.59   12.40
  12  -1   5   89.29   10.80
  12  -1   5   96.69   15.40
  12   1   5   90.49   13.10
  12   1   5   50.49   11.10
  12   1   5   74.69   11.00
  13  -1   5    2.50    7.90
  13  -1   5   -1.40    5.90
  13  -1   5  -28.10    9.60
  13   1   5    9.30    8.10
  13   1   5    8.30    9.90
  13   1   5   -3.90    7.30
  14  -1   5   69.89   10.70
  14  -1   5   66.09   10.40
  14   1   5   54.99   11.10
  14   1   5   64.89   11.70
  14   1   5   30.00   13.30
  15  -1   5   37.40    9.70
  15  -1   5   43.70    8.40
  15   1   5   29.10    8.70
  15   1   5   28.70    9.30
  16  -1   5   67.59   10.10
  16  -1   5   76.69   11.30
  16   1   5   55.99   11.80
  16   1   5   40.60    9.50
  18  -2  -5    4.20    6.90
  18  -2  -5    6.50    5.00
  18  -2  -5   12.30    7.20
  18   2  -5    3.70    5.20
  18   2  -5   -2.60    5.10
  17  -2  -5   37.20    8.70
  17  -2  -5   40.20    7.90
  17  -2  -5   40.40   10.60
  17   2  -5    4.60    7.70
  17   2  -5   22.60    7.00
  17   2  -5   29.90    8.20
  16  -2  -5   50.29    8.90
  16  -2  -5   51.69   10.50
  16  -2  -5   51.39   11.90
  16   2  -5   33.40    9.90
  16   2  -5   34.90    9.50
  16   2  -5   29.70    7.20
  15  -2  -5   15.00    9.40
  15  -2  -5   24.60    9.30
  15  -2  -5   15.30    9.80
  15  -2  -5    9.00    5.50
  15   2  -5    9.20    6.30
  15   2  -5    3.60    8.00
  15   2  -5    6.40    7.50
  14  -2  -5   34.70   10.40
  14  -2  -5   51.49   11.40
  14  -2  -5   34.20    7.20
  14  -2  -5   25.10    8.70
  14   2  -5   35.10    8.90
  14   2  -5   32.20   10.00
  14   2  -5   18.20    9.30
  13  -2  -5  226.88   17.70
  13  -2  -5  246.88   19.20
  13  -2  -5  252.07   21.10
 -13  -2   5  211.18   20.40
  13  -2  -5  235.98   15.30
  13   2  -5  204.68   19.20
  13   2  -5  203.48   17.70
  13   2  -5  210.58   19.30
  12  -2  -5  165.78   16.40
 -12  -2   5  161.88   15.10
  12  -2  -5  164.48   13.00
  12  -2  -5  156.98   13.80
  12  -2  -5  156.38   17.90
  12   2  -5  145.39   15.80
  12   2  -5  137.59   16.90
 -11  -2   5  460.45   31.00
  11  -2  -5  398.26   22.70
  11  -2  -5  407.96   24.70
 -11  -2   5  392.06   21.20
  11  -2  -5  387.46   25.80
  11   2  -5  417.96   26.90
  11   2  -5  427.66   25.40
  11   2  -5  373.56   24.80
 -11   2   5  454.75   24.10
  10  -2  -5  164.38   13.30
 -10  -2   5  186.28   13.80
  10  -2  -5  194.48   19.20
  10  -2  -5  172.48   15.80
 -10  -2   5  201.28   18.70
  10  -2  -5  185.28   13.30
  10   2  -5  192.68   18.70
  10   2  -5  186.48   18.30
  10   2  -5  170.98   17.50
 -10   2   5  189.08   13.20
 -10   2   5  194.88   13.80
   9  -2  -5  140.39   17.00
   9  -2  -5  150.78   16.50
  -9  -2   5  152.18   15.30
   9  -2  -5  134.49   14.00
  -9   2   5  141.79   11.50
  -9   2   5  153.48   11.00
   9   2  -5  124.39   15.50
   9   2  -5  152.38   17.30
  -8  -2   5 1011.40   44.90
   8  -2  -5  985.30   42.90
   8   2  -5  400.56   18.30
  -7  -2   5  286.47   18.00
   7  -2  -5  304.87   16.60
   7   2  -5  279.77   13.90
  -7   2   5  307.37   15.40
   7   2  -5  272.77   16.50
  -6  -2   5  862.61   39.10
   6  -2  -5  910.61   37.90
  -6   2   5  813.52   34.60
   6   2  -5  785.12   32.50
  -6   2   5  844.52   34.00
  -5  -2   5  731.83   31.40
   5  -2  -5  747.53   31.70
  -5  -2   5  748.83   33.30
   5   2  -5  745.93   31.10
  -5   2   5  810.02   32.50
  -4  -2   5 1477.85   58.49
  -4  -2   5 1371.16   56.59
   4  -2  -5 1450.75   57.19
   4   2  -5 1365.16   54.19
  -4   2   5 1452.95   55.69
   3  -2  -5    7.10    4.30
   3  -2  -5    8.90    4.00
  -3  -2   5    2.60    4.00
  -3  -2   5    8.80    4.70
  -3   2   5    6.30    3.60
   3   2  -5    7.80    1.90
  -2  -2   5  836.92   33.70
   2  -2  -5  787.02   32.30
  -2  -2   5  763.62   32.50
   2  -2  -5  769.72   33.60
  -2   2   5  754.62   31.00
   2   2  -5  762.12   29.80
   1  -2  -5  317.87   16.40
  -1  -2   5  310.67   15.10
  -1  -2   5  309.67   15.50
   1   2  -5  325.37   14.20
  -1   2   5  312.47   14.90
   0  -2  -5  274.87   15.00
   0  -2   5  259.67   13.60
   0  -2   5  288.77   13.90
   0   2  -5  278.57   13.50
   0   2   5  304.07   14.00
  -1  -2  -5  162.68   11.60
   1  -2   5  161.88   10.00
   1  -2   5  168.58    9.50
  -1   2  -5  164.38    9.60
   2  -2   5  119.49    8.90
  -2  -2  -5  107.69   10.10
   2  -2   5  107.29    7.10
   2   2   5  116.89   10.10
  -2   2  -5  121.89    8.60
   3  -2   5  111.79    9.00
  -3  -2  -5  115.89   10.40
   3   2   5  140.29   17.80
  -3   2  -5  130.89    9.30
   4  -2   5  397.46   18.80
   4  -2   5  398.06   20.00
  -4  -2  -5  408.36   21.00
  -4   2  -5  417.76   19.90
   4   2   5  429.16   21.40
   4   2   5  393.46   20.70
   5  -2   5    4.60    4.30
  -5  -2  -5    3.50    5.70
   5  -2   5    2.30    4.80
   5   2   5    7.20    6.80
  -5   2  -5    3.40    3.90
   5   2   5   -2.90    7.50
   6  -2   5  531.75   24.60
   6  -2   5  569.24   26.40
  -6  -2  -5  554.74   27.10
   6   2   5  543.75   25.80
  -6   2  -5  512.65   24.70
   6   2   5  484.95   24.40
   7  -2   5  587.84   27.30
  -7  -2  -5  611.44   31.20
   7  -2   5  556.64   25.60
   7  -2   5  603.54   27.80
   7   2   5  611.64   29.40
   7   2   5  565.84   30.40
   7   2   5  625.84   30.30
  -7   2  -5  589.04   28.40
   7   2   5  599.94   28.00
   8  -2   5  137.59   16.70
   8  -2   5  129.69   10.60
  -8  -2  -5  116.79   14.20
   8  -2   5  123.49   11.90
   8  -2   5  119.69   10.00
   8  -2   5  112.29   11.30
   8   2   5  133.19   14.80
  -8   2  -5  101.59   12.40
   8   2   5  123.99   12.90
   8   2   5  128.19   14.70
   8   2   5  132.79   18.30
   9  -2   5   34.40    7.50
   9  -2   5    5.80    5.60
  -9  -2  -5    3.90   11.60
   9  -2   5   11.00    9.80
   9  -2   5   25.70    6.80
  -9   2  -5   24.10   10.00
   9   2   5   14.30   12.50
   9   2   5   22.10    9.30
   9   2   5   16.50    8.20
   9   2   5   28.00    9.30
  10  -2   5  433.86   22.50
  10  -2   5  413.26   23.30
  10  -2   5  392.76   24.80
  10  -2   5  383.46   26.50
  10   2   5  378.46   27.60
  10   2   5  414.66   26.80
  10   2   5  406.46   24.80
  10   2   5  393.76   24.20
  11  -2   5   87.39   15.80
  11  -2   5   94.19   11.20
  11  -2   5  111.99   14.00
  11   2   5   97.29   14.70
  11   2   5  111.19   14.90
  11   2   5   89.89   12.90
  12  -2   5   12.10   13.60
  12  -2   5   12.80   10.10
  12  -2   5   28.90    7.50
  12  -2   5   29.70    9.80
  12   2   5   12.80   10.10
 -12   2  -5   18.70   10.80
  12   2   5   40.60   10.70
  12   2   5  -20.70    9.80
  12   2   5   27.20   10.70
  13  -2   5  183.68   17.00
  13  -2   5  214.88   16.60
 -13   2  -5  180.68   19.20
  13   2   5  127.79   19.40
  13   2   5  182.08   22.50
  13   2   5  189.28   18.20
  14  -2   5  224.08   18.40
  14  -2   5  208.68   15.60
  14   2   5  177.18   18.10
  14   2   5  198.08   16.80
  15  -2   5   26.30   12.60
  15  -2   5   28.10   11.30
  15   2   5   27.10    9.20
  15   2   5   31.90    9.40
  16  -2   5   29.40    7.00
  16  -2   5   20.10    9.60
  16   2   5   27.70    7.50
  16   2   5   18.40    8.10
  17  -3  -5   93.49    8.90
  17  -3  -5   68.09   10.00
  17  -3  -5   72.29   10.80
  17   3  -5   77.19    9.90
  17   3  -5   40.50    7.80
  17   3  -5   43.50    7.30
  16  -3  -5   12.80    5.50
  16  -3  -5    2.70    8.20
  16  -3  -5    9.90    8.30
  16   3  -5    1.80    5.70
  16   3  -5    0.50    6.00
  15  -3  -5   10.80    9.30
  15  -3  -5   -3.60    9.50
  15  -3  -5    4.60    5.20
  15   3  -5    1.70    6.30
  15   3  -5   -2.60    8.20
  15   3  -5    4.20    8.00
  14  -3  -5   33.30    9.40
  14  -3  -5   39.00    8.00
 -14  -3   5   -1.80   12.20
  14  -3  -5   51.69   11.30
  14  -3  -5   26.60   11.20
  14   3  -5   24.20    9.30
  14   3  -5   20.80    9.70
  14   3  -5   20.70    7.20
 -13  -3   5   16.70   10.30
  13  -3  -5    3.60    4.90
  13  -3  -5   15.20    9.80
  13  -3  -5   15.60   11.20
  13  -3  -5   17.60    8.60
  13   3  -5    8.40    9.40
  13   3  -5   10.50    6.70
  13   3  -5    0.90    8.00
  12  -3  -5   41.30    8.70
  12  -3  -5   77.89   15.70
 -12  -3   5   79.99   11.40
  12  -3  -5   53.69    8.30
  12  -3  -5   62.89   11.80
  12   3  -5   40.10    9.60
  12   3  -5   34.20   10.00
  12   3  -5   57.29   11.20
 -11  -3   5   72.29   11.10
  11  -3  -5   80.59   12.70
  11  -3  -5   80.49    8.10
  11  -3  -5   75.89   12.30
  11  -3  -5  101.19   16.90
  11   3  -5   83.29   13.30
  11   3  -5   70.89   12.10
  11   3  -5   60.79   13.10
  10  -3  -5   12.20    5.90
  10  -3  -5    6.30    6.40
  10  -3  -5   11.40   10.10
  10  -3  -5    6.30    8.60
 -10  -3   5   13.30    7.90
  10   3  -5   -1.10    9.90
 -10   3   5    8.50    6.90
  10   3  -5   12.10    8.60
   9  -3  -5    2.50    5.20
   9  -3  -5    2.10    9.30
   9  -3  -5    1.50    6.80
  -9  -3   5    4.80   11.60
  -9  -3   5   27.60   11.30
   9  -3  -5   -3.80    5.60
   9   3  -5    6.70   10.30
   9   3  -5    6.70    6.10
   9   3  -5    5.70    8.60
  -9   3   5    2.90    6.00
  -9   3   5   -7.90    5.40
   9   3  -5  -11.00    7.60
  -8  -3   5  110.29   12.00
   8  -3  -5   95.39   12.40
  -8  -3   5  122.59   15.50
   8  -3  -5  121.59   15.60
   8  -3  -5  114.59   11.70
   8  -3  -5  119.59   11.20
  -8   3   5   93.09    9.90
   8   3  -5  114.59   13.60
  -8   3   5  116.49   11.70
   8   3  -5   75.89   10.40
   8   3  -5   95.09   13.10
  -7  -3   5  558.54   30.10
   7  -3  -5  551.34   30.00
   7  -3  -5  542.75   26.70
   7  -3  -5  576.74   27.20
  -7  -3   5  575.44   26.80
   7  -3  -5  536.05   32.60
  -7   3   5  529.65   25.20
   7   3  -5  514.85   26.10
  -7   3   5  568.04   26.30
   7   3  -5  548.25   29.30
  -6  -3   5  280.67   18.80
  -6  -3   5  258.77   15.90
   6  -3  -5  275.17   16.60
   6  -3  -5  285.77   22.80
   6  -3  -5  271.47   17.50
   6   3  -5  220.18   16.10
  -6   3   5  272.87   14.80
  -6   3   5  256.97   14.50
   6   3  -5  203.28   13.20
   6   3  -5  243.58   17.60
  -5  -3   5  629.44   28.10
   5  -3  -5  624.54   28.50
  -5  -3   5  589.84   30.40
  -5   3   5  622.64   27.30
   5   3  -5  586.34   28.00
  -5   3   5  579.64   27.00
  -4  -3   5  326.57   19.50
   4  -3  -5  321.07   18.30
  -4  -3   5  314.57   17.20
   4  -3  -5  324.97   17.60
  -4   3   5  311.07   17.30
   4   3  -5  359.06   26.50
   3  -3  -5  635.24   30.40
  -3  -3   5  614.74   30.70
  -3  -3   5  675.33   29.20
   3  -3  -5  676.03   29.30
  -3   3   5  650.93   28.10
  -3   3   5  640.74   29.00
   3   3  -5  632.34   25.60
   2  -3  -5  160.18   12.90
  -2  -3   5  176.18   12.10
  -2  -3   5  161.08   12.90
   2  -3  -5  170.78   11.80
   2   3  -5  157.48    8.90
  -2   3   5  154.18   10.40
  -2   3   5  161.48   12.20
  -1  -3   5   16.30    5.30
  -1  -3   5   11.80    5.50
   1  -3  -5   15.40    5.70
  -1   3   5   18.70    6.30
  -1   3   5   15.50    4.50
   1   3  -5   15.10    3.80
   1   3  -5   18.60    7.40
   0  -3   5   94.69    9.00
   0  -3   5   86.99    9.70
   0  -3  -5   80.69   10.30
   0   3  -5  120.19   11.90
   0   3  -5   96.29    8.40
   0   3   5  102.19    8.60
   0   3   5   84.89   10.00
  -1  -3  -5  487.15   26.70
   1  -3   5  562.64   24.50
   1  -3   5  558.14   24.10
  -1   3  -5  565.04   25.00
   1   3   5  565.94   26.20
   1   3   5  583.74   25.00
  -1   3  -5  523.35   27.40
   2  -3   5  112.09    9.20
   2  -3   5  129.09    9.60
  -2  -3  -5  119.99   12.40
   2   3   5  113.29   10.50
  -2   3  -5  109.69    9.30
  -3  -3  -5   90.49   11.80
   3  -3   5   92.29    9.00
   3   3   5   90.39   10.50
  -3   3  -5   93.89    9.30
   3   3   5   92.09   10.60
   4  -3   5   93.09    9.30
  -4  -3  -5   71.99   10.20
  -4   3  -5  105.89   10.50
   4   3   5  111.49   11.30
   4   3   5   92.79   11.60
  -5  -3  -5  106.59   13.20
   5  -3   5  101.69   10.10
   5  -3   5  104.29   10.00
   5  -3   5  102.89   11.60
   5  -3   5  110.99   14.40
  -5   3  -5  105.09   11.50
   5   3   5  102.79   13.00
   5   3   5  111.19   10.80
   5   3   5  112.69   14.60
   5   3   5  109.59   12.90
   5   3   5  108.59   11.00
  -6  -3  -5  133.69   15.80
   6  -3   5  139.89   12.10
   6  -3   5  136.99   13.10
   6  -3   5  121.39   10.90
   6  -3   5  130.79   10.70
   6  -3   5  125.19   16.00
   6   3   5  137.49   12.90
   6   3   5  132.59   12.10
   6   3   5  143.49   15.30
  -6   3  -5  133.39   13.20
   6   3   5  129.29   13.60
   7  -3   5  146.09   11.20
   7  -3   5  140.99   13.50
   7  -3   5  133.09   11.10
   7  -3   5  142.29   12.40
  -7  -3  -5  139.19   18.50
   7  -3   5  163.38   19.50
   7   3   5  143.39   14.90
   7   3   5  154.98   16.20
   7   3   5  148.69   12.70
   7   3   5  149.49   13.30
   7   3   5  153.38   16.70
  -7   3  -5  107.89   12.50
   8  -3   5  389.76   28.60
   8  -3   5  410.26   21.20
   8  -3   5  399.76   19.60
  -8  -3  -5  409.66   31.10
   8  -3   5  400.06   23.60
   8   3   5  376.16   21.70
   8   3   5  411.96   25.30
   8   3   5  398.36   24.70
   8   3   5  395.46   23.80
   9  -3   5  428.86   20.90
   9  -3   5  446.56   22.80
   9  -3   5  446.06   30.30
   9  -3   5  414.26   25.10
   9   3   5  364.36   26.90
   9   3   5  407.16   26.20
   9   3   5  408.76   25.30
   9   3   5  399.36   25.30
  10  -3   5   66.89   14.90
  10  -3   5   47.20   14.60
  10  -3   5   78.49    7.60
  10  -3   5   53.69    8.60
  10   3   5   84.79   13.60
  10   3   5   45.30   11.80
  10   3   5   70.89   14.10
  10   3   5   71.79   14.00
  11  -3   5   51.49   14.50
  11  -3   5   67.39   11.10
  11  -3   5   62.09    9.00
  11  -3   5   65.99   14.50
  11   3   5   56.79   12.10
  11   3   5   62.59   13.00
  11   3   5   58.69   13.40
  11   3   5   32.50   12.70
  12  -3   5   39.70    9.40
  12  -3   5   35.20    7.40
  12  -3   5   30.20   25.40
  12  -3   5   37.90   13.40
  12   3   5   38.70   14.50
  12   3   5   34.40   11.20
  12   3   5   33.70    9.70
  12   3   5   28.50   10.20
 -12   3  -5   47.20   11.80
  13  -3   5   -0.40    5.40
  13  -3   5    5.20    8.90
  13  -3   5   13.80   12.90
 -13   3  -5    7.00    8.90
  13   3   5    6.00    7.60
  13   3   5   12.70    9.10
  13   3   5  -12.60    8.50
  14  -3   5   -5.10    5.00
  14  -3   5   -6.00    7.20
  14  -3   5   -3.40    6.90
  14   3   5   -1.20    7.00
  14   3   5   10.50    8.50
  14   3   5    3.20    7.60
 -14   3  -5   13.50   16.40
  15  -3   5  -14.00   10.00
  15  -3   5   26.30    6.30
  15   3   5   12.10    7.20
  15   3   5   15.00   13.70
  16   4  -5    5.60    4.70
  15  -4  -5   10.00    4.50
  15  -4  -5   17.60    9.60
  15  -4  -5    9.90    8.10
  15   4  -5   19.40    9.00
  15   4  -5    7.90    6.10
  15   4  -5   13.10    6.70
  14  -4  -5    1.50    4.60
  14  -4  -5    1.70    8.80
  14  -4  -5    7.20   10.80
 -14  -4   5   -8.40   11.40
  14   4  -5   -0.40    8.40
  14   4  -5   -4.20    6.40
  14   4  -5    2.20    7.30
  13  -4  -5    6.90    9.50
  13  -4  -5   21.40   11.70
  13  -4  -5    7.30    4.80
 -13  -4   5    2.60    9.30
  13   4  -5    2.00    6.70
  13   4  -5   -5.60    6.70
  13   4  -5   10.80    8.60
  12  -4  -5   85.79   12.60
  12  -4  -5  151.68   18.60
  12  -4  -5  143.29   19.10
 -12  -4   5  146.19   14.80
  12  -4  -5  130.19   10.50
  12  -4  -5   97.59   13.50
  12   4  -5   94.59   12.60
  12   4  -5   84.39   12.40
  12   4  -5  103.09   13.80
  11  -4  -5   56.79   13.50
 -11  -4   5   90.39   21.00
  11  -4  -5   60.99   12.70
  11  -4  -5   82.09    9.10
  11  -4  -5   69.69   12.50
  11   4  -5   63.29   12.30
  11   4  -5   55.79   12.70
  11   4  -5   60.89   12.20
  10  -4  -5   -1.90   10.10
  10  -4  -5    9.60   10.80
  10  -4  -5    3.40    6.20
  10  -4  -5   -0.70    5.10
 -10  -4   5   -5.30    7.40
  10   4  -5    1.70    9.30
  10   4  -5    0.50    8.40
   9  -4  -5   13.20    6.90
   9  -4  -5   14.90   11.40
   9  -4  -5   18.80   10.60
  -9  -4   5   10.90    7.30
   9  -4  -5   12.60    7.70
   9   4  -5   12.10    9.80
   9   4  -5    9.60    8.70
  -9   4   5   18.50    8.00
   8  -4  -5  176.78   21.10
   8  -4  -5  175.98   16.30
   8  -4  -5  183.28   14.60
  -8  -4   5  191.98   16.30
   8  -4  -5  174.58   20.40
  -8   4   5  172.08   13.40
   8   4  -5  170.58   18.80
   8   4  -5  175.38   16.90
   7  -4  -5   25.30    8.00
   7  -4  -5   17.70    6.90
   7  -4  -5    9.60   10.20
  -7  -4   5   18.70    7.60
   7  -4  -5   26.10   10.70
   7   4  -5   23.10    9.70
   7   4  -5   -4.50    7.60
   7   4  -5   -2.10    8.40
  -7   4   5   21.90    7.50
  -6  -4   5   62.59   15.40
  -6  -4   5   43.30    8.50
   6  -4  -5   44.40    8.50
   6  -4  -5   52.29   12.30
   6  -4  -5   53.49    9.90
   6  -4  -5   47.80   12.50
  -6   4   5   49.80    9.10
  -6   4   5   41.90    8.50
   6   4  -5   38.90   10.40
   6   4  -5   51.29   16.20
   5  -4  -5   29.50    7.60
   5  -4  -5   35.40    8.50
   5  -4  -5   24.90   12.20
   5  -4  -5   28.40   10.60
  -5  -4   5   18.10    7.00
  -5   4   5   16.90   17.80
  -5   4   5   20.20    6.30
   5   4  -5   21.70    9.20
  -5   4   5   26.90    6.40
   5   4  -5   24.00    8.00
   4  -4  -5  160.68   15.30
  -4  -4   5  143.29   12.90
   4  -4  -5  174.68   21.20
   4  -4  -5  143.79   18.10
  -4  -4   5  131.29   16.30
   4  -4  -5  145.49   13.40
   4  -4  -5  153.18   14.50
   4   4  -5  132.49   13.30
   4   4  -5  143.19   11.60
   4   4  -5  128.59   13.60
  -4   4   5  151.58   12.40
  -4   4   5  121.79   12.30
   4   4  -5  138.49   15.20
  -4   4   5  141.69   17.90
   3  -4  -5   -1.30    6.20
   3  -4  -5    7.20    8.20
   3  -4  -5   -7.30   10.20
  -3  -4   5   15.50    8.20
   3  -4  -5    6.10    5.50
   3  -4  -5    6.80    6.60
  -3  -4   5   12.40    6.20
  -3   4   5   11.50   11.20
   3   4  -5   12.90    9.00
  -3   4   5    8.90    5.50
  -3   4   5    7.20    4.80
   3   4  -5   11.50    7.90
   3   4  -5    5.90    4.60
   3   4  -5   10.20    7.50
   2  -4  -5  291.27   17.70
  -2  -4   5  271.87   19.50
  -2  -4   5  297.47   16.60
   2  -4  -5  281.97   20.60
   2  -4  -5  271.77   19.30
   2   4  -5  268.97   19.30
   2   4  -5  298.57   18.70
   2   4  -5  221.28   17.50
  -2   4   5  236.38   21.50
  -2   4   5  283.47   16.40
  -2   4   5  316.57   17.20
  -1  -4   5   18.30    6.90
  -1  -4   5   18.90    6.20
   1  -4  -5   18.10    8.40
  -1  -4   5   28.90    9.70
   1  -4  -5   24.10   11.30
  -1   4   5    6.10    5.10
   1   4  -5   14.90    9.80
   1   4  -5   16.40    7.00
   1   4  -5    5.80    5.50
  -1   4   5   12.20    6.10
  -1   4   5   12.40    8.30
   0  -4  -5   15.50    7.30
   0  -4   5    4.40    7.90
   0  -4   5   11.60    6.00
   0  -4   5   12.40    8.00
   0   4   5    8.40    4.90
   0   4  -5   12.20    8.20
   0   4  -5    3.80    9.20
   0   4   5   11.60    5.50
   1  -4   5   16.70    7.40
   1  -4   5   51.29   10.90
  -1  -4  -5   39.10   10.60
   1  -4   5   27.90    6.50
   1   4   5   30.40    8.60
   1   4   5   36.50    8.00
  -1   4  -5   82.79   13.20
  -1   4  -5   37.90    7.90
  -1   4  -5   39.00    8.60
   1   4   5   40.60    8.10
   2  -4   5   18.30    6.20
   2  -4   5   16.70    7.60
   2  -4   5   -3.30    6.20
  -2  -4  -5   10.80    9.10
   2   4   5    3.80    7.80
   2   4   5   -1.20    5.20
  -2   4  -5   16.90    7.40
  -2   4  -5   10.40    6.50
   2   4   5   13.50    7.10
   3  -4   5    9.90    7.40
  -3  -4  -5   -4.20    8.40
   3  -4   5    7.20   10.40
   3  -4   5    9.80    5.70
   3   4   5   41.80   12.90
   3   4   5   24.70    9.90
  -3   4  -5   14.20    7.70
  -3   4  -5   19.60    8.60
   3   4   5   10.80    7.80
   3   4   5    2.40    6.70
   3   4   5    3.60    5.70
   4  -4   5   95.79   11.20
   4  -4   5   73.49   13.70
  -4  -4  -5   72.19   14.20
   4  -4   5  105.99   10.80
   4  -4   5  104.29   11.10
   4   4   5   89.29   10.30
  -4   4  -5  101.89   13.10
  -4   4  -5  105.19   13.10
   4   4   5   83.99   11.10
   4   4   5  101.19   13.00
   4   4   5   89.79   14.70
   4   4   5   79.79   11.10
   5  -4   5   49.90   10.20
   5  -4   5   75.59   15.40
   5  -4   5   66.09   13.20
   5  -4   5   52.29    9.30
   5  -4   5   59.29    8.10
   5   4   5   52.69    9.80
   5   4   5   76.49   10.70
   5   4   5   62.19   12.90
   5   4   5   63.29   12.00
   5   4   5   63.49   11.00
   6  -4   5   50.39    9.90
   6  -4   5   54.69   10.50
   6  -4   5   52.79    8.60
   6  -4   5   53.69   24.50
   6   4   5   65.49   11.90
   6   4   5   46.90   10.90
   6   4   5   40.90    8.60
   6   4   5   43.70   10.80
   7  -4   5   55.79    7.90
   7  -4   5   64.99   12.30
   7  -4   5   58.29    8.60
   7  -4   5   52.69   14.20
   7   4   5   61.99   11.20
   7   4   5   71.99    9.80
   7   4   5   37.60   11.90
   7   4   5   76.09   14.40
   7   4   5   47.20   11.70
   8  -4   5   68.79   14.30
   8  -4   5   66.59    9.50
   8  -4   5   57.39   14.60
   8  -4   5   65.29   12.70
   8   4   5   33.80   11.10
   8   4   5   66.29    8.40
   8   4   5   58.59   12.20
   8   4   5   80.39   13.50
   9  -4   5   36.70    7.00
   9  -4   5   38.20   15.30
   9  -4   5   40.10   12.20
   9  -4   5   45.70    7.10
   9   4   5   31.00   11.00
   9   4   5   36.90   13.80
   9   4   5   37.40   11.60
   9   4   5    1.20    8.00
  10  -4   5   11.00   19.10
  10   4   5    1.70   12.80
 -10   4  -5   16.90    8.80
  10   4   5   16.10   10.10
  11  -4   5  123.89   11.10
  11  -4   5  109.79   16.20
  11   4   5   96.09   15.30
 -11   4  -5  132.49   14.80
  11   4   5  102.39   13.80
  12  -4   5   25.00    6.40
  12  -4   5   13.30   11.30
  12  -4   5  -15.90   14.70
  12   4   5   20.20    8.90
 -12   4  -5   27.40    8.20
  12   4   5   14.80    8.60
  13  -4   5  133.49   11.40
  13  -4   5   95.99   13.80
 -13   4  -5  116.79   13.50
  13   4   5  102.09   12.60
  13   4   5  132.59   14.60
  14  -4   5   16.60    6.30
  14   4   5    9.00    6.60
 -14   4  -5   35.70    9.10
  14   4   5    8.60    7.10
  14  -5  -5   12.20    4.50
  14  -5  -5    2.90    8.80
  14   5  -5    6.40    4.80
  14   5  -5    3.90    5.20
  14   5  -5    4.90    6.70
  13  -5  -5   56.89    7.50
  13  -5  -5   59.29   13.40
 -13  -5   5   24.20   11.90
  13   5  -5   29.00    8.30
  13   5  -5   53.69    9.80
  13   5  -5   46.70    8.30
  12  -5  -5   -2.40   10.80
  12  -5  -5    5.80    4.40
 -12  -5   5    5.00    9.10
  12   5  -5    0.10    6.30
  12   5  -5    4.80    7.40
  12   5  -5   11.80    8.20
 -11  -5   5  105.89   12.80
  11  -5  -5   97.89   10.40
  11  -5  -5  108.09   10.40
  11  -5  -5   85.89   15.30
  11   5  -5   79.49   12.40
  11   5  -5   82.59   12.20
  11   5  -5   55.89   10.90
 -10  -5   5  140.79   15.90
  10  -5  -5  135.09   11.80
  10  -5  -5  146.89   20.20
  10   5  -5  101.89   14.30
  10   5  -5   95.39   14.20
   9  -5  -5    1.40    8.90
   9  -5  -5    8.50    9.30
   9  -5  -5   14.80   14.80
  -9  -5   5   -0.20    9.00
   9   5  -5   11.10    9.90
   9   5  -5    2.80    8.90
   8  -5  -5   76.39   10.00
   8  -5  -5   63.39   12.10
   8  -5  -5   79.19   16.60
  -8  -5   5   84.89   20.10
   8   5  -5   68.79   12.30
   8   5  -5   46.40   11.00
  -8   5   5   56.19    9.10
  -7  -5   5    8.00    8.20
   7  -5  -5   21.60    8.30
   7  -5  -5   16.60   13.80
   7  -5  -5    6.00    6.40
  -7   5   5   15.50    7.00
   7   5  -5    8.40    9.60
   7   5  -5    9.30   10.10
   6  -5  -5   -3.60   10.80
   6  -5  -5    4.00    7.20
  -6  -5   5    2.00    7.90
   6  -5  -5    9.70    8.30
   6   5  -5    2.10    9.00
  -6   5   5    7.90    6.90
  -6   5   5   12.20   12.80
   6   5  -5    5.70   10.80
   5  -5  -5   95.29   16.40
   5  -5  -5  124.59   13.60
   5  -5  -5  111.79   21.70
  -5  -5   5  124.59   14.30
   5   5  -5  117.39   15.70
  -5   5   5  128.09   16.30
  -5   5   5  113.49   12.50
  -4  -5   5   30.60   15.70
   4  -5  -5   26.60   12.50
   4  -5  -5   47.70   10.50
   4  -5  -5   31.50    9.00
  -4  -5   5   37.00    8.70
   4   5  -5    6.90    9.30
   4   5  -5   30.80   11.90
  -4   5   5   44.70   12.90
  -4   5   5   29.70    8.10
   3  -5  -5   20.50    8.60
  -3  -5   5   20.70    8.30
   3  -5  -5    6.10    8.90
  -3  -5   5    2.10   11.50
  -3   5   5   28.20   10.90
   3   5  -5   21.90    8.70
   3   5  -5   24.70   11.30
  -3   5   5   17.00    6.80
  -2  -5   5  203.18   16.00
  -2  -5   5  196.98   18.90
   2  -5  -5  178.18   17.70
   2  -5  -5  197.88   18.70
   2   5  -5  207.88   17.30
   2   5  -5  185.68   18.60
  -2   5   5  182.48   14.40
  -2   5   5  197.58   20.90
  -1  -5   5  360.16   28.50
   1  -5  -5  352.86   23.80
  -1  -5   5  366.46   21.20
   1   5  -5  362.26   22.50
  -1   5   5  327.97   21.50
  -1   5   5  339.27   19.90
   0  -5   5   98.29   15.20
   0  -5  -5   80.69   13.60
   0  -5   5   71.49    9.80
   0   5   5   66.79    9.40
   0   5  -5   58.29   10.80
   0   5   5   79.89   11.30
  -1  -5  -5   32.10   12.20
   1  -5   5   23.50    8.90
   1  -5   5   22.00    7.40
   1   5   5   21.10    8.70
  -1   5  -5   15.60    8.90
   1   5   5   16.40    7.90
   2  -5   5   25.30    7.70
  -2  -5  -5   22.80   13.20
   2  -5   5    9.90    7.60
  -2   5  -5    9.80    8.50
   2   5   5   18.20    8.10
   2   5   5   32.50   15.70
   2   5   5   18.30    9.60
   2   5   5   17.40    8.20
   3  -5   5   11.30    7.20
   3  -5   5    7.10    7.20
   3   5   5    0.20   10.70
   3   5   5    7.40    8.40
   3   5   5   24.90   15.70
   4  -5   5   16.40    8.90
   4  -5   5   12.60    9.20
   4  -5   5    3.70    6.40
   4   5   5   18.10    9.50
   4   5   5   10.10    7.80
  -4   5  -5   15.10    8.30
   4   5   5   12.70    8.20
   4   5   5    9.70   12.50
   5  -5   5    3.30    8.70
   5  -5   5    2.80    8.60
   5  -5   5    0.90    6.30
   5  -5   5    9.10    8.20
  -5   5  -5    6.70    7.80
   5   5   5   10.70    8.10
   5   5   5   11.10    7.60
   5   5   5   -6.60   11.60
   5   5   5    4.40   10.80
   6  -5   5   59.69    8.50
   6  -5   5   38.50   13.70
   6  -5   5   48.00    9.00
  -6   5  -5   40.80   10.30
   6   5   5   54.39    8.70
   6   5   5   51.09   14.20
   6   5   5   48.60   12.70
   7  -5   5   11.50    6.20
   7  -5   5    7.10   12.20
   7   5   5    4.50    7.70
   7   5   5   -3.00   11.20
   7   5   5  -21.80   12.20
  -7   5  -5    8.40    8.80
   8  -5   5   42.30    7.50
   8  -5   5   42.10   17.70
   8  -5   5   47.90    7.90
   8   5   5   33.40   16.90
   8   5   5   55.09    9.10
  -8   5  -5   49.80   13.50
   8   5   5   45.40   11.70
   9  -5   5   52.29    7.50
   9  -5   5   34.60    7.20
   9   5   5   35.50   10.70
  -9   5  -5   42.20   10.20
   9   5   5   48.20   11.20
  10  -5   5   15.00    6.80
  10  -5   5   11.10    5.70
  10  -5   5   10.90    9.50
 -10   5  -5   20.40    7.70
  10   5   5   20.50    9.60
  10   5   5   10.80    9.80
  11  -5   5    2.70    5.50
  11   5   5    8.80    8.10
 -11   5  -5    4.60    6.30
  11   5   5    6.10    8.40
  12  -5   5    6.70    5.60
  12   5   5   -2.00    7.30
  12   5   5   -3.80    6.60
 -12   5  -5   -0.50    6.00
  11  -6  -5    2.90    3.20
  11  -6  -5   -1.00    5.20
 -11  -6   5    4.70   10.00
  11   6  -5    1.50    5.20
  11   6  -5    6.60    7.10
  11   6  -5   11.00    6.30
  10  -6  -5   17.70    7.70
  10  -6  -5   25.70   11.80
 -10  -6   5   33.40    8.70
  10   6  -5    2.90    9.90
  10   6  -5   34.10    8.60
  10   6  -5   11.10    6.80
   9  -6  -5   50.89    7.80
  -9  -6   5   40.50   10.70
   9  -6  -5   35.50    6.80
   9   6  -5   24.40    9.40
   9   6  -5   36.80    9.50
  -8  -6   5   71.59   11.70
   8  -6  -5   46.60    7.70
   8   6  -5   29.40    9.70
   8   6  -5   40.80   10.20
  -7  -6   5   40.40   10.70
   7  -6  -5   39.30    7.70
   7   6  -5   40.80   10.20
  -7   6   5   33.50   24.30
   7   6  -5   37.60   10.60
  -6  -6   5   79.49   12.50
   6  -6  -5   52.69    8.80
   6   6  -5   55.99   11.40
  -6   6   5   84.69   16.80
   6   6  -5   63.99   11.90
  -6   6   5   80.09   10.70
   5  -6  -5   17.10    7.30
  -5  -6   5   42.50   10.00
  -5   6   5   28.50   12.80
  -5   6   5   31.50    8.40
   4  -6  -5    5.90    6.80
  -4  -6   5    9.00   11.70
   4  -6  -5   10.50   13.00
  -4  -6   5    4.50    8.80
  -4   6   5  -20.00   10.10
  -4   6   5  -14.50   10.20
  -4   6   5    1.10    7.20
   4   6  -5   25.90   12.40
   3  -6  -5   -2.90   13.00
  -3  -6   5   11.90   10.00
  -3  -6   5    7.80    8.30
   3  -6  -5    8.40   10.30
  -3   6   5   10.10    9.90
  -3   6   5  -11.40   12.90
   3   6  -5   15.30    9.90
  -3   6   5   10.40    7.20
  -2  -6   5  134.39   13.50
  -2  -6   5  129.69   14.50
   2  -6  -5  101.09   17.40
   1  -6  -5   95.39   19.90
  -1  -6   5  111.39   13.80
  -1   6   5   90.99   14.40
   1   6  -5  120.09   15.20
  -1   6   5  114.19   12.80
   0  -6  -5   24.80   15.00
   0  -6   5   16.40    9.50
   0  -6  -5    9.50    9.00
   0  -6  -5   10.30   12.50
   0   6   5   23.10   15.50
   0   6  -5   15.70    9.10
   0   6   5   12.20    7.20
   0   6   5   12.80   13.50
   1  -6   5   24.80   10.10
   1  -6   5   34.40   12.00
  -1  -6  -5   29.50   10.80
  -1  -6  -5   18.80    9.40
  -1  -6  -5   33.00   22.20
   1   6   5   24.10    8.10
  -1   6  -5   38.10   10.20
   2  -6   5    3.80    6.90
  -2  -6  -5   -4.10    8.70
  -2  -6  -5    2.70   12.40
   2  -6   5   19.70    9.00
   2  -6   5  -10.30   11.40
  -2   6  -5   -1.50    7.70
   2   6   5    3.60    6.80
   2   6   5   -1.30    6.70
   2   6   5   28.20   15.40
   3  -6   5   59.59    8.90
  -3  -6  -5   72.39   12.40
  -3  -6  -5   58.39   18.50
   3  -6   5   31.80   13.90
   3   6   5   23.70   17.10
   3   6   5   48.70    9.60
   3   6   5   76.79   18.60
   3   6   5   66.79    9.90
  -3   6  -5   70.39   12.20
   4  -6   5   13.20   15.10
   4  -6   5   31.20    7.20
  -4  -6  -5   29.10   10.90
   4   6   5   31.60    8.10
  -4   6  -5   16.30    8.90
   4   6   5   25.00   13.10
  -5  -6  -5   48.20   11.10
   5  -6   5   33.10    7.30
   5   6   5   16.50   13.00
  -5   6  -5   32.30   12.00
   5   6   5   38.40    7.70
   6  -6   5   43.90    7.60
  -6  -6  -5   62.89   12.50
   6   6   5   49.80    8.80
  -6   6  -5   28.30    9.40
   6   6   5   40.00   11.90
  -7  -6  -5   19.80   10.80
   7  -6   5   35.20    6.70
   7   6   5   29.80    7.20
   7   6   5    4.00   19.10
  -7   6  -5   13.20    7.90
   8  -6   5    8.00    5.90
  -8  -6  -5   -6.90   10.00
   8   6   5    0.40    8.50
  -8   6  -5    6.90    7.20
   8   6   5    6.90    9.10
  -9  -6  -5   17.20    8.90
   9  -6   5   18.70    6.20
  -9   6  -5   20.30    6.60
   9   6   5   10.20    7.20
   9   6   5   11.20    8.30
  -6  -7   5   -7.80   15.70
   6  -7  -5    4.80    3.80
   6  -7  -5    5.60    5.20
   6   7  -5   16.70    7.80
  -5  -7   5   -5.40    7.50
   5  -7  -5   -1.10    4.80
   5   7  -5   -3.60    7.40
  -5   7   5    0.80    8.80
  -4  -7   5   22.40    8.80
  -4  -7   5   -7.50   11.40
   4  -7  -5   21.20    6.40
  -4   7   5   31.00    9.70
   4   7  -5   15.90    8.30
  -3  -7   5   -7.00    8.50
   3  -7  -5    5.70   11.70
  -3  -7   5   -6.60    7.80
   3   7  -5    6.30    8.60
  -3   7   5    2.70    7.90
  -2  -7   5   38.60   11.10
   2  -7  -5   26.50    7.80
  -2  -7   5   33.30    8.50
  -2   7   5    3.80   18.70
   2   7  -5   14.80   10.30
   1  -7  -5   40.60    8.30
  -1  -7   5   65.49   11.40
  -1  -7   5   39.10    8.20
  -1   7   5   46.20    8.90
   0  -7   5   -1.30    6.60
   0  -7  -5   -3.10    6.30
   0  -7   5   40.50   18.70
   0   7  -5   -8.90    9.30
   0   7   5   11.00    7.00
   1  -7   5   32.70    9.80
  -1  -7  -5   36.10    8.60
  -1   7  -5   15.60   10.30
   1   7   5   39.30    8.40
  -2  -7  -5   -3.70    9.50
   2  -7   5    0.40    5.70
   2   7   5    2.60    6.40
  -2   7  -5    3.80   10.40
   3  -7   5    5.20    5.80
   3   7   5   11.20    7.40
  -3   7  -5    6.20    8.90
   4  -7   5   38.40    6.40
  -4   7  -5   33.80    8.20
   4   7   5   38.50    6.70
  18   0  -6   62.59    9.80
  18   0  -6   60.09   11.70
  17   0  -6   26.60    8.30
  17   0  -6   37.40    9.20
  16   0  -6   85.89   11.90
  16   0  -6   89.29   12.80
  15   0  -6  132.19   15.50
  15   0  -6  112.29   16.00
  15   0  -6  130.69   14.20
  14   0  -6   70.99   12.20
  14   0  -6   82.89   13.20
  14   0  -6   59.29    9.80
  13   0  -6  105.49   14.60
  13   0  -6  101.59   12.70
  13   0  -6   90.39   11.30
 -12   0   6    9.10    9.20
  12   0  -6    6.80    6.90
  12   0  -6   -4.70    5.80
  12   0  -6   -7.50    6.60
  12   0  -6    2.60    5.90
  11   0  -6    4.80    7.80
  11   0  -6   -3.70    4.40
  11   0  -6  -13.30    6.90
  11   0  -6    1.50    6.80
  10   0  -6  153.28   13.50
  10   0  -6  146.59   15.30
  10   0  -6  140.29   11.90
 -10   0   6  132.79    8.30
   9   0  -6   43.60    6.10
  -9   0   6   58.79    5.20
  -8   0   6  601.74   24.50
   8   0  -6  622.14   28.50
  -7   0   6  121.49    6.90
   7   0  -6  128.99   10.20
   6   0  -6  498.65   20.10
   6   0  -6  477.95   22.30
  -6   0   6  484.55   19.70
  -5   0   6  301.37   12.80
   5   0  -6  302.17   15.00
   5   0  -6  309.07   13.30
  -4   0   6   59.09    4.40
   4   0  -6   61.09    5.00
   4   0  -6   59.09    6.30
   3   0  -6  250.27   11.10
   3   0  -6  241.28   11.70
  -2   0   6  517.75   20.80
   2   0  -6  536.85   21.90
   2   0  -6  558.14   21.80
  -2   0   6  539.05   23.30
   1   0  -6 1410.26   51.89
  -1   0   6 1323.07   51.29
  -1   0   6 1313.07   52.99
   0   0   6   29.20    4.60
   0   0   6   29.30    3.60
   0   0  -6   23.00    3.30
   0   0   6   19.20    4.00
   1   0   6   22.90    4.00
   1   0   6   28.10    4.30
   1   0   6   28.00    4.30
   2   0   6  139.19    9.00
   2   0   6  136.49    8.30
   2   0   6  142.89    9.00
   3   0   6   99.39    6.90
   3   0   6  101.49    8.40
   3   0   6  103.19    7.90
   3   0   6   83.69    4.50
   4   0   6   46.70    4.70
   4   0   6   45.10    5.90
   4   0   6   41.00    6.60
   4   0   6   44.90    4.00
   5   0   6  844.72   35.30
   5   0   6  825.82   34.20
   5   0   6  796.12   32.60
   6   0   6  304.17   14.70
   6   0   6  352.46   18.20
   7   0   6   26.80    7.20
   8   0   6  425.56   22.10
   8   0   6  359.16   26.00
   9   0   6  151.28   13.70
   9   0   6  143.39   14.30
  -9   0  -6  129.09   13.50
   9   0   6  139.29   12.50
  10   0   6   56.49    9.30
  10   0   6   77.49   10.60
  10   0   6   55.29   11.10
  11   0   6  265.87   17.70
  11   0   6  245.18   18.50
  11   0   6  275.07   19.20
  12   0   6   78.19   11.80
  12   0   6   76.69   10.30
  13   0   6   21.30   10.70
  13   0   6   11.70    7.90
  13   0   6   16.70    7.60
  14   0   6   33.60    9.10
  14   0   6   35.90    9.50
  15   0   6    1.20    8.40
  15   0   6    1.00    7.20
  16   0   6   -1.50    6.90
  16   0   6    1.30    7.10
  18  -1  -6   11.90    6.90
  18  -1  -6   -0.40    7.30
  18  -1  -6   -6.30    5.60
  18   1  -6    1.10    5.10
  18   1  -6    2.40    5.90
  17  -1  -6   85.19    9.70
  17  -1  -6   62.39   10.90
  17  -1  -6   60.69    9.90
  17   1  -6   61.19   10.70
  17   1  -6   57.79    9.90
  16  -1  -6   75.99    8.90
  16  -1  -6   61.39   10.30
  16  -1  -6   71.69   11.50
  16   1  -6   73.39   12.20
  16   1  -6   41.00    9.10
  15  -1  -6   69.49   12.80
  15  -1  -6   66.39   12.90
  15  -1  -6   67.59   11.30
  15  -1  -6   83.79    9.60
  15   1  -6   51.09    9.20
  15   1  -6   70.39   11.40
  14  -1  -6   16.60    8.20
  14  -1  -6   25.00    9.70
  14  -1  -6   20.70    6.60
  14  -1  -6    9.60    8.90
  14   1  -6   11.50    7.30
  14   1  -6    9.40    9.50
  14   1  -6   11.60   10.80
  14   1  -6   14.60    8.60
  13  -1  -6   82.69   12.30
  13  -1  -6   69.59    9.20
  13  -1  -6   73.69   12.90
  13  -1  -6   74.79   12.20
  13   1  -6   48.20    9.60
  13   1  -6   48.70   10.90
  13   1  -6   59.69   10.60
  12  -1  -6   46.20   10.40
  12  -1  -6   30.10    8.50
  12  -1  -6   36.90    7.50
  12  -1  -6   42.60    9.40
  12   1  -6   28.20    9.10
  12   1  -6   25.80    9.80
  12   1  -6   31.30   12.30
  12   1  -6   32.60    8.40
  11  -1  -6  175.68   15.10
 -11  -1   6  197.18   17.50
  11  -1  -6  210.48   17.60
  11  -1  -6  189.78   14.50
  11  -1  -6  191.38   14.50
  11   1  -6  167.08   17.70
 -11   1   6  195.58   13.10
  11   1  -6  195.58   15.90
  11   1  -6  205.98   18.30
  10  -1  -6   12.70    5.00
 -10  -1   6   12.20    6.20
 -10  -1   6   14.60    6.40
  10  -1  -6    0.60    7.00
  10  -1  -6   20.80    6.80
  10   1  -6   22.00    9.10
  10   1  -6   15.10    6.80
  10   1  -6    9.10    8.30
 -10   1   6   21.60    5.30
   9  -1  -6  408.06   21.40
  -9  -1   6  412.86   19.90
  -9  -1   6  439.56   23.10
   9   1  -6  437.76   23.50
  -9   1   6  441.66   20.30
  -8  -1   6  127.29   10.00
   8  -1  -6  147.29   11.00
  -8   1   6  131.69    9.20
   8   1  -6  146.69   11.70
   8   1  -6  130.19   11.40
  -7  -1   6   36.30    5.90
   7  -1  -6   54.29    7.80
  -7   1   6   43.50    5.40
   7   1  -6   36.80    7.20
   7   1  -6   33.90    6.10
   7   1  -6   31.30    4.00
   6  -1  -6  665.63   28.00
  -6  -1   6  651.03   27.40
   6  -1  -6  649.04   28.30
  -6   1   6  711.03   29.20
   6   1  -6  712.93   31.30
   5  -1  -6  673.03   27.80
  -5  -1   6  650.93   27.70
   5  -1  -6  652.03   27.80
  -5   1   6  682.73   28.10
   5   1  -6  698.63   30.00
   4  -1  -6  311.97   14.60
   4  -1  -6  318.27   15.60
  -4  -1   6  304.17   14.40
   4   1  -6  349.07   16.70
  -4   1   6  313.77   15.70
   3  -1  -6 1032.10   40.30
  -3  -1   6  971.60   40.20
   3  -1  -6 1058.89   41.10
   3   1  -6 1080.79   40.00
  -3   1   6 1005.30   43.50
  -3   1   6 1051.19   41.10
  -2  -1   6 1564.64   63.19
   2  -1  -6 1647.84   63.69
   2  -1  -6 1713.43   62.89
  -2   1   6 1735.43   69.79
  -2   1   6 1789.12   67.59
   1  -1  -6  118.69    8.40
   1  -1  -6  121.59    6.30
  -1  -1   6  129.09    7.90
  -1   1   6  125.89   10.30
   0  -1   6  729.73   28.90
   0  -1  -6  755.72   30.20
   0  -1  -6  718.03   29.60
   0  -1  -6  697.13   27.60
   0   1   6  750.82   31.00
   0   1   6  779.32   32.30
  -1  -1  -6   76.39    7.40
   1  -1   6   80.49    7.10
   1  -1   6   77.19    6.60
  -1  -1  -6   79.59    6.90
   1   1   6   86.69    8.00
   1   1   6   76.39    7.60
   2  -1   6  307.07   13.50
   2  -1   6  332.47   15.40
   2  -1   6  322.77   15.20
  -2  -1  -6  320.57   15.50
   2   1   6  343.37   17.30
   2   1   6  356.96   17.10
   3  -1   6 1031.70   41.50
   3  -1   6 1013.90   40.80
  -3  -1  -6 1035.60   41.40
   3  -1   6  985.00   40.30
   3   1   6  900.01   41.60
   3   1   6 1017.40   39.80
   4  -1   6 1021.90   41.30
   4  -1   6 1059.89   42.90
   4  -1   6 1020.00   41.60
   4   1   6 1135.39   45.70
   4   1   6 1079.69   45.40
   5  -1   6 2451.35   96.59
   5  -1   6 2471.35   96.69
  -5  -1  -6 2616.54   97.39
   5  -1   6 2512.85   98.39
   5   1   6 2437.96   94.19
   5   1   6 2383.86   94.09
   6  -1   6  254.67   15.70
  -6  -1  -6  277.97   14.70
   6  -1   6  253.47   13.80
   6  -1   6  259.47   14.20
   6   1   6  259.57   16.00
   7  -1   6  888.91   39.70
   7  -1   6  901.01   37.50
   7  -1   6  867.11   37.30
  -7  -1  -6  911.81   37.60
  -7   1  -6  862.21   38.20
   7   1   6  893.21   39.20
   7   1   6  886.21   38.90
   7   1   6  876.81   42.80
  -8  -1  -6   12.20    6.30
   8  -1   6   26.10    6.00
   8  -1   6   -1.50    3.90
   8  -1   6    9.30    5.60
   8   1   6   25.20    7.40
   8   1   6   15.80    6.90
  -8   1  -6   16.40    6.80
   8   1   6   20.00    7.90
   9  -1   6  551.24   26.30
   9  -1   6  556.24   27.60
   9  -1   6  513.35   28.00
  -9   1  -6  527.95   28.60
   9   1   6  581.04   28.20
   9   1   6  554.94   29.00
   9   1   6  576.44   29.30
  10   1   6  241.18   17.90
 -10   1  -6  240.78   24.20
  10   1   6  250.07   18.70
  10   1   6  226.88   18.80
  11  -1   6  118.79   15.20
  11  -1   6  145.09   13.60
  11  -1   6  137.59   16.50
  11   1   6  142.49   14.70
  11   1   6  139.89   15.60
  11   1   6  123.19   15.80
  12  -1   6   31.00   12.20
  12  -1   6   22.40    7.60
  12  -1   6   38.10    9.30
  12   1   6   29.80    9.50
  12   1   6   16.10    9.40
  12   1   6   19.30    8.70
  13  -1   6   15.80    7.00
  13  -1   6   13.30    9.40
  13   1   6   12.50    9.70
  13   1   6   16.80   12.50
  13   1   6    1.80    7.60
  14  -1   6    6.70    6.40
  14  -1   6   -0.50    6.30
  14   1   6   -0.90    8.00
  14   1   6    8.10    8.10
  15  -1   6   33.40    8.10
  15  -1   6   53.09   10.80
  15   1   6   48.40   10.30
  15   1   6   46.60    9.90
  16  -1   6   23.90    7.10
  16  -1   6   29.80    9.10
  16   1   6   18.20    8.40
  16   1   6   24.60    8.00
  18  -2  -6   10.80    7.90
  18  -2  -6   11.90    5.20
  18  -2  -6    5.60    7.30
  18   2  -6   10.30    5.50
  18   2  -6    6.10    5.00
  17  -2  -6    3.80    6.50
  17  -2  -6    1.20    5.90
  17  -2  -6    0.60   10.80
  17   2  -6    2.00    6.10
  17   2  -6   -4.50    5.00
  17   2  -6   -7.10    9.00
  16  -2  -6    1.10    5.00
  16  -2  -6   -1.40    9.00
  16  -2  -6    4.20    7.40
  16   2  -6   -0.70    5.30
  16   2  -6   -1.50    5.60
  15  -2  -6   76.09   12.30
  15  -2  -6   97.39   14.10
  15  -2  -6   97.69   10.70
  15  -2  -6   89.19   13.80
  15   2  -6   68.29   11.60
  15   2  -6   83.39   11.90
  15   2  -6   64.59    9.80
  14  -2  -6  108.79   14.50
  14  -2  -6  127.89   12.10
  14  -2  -6  129.69   15.90
  14  -2  -6  127.19   16.20
  14   2  -6  107.99   13.00
  14   2  -6  115.19   14.10
  14   2  -6  104.99   15.00
  13  -2  -6  465.25   29.80
  13  -2  -6  452.25   27.30
  13  -2  -6  460.85   23.60
  13  -2  -6  472.35   27.10
  13   2  -6  406.56   24.40
  13   2  -6  427.36   27.70
  13   2  -6  430.36   25.50
 -12  -2   6  233.38   17.70
  12  -2  -6  210.68   16.30
  12  -2  -6  237.68   18.60
  12  -2  -6  231.38   15.90
  12  -2  -6  239.28   20.50
  12   2  -6  204.48   17.60
 -12   2   6  197.68   14.90
  12   2  -6  174.88   20.10
 -11  -2   6    8.30    6.70
  11  -2  -6    6.80    5.70
  11  -2  -6   14.20    7.50
  11  -2  -6   15.20    6.40
  11  -2  -6   20.60    9.40
  11   2  -6    8.80    9.70
  11   2  -6   -8.10    8.60
 -11   2   6    2.00    7.90
 -11   2   6   17.90    6.50
  11   2  -6    9.20    7.30
 -10  -2   6   15.10    6.60
  10  -2  -6    9.50    5.50
  10  -2  -6    0.10    6.80
  10  -2  -6    4.50    5.20
  10  -2  -6   20.30    9.20
 -10  -2   6   -8.90    9.40
  10   2  -6    4.30    8.90
  10   2  -6   -3.40    7.30
 -10   2   6   15.70    5.90
  10   2  -6    7.40    8.50
  10   2  -6    2.90    7.70
 -10   2   6    6.60    5.40
   9  -2  -6  175.48   12.90
  -9  -2   6  177.58   15.60
   9  -2  -6  140.19   13.40
   9  -2  -6  176.68   17.50
  -9  -2   6  157.58   12.50
   9   2  -6  159.58   12.90
   9   2  -6  133.79   17.10
  -9   2   6  167.18   12.00
   9   2  -6  208.18   18.30
  -8  -2   6   93.89   11.90
  -8  -2   6  109.89   10.00
   8  -2  -6   95.39    9.60
   8  -2  -6  122.99   14.70
  -8   2   6   98.19    8.90
   8   2  -6   97.99   10.40
  -7  -2   6   15.60    5.70
  -7  -2   6   12.20    6.20
   7  -2  -6   16.40    5.10
  -7   2   6   12.70    4.50
   7   2  -6   23.20    7.00
  -6  -2   6  122.29   10.30
  -6  -2   6  132.69   12.00
   6  -2  -6  138.09   10.50
   6   2  -6   79.39    6.50
   6   2  -6  125.29   11.50
  -5  -2   6  130.79   11.40
   5  -2  -6  135.69   10.10
  -5  -2   6  130.09   10.20
  -5   2   6  137.79    9.50
  -5   2   6  129.89   11.30
   5   2  -6  127.29   11.20
  -4  -2   6  617.04   27.70
   4  -2  -6  592.74   26.00
  -4  -2   6  579.94   26.10
  -4   2   6  596.24   25.90
  -4   2   6  612.74   28.60
   3  -2  -6  583.74   27.10
   3  -2  -6  606.84   25.80
  -3  -2   6  584.14   25.70
  -3  -2   6  612.54   27.30
   3   2  -6  605.24   23.60
  -3   2   6  597.84   25.60
   2  -2  -6  612.14   26.00
   2  -2  -6  616.14   27.80
  -2  -2   6  637.14   27.60
  -2  -2   6  610.84   26.40
   2   2  -6  658.03   26.00
  -2   2   6  636.14   27.20
  -1  -2   6  281.27   14.50
   1  -2  -6  281.77   15.70
   1  -2  -6  289.47   13.60
   1   2  -6  306.67   13.70
  -1   2   6  285.27   14.20
   0  -2  -6  583.44   24.30
   0  -2   6  590.14   25.30
   0  -2  -6  572.34   26.80
   0  -2   6  618.64   25.50
   0   2  -6  623.34   26.20
   0   2   6  634.34   26.60
   1  -2   6   37.80    5.00
  -1  -2  -6   34.90    6.70
   1  -2   6   31.40    5.60
  -1   2  -6   30.50    4.80
   1   2   6   30.90    6.10
   2  -2   6   51.39    5.30
  -2  -2  -6   49.40    7.30
   2  -2   6   63.49    6.90
  -2   2  -6   61.49    7.30
   2   2   6   56.39    7.60
  -2   2  -6   94.79   10.50
  -3  -2  -6  379.06   19.70
   3  -2   6  355.26   17.80
   3   2   6  368.86   19.40
  -3   2  -6  371.36   18.10
   3   2   6  353.86   19.50
  -4  -2  -6    1.40    5.00
   4  -2   6    6.60    4.90
   4  -2   6    6.90    4.50
   4   2   6    5.20    6.40
   4   2   6    8.60    5.90
  -4   2  -6    3.50    4.10
   5  -2   6   89.19    8.80
  -5  -2  -6   83.89   10.60
   5  -2   6   82.69    9.30
   5   2   6   78.99   10.70
  -5   2  -6   82.29    8.80
   5   2   6   83.69    9.50
   6  -2   6  137.79   11.20
  -6  -2  -6  128.29   12.90
   6  -2   6  122.99    9.80
  -6   2  -6  131.99   11.30
   6   2   6  123.19   12.70
   6   2   6  150.98   13.10
   6   2   6  157.98   15.70
   7  -2   6   19.00    6.10
   7  -2   6   20.90    6.10
   7  -2   6   18.10    6.20
  -7  -2  -6   10.50    7.20
   7  -2   6   19.30    5.60
   7   2   6   31.10    9.00
   7   2   6   16.20    7.10
   7   2   6    2.30    9.10
  -7   2  -6   25.80    6.40
   7   2   6   20.20    7.80
   7   2   6   20.40    8.00
  -8  -2  -6    5.60   10.10
   8  -2   6   10.10    6.70
   8  -2   6   13.90    6.00
   8  -2   6    3.90    5.90
   8  -2   6    8.80    6.50
  -8   2  -6    1.60    6.80
   8   2   6    5.10   14.30
   8   2   6  -19.40    8.20
   8   2   6    7.00    7.40
   8   2   6   20.60    9.40
   8   2   6   13.50    8.30
   9  -2   6  128.59   12.30
   9  -2   6  133.09   12.20
   9  -2   6  121.29   16.70
   9   2   6  122.89   15.10
   9   2   6  140.19   16.70
   9   2   6  128.19   17.80
   9   2   6  148.29   15.40
  10  -2   6   78.19   11.20
  10  -2   6   46.10   14.50
  10  -2   6   66.29    9.00
  10   2   6   69.49   12.20
  10   2   6   80.39   12.50
  10   2   6   72.79   12.00
  11  -2   6  316.17   20.40
  11  -2   6  283.17   18.10
 -11   2  -6  304.07   21.60
  11   2   6  261.77   21.30
  11   2   6  279.47   21.50
  11   2   6  303.47   22.20
  12  -2   6  195.08   16.80
  12  -2   6  181.38   15.20
  12   2   6  165.68   20.80
 -12   2  -6  166.38   19.30
  12   2   6  191.88   18.30
  12   2   6  190.08   18.20
  13  -2   6   67.69    9.60
  13  -2   6   75.39   11.30
  13   2   6   71.19   12.90
  13   2   6   55.89   10.90
  13   2   6  104.39   29.50
  14  -2   6   -3.90    7.60
  14  -2   6    5.80    6.30
  14   2   6   15.90    8.10
  14   2   6   -1.20    9.10
  15  -2   6   55.69    8.70
  15  -2   6   54.79    9.90
  15   2   6   32.90    9.30
  15   2   6   39.70    9.10
  17  -3  -6   34.60    8.90
  17  -3  -6   37.40    8.70
  17  -3  -6   45.30    6.40
  17   3  -6   13.50    7.90
  17   3  -6   20.30    6.50
  17   3  -6   26.30    6.20
  16  -3  -6   90.89    9.80
  16  -3  -6   77.79   16.20
  16  -3  -6   77.79   12.30
  16   3  -6   44.60    9.10
  16   3  -6   30.60    7.40
  16   3  -6   51.69   10.60
  15  -3  -6   12.60    5.80
  15  -3  -6   22.20    9.10
  15  -3  -6   21.70   10.40
  15   3  -6   17.00    9.60
  15   3  -6   15.40    7.70
  15   3  -6   12.20    6.80
  14  -3  -6  107.59   11.30
  14  -3  -6  138.19   17.90
  14  -3  -6  103.19   15.30
  14  -3  -6  126.19   16.40
  14   3  -6   75.79   13.00
  14   3  -6  109.99   13.50
  14   3  -6   85.09   11.50
  13  -3  -6   96.29   16.20
  13  -3  -6   60.29    9.50
  13  -3  -6   73.39   12.10
 -13  -3   6   68.69   12.20
  13  -3  -6   98.79   11.10
  13   3  -6   79.39   12.60
  13   3  -6   75.29   13.10
  13   3  -6   67.59   10.90
  12  -3  -6   96.39   12.70
  12  -3  -6  105.09   11.80
  12  -3  -6   74.49   10.50
 -12  -3   6   99.19   12.60
  12  -3  -6  119.79   16.90
  12   3  -6   84.79   12.60
  12   3  -6   94.39   13.80
  12   3  -6   74.39   13.20
  11  -3  -6  293.87   19.50
  11  -3  -6  322.77   26.60
 -11  -3   6  332.37   20.30
  11  -3  -6  266.47   16.40
  11  -3  -6  308.87   22.70
 -11   3   6  285.47   18.00
  11   3  -6  284.17   23.30
  11   3  -6  295.27   21.10
  11   3  -6  300.67   23.00
  10  -3  -6    9.10   10.30
  10  -3  -6   18.20    6.90
  10  -3  -6   21.70   12.80
  10  -3  -6   20.10    7.60
 -10  -3   6   13.90    7.70
  10   3  -6   19.00    9.00
 -10   3   6   20.40    7.20
  10   3  -6   20.80   11.70
   9  -3  -6   26.60    7.00
  -9  -3   6   27.40    8.20
   9  -3  -6   43.40   14.00
   9  -3  -6   22.50    6.90
   9  -3  -6   22.60    7.90
   9   3  -6   26.40    9.20
   9   3  -6   28.40   11.50
  -9   3   6   40.30    8.20
   9   3  -6   -0.30   11.20
  -9   3   6   31.30    7.10
   8  -3  -6   42.50    8.60
   8  -3  -6   45.00    8.40
  -8  -3   6   39.30    7.70
  -8  -3   6   24.50   14.00
   8  -3  -6   30.50   10.00
   8  -3  -6   48.10   13.20
   8   3  -6   52.79    8.40
  -8   3   6   32.70    7.20
   8   3  -6   36.20    9.20
  -8   3   6   49.00    8.60
   8   3  -6   43.00   10.10
   7  -3  -6  570.04   27.60
  -7  -3   6  576.34   31.40
  -7  -3   6  620.14   27.50
   7  -3  -6  559.64   31.20
   7  -3  -6  580.94   33.50
   7   3  -6  555.34   32.20
  -7   3   6  603.44   28.10
   7   3  -6  580.14   28.20
  -7   3   6  569.84   27.60
   7   3  -6  682.03   33.50
   6  -3  -6  495.05   25.50
   6  -3  -6  537.05   31.50
   6  -3  -6  556.14   25.70
  -6  -3   6  529.45   25.30
  -6  -3   6  512.95   28.30
   6   3  -6  528.45   25.30
   6   3  -6  486.15   27.20
  -6   3   6  514.85   24.60
  -6   3   6  522.25   24.50
  -5  -3   6  203.98   13.70
  -5  -3   6  203.58   16.10
   5  -3  -6  204.68   13.50
  -5   3   6  187.18   12.90
   5   3  -6  206.08   15.60
  -5   3   6  201.68   13.00
  -4  -3   6   50.29   15.10
   4  -3  -6   51.69    7.40
  -4  -3   6   54.49    8.00
   4   3  -6   50.99    6.20
  -4   3   6   56.19    8.00
  -4   3   6   45.20    6.20
   4   3  -6   50.89    8.70
   3  -3  -6  389.66   19.40
  -3  -3   6  372.06   18.80
  -3  -3   6  358.46   20.60
   3  -3  -6  367.46   20.90
   3   3  -6  364.26   20.10
  -3   3   6  366.66   19.40
  -3   3   6  343.37   22.60
   2  -3  -6   71.39    8.20
  -2  -3   6   77.49    9.00
  -2  -3   6   66.19    9.10
   2  -3  -6   76.09    9.70
  -2   3   6   81.19    8.20
   2   3  -6   66.39    9.60
   2   3  -6   79.59    6.60
  -2   3   6   81.39    9.90
  -1  -3   6   -1.30    4.70
   1  -3  -6    0.50    4.10
  -1  -3   6    3.30    4.90
   1  -3  -6    0.10    5.60
  -1   3   6    5.00    6.60
  -1   3   6    1.70    3.40
   1   3  -6    6.60    7.10
   1   3  -6    8.00    3.40
   0  -3   6  301.17   16.60
   0  -3   6  310.97   15.70
   0  -3  -6  277.27   18.50
   0   3   6  307.77   17.00
   0   3   6  321.27   16.00
   0   3  -6  305.37   15.70
   0   3  -6  290.87   18.70
   1  -3   6  172.58   11.20
  -1  -3  -6  156.78   15.90
   1  -3   6  169.18   11.40
  -1   3  -6  175.28   11.60
  -1   3  -6  178.68   14.50
   1   3   6  188.88   13.10
  -2  -3  -6   14.00    6.10
   2  -3   6   17.00    5.50
   2   3   6   21.30    6.40
   2   3   6   13.80    6.20
  -2   3  -6   19.00    5.10
  -2   3  -6   24.90    7.30
  -3  -3  -6   -1.90    5.90
   3  -3   6   -8.10    4.20
   3   3   6    5.50    6.30
  -3   3  -6   -4.60    3.80
  -3   3  -6    3.60    6.80
   3   3   6    2.80    5.50
   4  -3   6   60.59    7.60
   4  -3   6   67.49   19.10
  -4  -3  -6   51.49   10.30
   4  -3   6   54.89    8.30
   4   3   6   61.59    9.50
   4   3   6   52.89    9.70
   4   3   6   70.19   11.20
   4   3   6   56.29    8.40
  -4   3  -6   51.59    7.40
  -5  -3  -6   -0.60    7.40
   5  -3   6    7.20    5.60
   5  -3   6    3.60   11.40
   5  -3   6    9.00    6.00
   5  -3   6    5.00    5.30
   5   3   6   13.70    7.60
   5   3   6    5.50    9.90
   5   3   6    9.80    7.20
  -5   3  -6   10.50    6.50
   5   3   6   -5.20   10.70
   6  -3   6  133.79   19.40
  -6  -3  -6  110.49   15.10
   6  -3   6  131.99   13.10
   6  -3   6  109.59   10.70
   6  -3   6  100.49   10.30
   6  -3   6  113.49   12.30
   6   3   6  126.39   14.60
   6   3   6  127.79   14.90
  -6   3  -6  100.69   12.40
   6   3   6  119.89   12.20
   6   3   6  118.39   13.50
   6   3   6  127.79   11.40
   7  -3   6  151.38   13.20
   7  -3   6  122.09   18.20
   7  -3   6  109.99   10.80
  -7  -3  -6  165.08   20.10
   7  -3   6  153.08   14.50
   7  -3   6  150.48   11.80
   7   3   6  149.79   16.80
   7   3   6  135.59   17.00
   7   3   6  133.59   11.70
   7   3   6  142.99   15.40
   7   3   6  127.09   13.00
   8  -3   6  147.29   13.00
   8  -3   6  158.88   15.90
   8  -3   6  156.98   19.30
   8  -3   6  140.69   11.50
   8   3   6  132.29   15.80
   8   3   6  114.79   13.50
   8   3   6  156.38   17.60
   9  -3   6  331.67   22.60
   9  -3   6  313.67   27.60
   9  -3   6  331.27   19.60
   9  -3   6  327.87   17.80
   9   3   6  309.47   22.60
   9   3   6  349.67   23.60
   9   3   6  292.27   23.90
  10  -3   6   18.30   13.70
  10  -3   6   36.10   11.40
  10  -3   6   20.30    6.50
  10  -3   6   13.50    6.60
  10   3   6   22.50   10.00
  10   3   6   15.20    9.70
 -10   3  -6   20.90    9.40
  10   3   6   16.70   10.20
  10   3   6   28.60   11.80
  11  -3   6  108.89   13.60
  11  -3   6  111.39   17.10
  11  -3   6  106.39   11.40
  11   3   6   83.29   16.00
  11   3   6  127.19   14.90
 -11   3  -6  132.29   16.20
  11   3   6  122.09   15.00
  12  -3   6  138.39   12.90
  12  -3   6  151.68   15.80
 -12   3  -6  148.19   15.60
  12   3   6  138.79   16.20
  12   3   6  155.78   16.20
  13  -3   6   43.60    8.00
  13  -3   6   48.30    9.50
  13  -3   6   16.20    9.50
  13   3   6   40.60   11.10
 -13   3  -6   45.60   10.60
  13   3   6   26.60    8.70
  13   3   6    0.50   13.70
  14  -3   6   34.30    7.30
  14  -3   6   52.39    9.50
  14   3   6   32.50    9.40
  14   3   6   30.20    8.20
  15  -3   6   57.79   10.80
  15  -3   6   68.89    8.50
  15   3   6   40.30    8.40
  15   3   6   43.90    8.80
  15  -4  -6   49.70    7.30
  15  -4  -6   57.29   12.40
  15  -4  -6   66.39   11.50
  15   4  -6   33.40    7.00
  15   4  -6   33.80    8.30
  15   4  -6   40.70    9.00
  14  -4  -6    6.30    4.50
  14  -4  -6   15.80   11.50
 -14  -4   6   31.60   11.50
  14  -4  -6   11.40    8.80
  14   4  -6   10.80    8.40
  14   4  -6   10.60    6.40
  14   4  -6   -2.10    5.90
  13  -4  -6    6.90    9.50
 -13  -4   6   -4.60    9.20
  13  -4  -6    8.50   10.10
  13  -4  -6    1.40    4.60
  13   4  -6    9.80    9.50
  13   4  -6    0.60    6.40
  13   4  -6    5.20    7.00
  12  -4  -6   58.39   12.30
  12  -4  -6   45.40   12.50
 -12  -4   6   55.69   10.60
  12  -4  -6   65.09    7.10
  12  -4  -6   62.19    9.20
  12  -4  -6   46.20   12.70
  12   4  -6   53.59   12.10
  12   4  -6   39.90   10.50
  12   4  -6   35.80   10.50
  11  -4  -6   14.90    6.40
  11  -4  -6    8.30   11.60
 -11  -4   6    2.10    9.20
  11  -4  -6    4.70   10.00
  11  -4  -6    9.10    7.40
  11   4  -6   -0.70    8.90
  11   4  -6    9.20    9.80
  11   4  -6    6.10    9.00
 -10  -4   6   78.19   12.50
  10  -4  -6   66.09   15.30
  10  -4  -6   67.19   13.30
  10  -4  -6   75.39    9.30
  10  -4  -6   62.79   12.00
  10   4  -6   72.39   14.30
  10   4  -6   70.89   14.50
 -10   4   6   63.99   11.00
  -9  -4   6    6.40    7.80
   9  -4  -6   13.60    6.80
   9  -4  -6   -1.40   10.40
   9  -4  -6    7.20   10.20
   9  -4  -6   12.60    8.00
  -9   4   6   10.50    7.10
   9   4  -6    3.50    9.20
   9   4  -6    7.50   10.00
  -8  -4   6  138.39   15.10
   8  -4  -6  113.49   16.90
   8  -4  -6  137.69   17.00
   8  -4  -6  133.99   13.90
   8  -4  -6  125.89   13.10
  -8   4   6  147.99   12.60
   8   4  -6  127.79   15.50
   8   4  -6  147.79   18.10
   7  -4  -6   63.89   12.50
   7  -4  -6   52.19    9.70
  -7  -4   6   36.90    8.90
   7  -4  -6   60.09    9.90
   7  -4  -6   47.20   13.20
  -7   4   6   61.19    9.60
   7   4  -6   47.00   13.00
   7   4  -6   47.20   11.70
   6  -4  -6  117.39   16.40
   6  -4  -6  122.19   12.90
   6  -4  -6  112.79   12.20
  -6  -4   6  114.79   13.20
   6  -4  -6  102.19   14.80
  -6   4   6  121.89   11.60
   6   4  -6  104.09   11.60
   6   4  -6  108.09   14.70
   5  -4  -6  144.39   13.30
  -5  -4   6  140.59   13.20
   5  -4  -6  128.59   16.60
   5  -4  -6  130.49   14.70
   5  -4  -6  129.49   16.50
  -5   4   6  161.98   19.30
  -5   4   6  124.49   13.10
   5   4  -6  139.19   13.60
   5   4  -6  132.99   15.40
  -5   4   6  126.49   12.30
   4  -4  -6  102.69   12.40
  -4  -4   6   66.99   12.20
   4  -4  -6   85.89   14.50
   4  -4  -6  101.19   11.90
   4   4  -6   95.59   11.60
   4   4  -6  102.09   13.60
  -4   4   6   96.09   11.00
  -4   4   6   93.09   11.30
  -4   4   6  106.29   15.80
  -3  -4   6   31.80    7.40
  -3  -4   6   35.10   19.30
   3  -4  -6   29.10   10.10
   3  -4  -6   36.00    9.90
   3  -4  -6   20.90   12.90
  -3  -4   6   37.80   10.90
   3  -4  -6   28.60    8.10
  -3   4   6   36.90    7.10
  -3   4   6   21.80    6.60
   3   4  -6   34.70    8.30
   3   4  -6   40.10    9.70
  -2  -4   6   40.40    7.70
   2  -4  -6   33.40    7.90
  -2  -4   6   30.10   10.10
   2  -4  -6   41.40    9.80
   2  -4  -6   46.00   10.80
  -2  -4   6   42.60    9.30
  -2   4   6   46.20    9.10
   2   4  -6   38.30   10.60
   2   4  -6   36.20    8.30
  -2   4   6   31.90    7.20
  -2   4   6   59.99   12.30
   1  -4  -6   48.40    8.60
   1  -4  -6   45.40   10.30
  -1  -4   6   37.90    7.70
  -1  -4   6   41.40   10.30
   1  -4  -6   63.09   12.50
  -1  -4   6   53.89    9.80
  -1   4   6   34.70    7.10
  -1   4   6   47.50    9.20
   1   4  -6   33.20    8.50
  -1   4   6   59.59   10.70
   0  -4   6   31.90    8.80
   0  -4  -6   38.20   12.10
   0  -4   6   32.40    6.90
   0  -4   6   27.90    9.00
   0  -4  -6   21.30    8.80
   0   4   6   41.90    7.90
   0   4  -6   31.20    7.40
   0   4  -6   42.40    9.50
   0   4   6   39.00    9.30
   0   4   6   48.10    7.10
   1  -4   6   58.89    7.90
  -1  -4  -6   36.60   10.40
  -1  -4  -6   92.29   16.50
   1  -4   6   49.99    9.30
   1   4   6   62.89   10.20
  -1   4  -6   47.80    9.50
  -1   4  -6   58.79    9.10
   1   4   6   62.49    9.10
   2  -4   6   22.90    6.30
   2  -4   6   43.80    8.50
  -2  -4  -6   28.10   10.30
   2   4   6   31.50    8.70
   2   4   6   30.20    7.40
  -2   4  -6   41.60    9.70
   2   4   6   26.00    7.60
  -2   4  -6   47.70    9.30
  -3  -4  -6   74.69   13.90
   3  -4   6  102.49   11.40
   3  -4   6  106.79   12.20
  -3   4  -6  129.49   15.70
  -3   4  -6  108.89   13.80
   3   4   6   97.29   11.10
   3   4   6  130.49   14.60
   3   4   6  101.49   13.40
   3   4   6  105.09   11.60
   4  -4   6   74.19    9.50
   4  -4   6   77.89    9.50
   4  -4   6   81.89   15.80
  -4   4  -6   79.79   11.20
   4   4   6   62.89   11.00
   4   4   6   86.49   12.70
   4   4   6   78.89   10.00
   4   4   6   78.79   10.40
  -4   4  -6   70.69   13.80
   4   4   6   97.09   15.20
   5  -4   6   35.90   11.30
   5  -4   6   47.10   12.90
   5  -4   6   50.69    8.40
   5  -4   6   41.70    9.50
   5  -4   6   43.40   10.30
   5   4   6   40.00    9.20
   5   4   6   46.50   10.60
  -5   4  -6   60.89   11.10
   5   4   6   39.60   13.00
   5   4   6   56.09   10.60
   5   4   6   45.00   11.50
   6  -4   6   -1.60    6.10
   6  -4   6   16.20    6.60
   6  -4   6    7.20   11.40
   6  -4   6    1.80    8.20
   6  -4   6   18.10    6.50
   6   4   6    4.60    7.90
   6   4   6   18.40    9.10
   6   4   6   16.90    7.30
  -6   4  -6   21.70    9.60
   6   4   6   15.10   10.40
   6   4   6   -5.10   10.10
   7  -4   6   98.09   11.00
   7  -4   6  109.89   18.60
   7  -4   6  118.19   20.40
   7  -4   6   97.49   11.20
   7   4   6  100.79   15.20
   7   4   6  107.59   13.90
   7   4   6   83.79   13.00
  -7   4  -6  140.99   15.90
   7   4   6   87.79   14.80
   7   4   6  102.79   11.60
   8  -4   6   31.80    6.80
   8  -4   6   28.70   11.90
   8  -4   6   27.50   14.50
   8  -4   6   28.40    7.20
   8   4   6   17.30   11.10
   8   4   6   27.20   11.30
  -8   4  -6   23.70    9.10
   8   4   6   27.50    7.30
   8   4   6    2.40    9.70
   9  -4   6   46.80    7.40
   9  -4   6   50.69   15.70
   9  -4   6   48.60    8.40
   9  -4   6   37.50   14.10
   9   4   6   49.99   12.90
  -9   4  -6   39.40   10.60
   9   4   6   32.10   14.90
   9   4   6   47.20   11.10
   9   4   6   49.40   11.20
  10  -4   6    3.10   11.10
  10  -4   6   16.40    6.30
  10  -4   6   15.50    5.50
  10   4   6    2.00   14.60
 -10   4  -6   18.00    8.90
  10   4   6   22.90   10.40
  10   4   6   16.10    9.90
  10   4   6    5.60    9.80
  11  -4   6    9.00    9.50
  11  -4   6   10.50    6.20
  11  -4   6   18.90   12.00
  11   4   6   18.70    9.20
 -11   4  -6   23.00    8.40
  11   4   6   32.50   10.80
  11   4   6  -12.10    9.30
  12  -4   6   12.70    6.20
  12  -4   6   12.60    9.80
  12   4   6    1.50    7.80
 -12   4  -6   11.10    7.20
  12   4   6   11.10   10.60
  12   4   6   15.10    9.40
  13  -4   6   19.30    6.30
  13  -4   6   12.70   10.90
  13   4   6    6.00    8.00
  13   4   6   12.40   10.10
 -13   4  -6   27.40    8.60
  14  -5  -6   26.10    5.00
  14  -5  -6   28.00   10.10
  14   5  -6   15.90    6.10
  14   5  -6   18.20    7.70
  14   5  -6    8.10    5.20
  13  -5  -6   34.90    5.90
  13   5  -6   33.00    7.60
  13   5  -6   20.60    8.10
  12  -5  -6   57.19   13.40
 -12  -5   6   46.70    9.70
  12  -5  -6   45.80    7.10
  12   5  -6   34.40    7.80
  12   5  -6   29.00    8.70
  12   5  -6   46.50   10.00
  11  -5  -6   78.49   15.20
  11  -5  -6   62.29    8.80
  11  -5  -6   81.69    8.70
 -11  -5   6   69.59   11.40
  11   5  -6   49.40   10.60
  11   5  -6   55.59   11.50
  11   5  -6   57.59   10.60
  10  -5  -6    3.50    6.00
  10  -5  -6   12.30   12.10
 -10  -5   6    1.20    8.80
  10   5  -6    3.70    8.80
  10   5  -6   -9.70    7.60
  -9  -5   6    0.70    9.00
   9  -5  -6   24.80   12.70
   9  -5  -6   13.10   10.30
   9   5  -6   11.30    9.90
  -8  -5   6   39.30   10.30
   8  -5  -6   29.90    7.40
   8  -5  -6   50.09   15.50
   8  -5  -6   37.10   11.80
   8   5  -6   39.10   11.30
   8   5  -6   33.10   10.50
  -8   5   6   54.09   10.30
   7  -5  -6   29.00   10.20
   7  -5  -6    7.30   13.20
  -7  -5   6   14.90    8.80
   7  -5  -6   17.00    7.70
   7   5  -6   17.30   10.20
   7   5  -6   13.40   11.00
  -7   5   6   17.90    7.20
   6  -5  -6   19.60   12.90
   6  -5  -6   27.80    8.80
  -6  -5   6   28.60    9.00
   6  -5  -6   22.50    8.70
   6   5  -6   33.30   11.10
  -6   5   6    0.80   13.10
  -6   5   6   16.40    6.90
   6   5  -6  -21.30    8.40
  -5  -5   6    6.90    8.50
   5  -5  -6   14.50   12.40
   5  -5  -6    6.40    7.90
   5  -5  -6   15.40    8.80
  -5   5   6   10.00    6.40
   5   5  -6   18.30   10.00
  -5   5   6   11.80   12.40
   5   5  -6    0.40    7.70
  -4  -5   6   64.19   10.50
   4  -5  -6   62.39   11.20
  -4  -5   6   50.39   18.10
   4  -5  -6   60.59   12.00
   4  -5  -6   50.19   13.60
  -4   5   6   95.69   13.10
   4   5  -6   43.80   10.10
   4   5  -6   72.19   13.20
  -4   5   6   68.59   10.50
  -3  -5   6  116.19   13.50
  -3  -5   6  111.49   17.80
   3  -5  -6  124.89   15.80
   3  -5  -6  125.29   14.70
   3   5  -6  112.59   14.80
   3   5  -6  108.99   12.80
  -3   5   6  119.99   14.70
  -3   5   6   94.89   11.50
   2  -5  -6   61.99   11.70
   2  -5  -6   83.19   12.00
  -2  -5   6   62.49   10.70
  -2  -5   6   65.39   12.20
  -2   5   6   50.89    9.90
  -2   5   6   56.59   11.30
   2   5  -6   67.39   10.80
   1  -5  -6  266.07   20.60
  -1  -5   6  266.27   19.70
  -1  -5   6  314.47   18.60
   1  -5  -6  246.78   21.50
  -1   5   6  270.47   20.20
   1   5  -6  289.77   19.80
  -1   5   6  277.27   17.70
   0  -5   6   33.40    8.20
   0  -5  -6   31.20   11.70
   0  -5   6   46.60    9.10
   0  -5  -6   39.40   10.90
   0   5  -6   26.80    9.30
   0   5   6   34.80    9.70
   0   5   6   45.80    8.90
  -1  -5  -6  122.69   17.70
  -1  -5  -6   93.59   13.90
   1  -5   6   94.29   11.10
   1  -5   6  114.09   13.50
   1   5   6   91.39   12.70
   1   5   6   90.59   13.60
   1   5   6  117.09   12.20
  -1   5  -6   84.39   12.40
   2  -5   6   17.30    8.20
  -2  -5  -6   38.00   13.10
   2  -5   6   16.50    7.80
  -2   5  -6   16.40   12.40
   2   5   6    8.00    8.00
   2   5   6   15.80    7.20
   3  -5   6   11.00    7.50
   3  -5   6   19.20    8.40
   3   5   6   -1.10    7.30
  -3   5  -6    5.40    7.70
   3   5   6    4.40    9.90
   3   5   6    1.40   15.20
   3   5   6    1.50    5.80
   4  -5   6   16.80    9.20
   4  -5   6    8.00    8.40
   4  -5   6   10.20    6.50
  -4   5  -6   13.60    8.50
   4   5   6    8.10    8.10
   4   5   6   27.50   13.90
   4   5   6    2.20    7.40
   4   5   6   -0.50   10.40
   5  -5   6    3.50   11.80
   5  -5   6   14.00    6.50
   5  -5   6    2.80    8.50
   5   5   6    5.50   10.30
   5   5   6   15.00    7.50
   5   5   6   11.50   12.10
   5   5   6   21.40    8.40
  -5   5  -6   22.40    9.00
   6  -5   6  -10.30   11.40
   6  -5   6    1.90   13.10
   6  -5   6    2.00    6.00
   6  -5   6   26.30   10.50
  -6   5  -6    1.20    7.60
   6   5   6    7.70    8.00
   6   5   6    1.70   11.10
   6   5   6    6.00   13.00
   6   5   6    6.20    7.40
   7  -5   6  119.99   19.50
   7  -5   6   96.59   10.40
   7  -5   6  117.49   11.50
  -7   5  -6  126.19   15.60
   7   5   6   89.39   10.30
   7   5   6  123.49   18.70
   7   5   6  108.99   15.70
   8  -5   6   13.30    6.90
   8  -5   6   16.90    6.20
   8   5   6    3.60    9.20
   8   5   6    9.40    7.20
  -8   5  -6   22.00    9.30
   9  -5   6   14.00    7.30
   9  -5   6   21.00    7.50
   9   5   6   18.00   10.10
  -9   5  -6   -0.30    8.00
   9   5   6    3.70    8.80
  10  -5   6    2.50    8.60
  10  -5   6   13.30    7.20
  10   5   6   12.40    9.70
  10   5   6    9.30    9.50
 -10   5  -6    8.30    6.90
  11  -5   6   -5.60    5.90
  11  -5   6   -4.20   15.00
  11   5   6    7.50    7.60
 -11   5  -6    6.30    7.20
  11   5   6   10.30    7.60
  11  -6  -6    0.90    3.50
 -11  -6   6   -9.10    7.90
  11  -6  -6    7.10    5.10
  11   6  -6    0.10    5.70
  11   6  -6    3.20    6.60
  11   6  -6   -2.90    4.90
 -10  -6   6   48.00    9.70
  10  -6  -6   44.00    7.00
  10   6  -6   26.90    9.30
  10   6  -6   18.90    7.30
  10   6  -6   12.00    6.70
   9  -6  -6   -3.00    5.10
  -9  -6   6    3.10    8.60
   9   6  -6    1.60    8.40
   9   6  -6   -2.40    6.80
   8  -6  -6    9.90    5.80
  -8  -6   6   21.10    9.70
   8   6  -6   21.20    9.40
   8   6  -6   15.00    9.10
  -7  -6   6   11.90    8.20
   7  -6  -6    8.50    6.00
   7   6  -6   17.10    9.30
   7   6  -6    6.80    9.20
  -7   6   6    3.00    9.10
  -7   6   6  106.19   37.20
  -6  -6   6   43.20   10.50
   6  -6  -6   34.90    7.60
  -6   6   6   50.09   16.00
  -6   6   6   41.30    9.20
   6   6  -6   27.10    9.70
   5  -6  -6   50.29    8.60
  -5  -6   6   47.30   10.50
  -5   6   6   55.09   13.30
  -5   6   6   43.60    9.80
   5   6  -6   48.70   11.40
   4  -6  -6   22.50    7.70
  -4  -6   6   14.70   12.50
  -4  -6   6   25.30    9.50
  -4   6   6  -42.10   16.90
   4   6  -6   23.90   11.50
  -4   6   6   18.50    7.80
  -4   6   6   37.80   11.20
   3  -6  -6    0.80    7.60
  -3  -6   6    4.10    8.80
  -3  -6   6   -2.00    9.30
  -3   6   6    4.90    7.50
   3   6  -6    9.70    8.70
  -3   6   6    6.30    7.90
  -2  -6   6   49.10    9.70
  -2  -6   6   47.20   11.20
   2  -6  -6   20.20   17.70
   2  -6  -6   44.80   10.00
   2   6  -6   41.00   10.20
  -2   6   6   40.50    9.50
  -2   6   6   35.40    8.50
   1  -6  -6    8.30   23.10
  -1  -6   6   71.99   11.10
   1  -6  -6   38.20   10.90
  -1  -6   6   68.09   10.70
  -1   6   6   70.09   17.40
  -1   6   6   44.90   10.20
  -1   6   6   55.99    9.60
   1   6  -6   67.09   11.80
   0  -6   6   49.70    9.40
   0  -6   6   63.99   11.20
   0  -6  -6   38.20   10.90
   0   6   6   66.89   16.10
   0   6   6   50.09   10.30
   0   6   6   51.59   10.70
   0   6  -6   48.30   10.50
   1  -6   6  103.69   11.50
   1  -6   6  126.99   13.80
  -1  -6  -6   95.39   12.70
   1   6   6  106.99   12.20
   1   6   6   90.99   12.50
   1   6   6  160.28   22.00
  -1   6  -6  102.89   13.60
   2  -6   6  118.29   12.70
  -2  -6  -6  132.39   15.70
   2  -6   6   75.09   18.20
   2  -6   6  152.98   16.30
  -2  -6  -6  130.09   15.80
   2   6   6   80.69   11.20
   2   6   6  118.39   12.90
  -2   6  -6   97.19   13.00
   2   6   6  120.69   20.40
   3  -6   6   21.00   10.80
  -3  -6  -6   63.59   12.10
   3  -6   6   59.49    8.80
   3   6   6   51.19   10.00
   3   6   6   45.00    8.60
  -3   6  -6   44.80   10.50
  -4  -6  -6   35.90   11.60
   4  -6   6    4.80   16.60
   4  -6   6   15.60    7.10
  -4   6  -6   14.10    9.40
   4   6   6   15.80    7.40
   5  -6   6   33.80    7.10
  -5   6  -6   30.10   10.10
   5   6   6   27.00    7.70
   6  -6   6   92.49   10.50
   6   6   6   60.39   13.90
   6   6   6   80.69    9.30
  -6   6  -6   70.89   11.60
   7  -6   6   29.30    6.60
   7   6   6    5.60   10.30
  -7   6  -6   21.50    9.60
  -8  -6  -6   -2.30    9.90
   8  -6   6    8.20    6.10
   8   6   6   -6.10    6.20
   8   6   6    6.50    9.00
  -8   6  -6    8.20    7.50
  -9  -6  -6  -15.00    8.60
   9  -6   6    0.90    5.60
   9   6   6   -6.90    5.60
  -9   6  -6   -2.40    6.50
   6  -7  -6   -1.00    3.90
   6  -7  -6   -1.30    4.40
  -6  -7   6    3.30    8.60
  -6   7   6   11.90   10.80
   6   7  -6    5.20    8.00
  -5  -7   6   10.70   12.80
   5  -7  -6   11.80    4.80
  -5   7   6   25.80    9.00
   5   7  -6   -1.10   11.50
  -4  -7   6   27.20   10.50
  -4  -7   6   51.19    9.30
   4  -7  -6   24.60    5.90
  -4   7   6   44.50    9.80
   4   7  -6   19.80   13.70
  -3  -7   6   -7.80    8.00
  -3  -7   6   -4.20    8.20
   3  -7  -6   11.20    5.50
   3   7  -6  -18.50   18.20
  -3   7   6    7.60    8.20
  -2  -7   6   28.40   10.30
   2  -7  -6   25.60    6.70
  -2  -7   6    6.00    7.10
  -2   7   6   21.30    7.90
  -1  -7   6   73.39   12.50
  -1  -7   6   67.59    8.70
   1  -7  -6   56.69    8.30
  -1   7   6   64.89   14.20
   0  -7   6    4.70   12.10
   0  -7   6   -0.80    6.10
   0  -7  -6   -0.70    6.60
   0   7  -6   15.20    8.90
   1  -7   6   13.30    6.00
  -1  -7  -6   24.70    8.40
  -1   7  -6   18.90    8.90
  -2  -7  -6   10.30   10.40
   2  -7   6   12.70    5.80
  -2   7  -6   21.40    8.20
   2   7   6    0.80    6.20
   3  -7   6   36.40    6.50
  -3   7  -6   34.90    8.60
   3   7   6   27.50    7.20
   4  -7   6   35.10    6.10
   4   7   6   30.90    6.70
  -4   7  -6   35.10    8.60
  18   0  -7   -2.80    8.40
  18   0  -7    3.20    6.70
  17   0  -7   61.79   10.70
  17   0  -7   65.89    9.60
  16   0  -7  111.89   13.90
  16   0  -7   97.99   12.70
  15   0  -7   93.09   12.70
  15   0  -7   91.49   11.90
  15   0  -7   88.39   15.70
  14   0  -7   61.29   12.40
  14   0  -7   49.00    9.70
  14   0  -7   39.80   10.60
  13   0  -7   -3.40    6.30
  13   0  -7   -5.70    7.20
  13   0  -7   -2.70    6.00
  13   0  -7  -10.10    7.00
  12   0  -7   50.19    8.50
 -12   0   7   88.79   14.10
  12   0  -7   68.39   10.30
  12   0  -7   74.59   11.60
  11   0  -7   11.30    5.60
  11   0  -7   20.00    9.60
  11   0  -7   22.40    9.50
  11   0  -7   20.70    8.20
  10   0  -7   33.60   10.50
  10   0  -7   17.60    6.00
  10   0  -7   27.50   10.20
  -9   0   7   -1.50    2.70
   9   0  -7    3.90    5.10
   8   0  -7   -1.80    4.00
  -8   0   7   -1.60    2.20
  -7   0   7  202.08    9.70
   7   0  -7  199.98   10.10
   7   0  -7  212.98   13.10
   6   0  -7  720.83   32.00
   6   0  -7  752.62   31.80
  -6   0   7  728.33   29.10
   6   0  -7  755.02   29.60
   5   0  -7 1163.38   47.50
   5   0  -7 1208.18   46.20
   4   0  -7  333.07   14.50
   4   0  -7  321.47   15.40
   3   0  -7  278.97   12.50
   3   0  -7  266.67   12.80
  -2   0   7   35.00    3.50
   2   0  -7   40.80    5.00
   2   0  -7   47.40    4.90
  -1   0   7   30.80    5.20
  -1   0   7   32.80    4.10
  -1   0   7   32.20    4.70
   1   0  -7   29.70    3.90
   0   0   7 6269.97  233.88
   0   0   7 6125.29  232.38
   1   0   7 1346.07   51.59
   1   0   7 1288.97   52.09
   1   0   7 1329.77   51.99
   2   0   7   32.70    5.40
   2   0   7   30.00    4.90
   2   0   7   30.80    5.20
   3   0   7   14.30    4.60
   3   0   7   13.60    4.00
   4   0   7 2400.06   91.99
   4   0   7 2406.46   91.19
   4   0   7 2281.27   90.69
   5   0   7   32.00    5.80
   5   0   7   20.10    5.90
   6   0   7   83.19   10.00
   7   0   7   89.99   11.00
   7   0   7   72.49    9.60
   7   0   7   55.89    8.60
   8   0   7    1.70    6.20
   8   0   7    1.40    7.90
   8   0   7   -4.80    6.00
   9   0   7    1.00    7.30
  -9   0  -7    6.80    7.60
   9   0   7   -6.10    7.30
   9   0   7   -2.80    6.00
  10   0   7  107.39   12.70
  10   0   7   83.39   13.10
  10   0   7  103.39   14.00
  11   0   7   -2.50    6.50
  11   0   7   -3.00    7.20
  11   0   7   12.50    7.10
  12   0   7   29.60    9.80
  12   0   7   41.80   10.60
  12   0   7   43.60    9.40
  13   0   7   28.50   10.60
  13   0   7   45.10    9.80
  13   0   7   32.60    9.00
  14   0   7   21.50    9.00
  14   0   7    9.30    7.80
  15   0   7  111.69   12.90
  15   0   7   86.09   12.30
  16   0   7    8.60    6.90
  16   0   7    3.40    6.70
  18  -1  -7  112.79   13.20
  18  -1  -7   86.99   11.30
  18   1  -7   89.39   11.30
  18   1  -7   66.49    8.90
  17  -1  -7   70.89   10.20
  17  -1  -7   85.29   12.20
  17   1  -7   48.20    8.90
  17   1  -7   65.59   10.30
  16  -1  -7    8.90    7.50
  16  -1  -7   -0.90    5.50
  16  -1  -7   19.00    8.60
  16   1  -7    7.20    7.30
  16   1  -7   10.90    6.80
  15  -1  -7  136.79   14.30
  15  -1  -7  135.19   16.20
  15  -1  -7  122.09   16.00
  15   1  -7  142.59   14.20
  15   1  -7  129.89   16.00
  14  -1  -7   59.89   10.70
  14  -1  -7   74.99    9.70
  14  -1  -7   64.19   12.80
  14  -1  -7   69.79   11.60
  14   1  -7   59.89   12.40
  14   1  -7   13.10   11.50
  14   1  -7   41.20   10.00
  14   1  -7   65.89   11.20
  13  -1  -7  139.39   12.70
  13  -1  -7  149.69   16.00
  13  -1  -7  132.79   14.90
  13  -1  -7  124.79   14.90
  13   1  -7   74.59   11.80
  13   1  -7  130.59   15.70
  13   1  -7  120.69   14.00
  12  -1  -7   35.20    8.50
  12  -1  -7   37.90    7.30
  12  -1  -7   38.30    9.80
  12  -1  -7   56.29   10.50
  12   1  -7   23.20    7.90
  12   1  -7   33.10    7.70
  12   1  -7    5.90   10.50
  12   1  -7   38.00    9.80
  11  -1  -7  106.89   12.80
  11  -1  -7  113.69   12.30
 -11  -1   7  110.09   14.40
  11  -1  -7   96.79   11.50
  11  -1  -7  124.59   14.80
  11   1  -7  108.59   14.40
 -11   1   7  102.39   11.30
  11   1  -7   99.29   14.10
  11   1  -7   90.49   13.50
 -10  -1   7   31.30    8.50
  10  -1  -7   30.30    6.90
 -10  -1   7   19.30    6.80
  10  -1  -7   36.10    9.60
  10  -1  -7   32.80    6.60
  10   1  -7   23.60    7.20
 -10   1   7   28.20    5.70
  10   1  -7   20.60    6.40
  10   1  -7   41.20   11.30
  -9  -1   7  537.05   25.00
   9  -1  -7  569.84   28.40
   9  -1  -7  576.04   30.30
   9  -1  -7  589.54   27.30
   9   1  -7  634.94   31.00
  -9   1   7  595.64   26.30
   9   1  -7  645.14   33.20
   9   1  -7  575.24   29.20
  -8  -1   7  139.29   10.30
   8  -1  -7  161.38   11.30
   8   1  -7  165.18   12.80
   8   1  -7  152.08   12.50
  -8   1   7  160.78    9.90
  -7  -1   7  765.32   31.80
   7  -1  -7  776.12   33.60
   7   1  -7  811.42   35.30
   7   1  -7  791.82   35.10
  -7   1   7  788.02   32.60
  -6  -1   7  104.79    8.70
   6  -1  -7  117.99    9.00
   6   1  -7  128.29   11.50
  -6   1   7  118.99    8.30
   6   1  -7  128.19   10.60
   5  -1  -7  426.56   20.30
  -5  -1   7  398.06   18.50
   5  -1  -7  436.46   22.30
   5   1  -7  441.46   21.10
  -5   1   7  428.66   18.80
   4  -1  -7   52.49    6.00
  -4  -1   7   55.89    6.70
   4  -1  -7   61.49    7.20
   4   1  -7   60.99    4.10
  -4   1   7   61.19    5.90
   3  -1  -7  696.33   29.70
   3  -1  -7  728.13   29.00
  -3  -1   7  713.83   29.10
  -3   1   7  800.72   32.20
   3   1  -7  798.22   31.10
   2  -1  -7  901.31   37.80
   2  -1  -7  953.10   36.60
  -2  -1   7  947.31   37.30
  -2   1   7 1057.99   41.70
  -1  -1   7  469.75   20.00
   1  -1  -7  447.86   18.50
   1  -1  -7  467.95   20.50
  -1   1   7  462.75   20.10
  -1   1   7  471.45   20.00
  -1   1   7  464.15   22.20
   0  -1   7  623.54   26.00
   0  -1  -7  602.74   26.90
   0  -1   7  650.93   25.60
   0   1   7  665.93   27.20
   0   1   7  630.94   27.00
   0   1   7  651.13   28.70
  -1  -1  -7  605.54   27.10
   1  -1   7  648.04   26.40
   1  -1   7  619.74   26.00
   1  -1   7  658.33   26.80
   1   1   7  629.74   27.20
   1   1   7  648.14   28.40
  -2  -1  -7   63.69    7.70
   2  -1   7   64.19    7.30
   2  -1   7   65.89    7.40
   2  -1   7   56.19    5.40
   2   1   7   74.89    9.10
   3  -1   7   19.30    3.90
   3  -1   7   22.40    4.90
   3  -1   7   23.90    5.80
  -3  -1  -7   10.00    4.70
   3   1   7   14.60    5.40
   3   1   7   21.50    6.10
   4  -1   7  975.40   40.50
  -4  -1  -7 1059.49   42.00
   4  -1   7 1030.50   42.70
   4   1   7 1062.59   42.00
   4   1   7  936.81   41.90
   5  -1   7  187.18   10.40
   5  -1   7  178.68   11.80
  -5  -1  -7  192.78   11.90
   5  -1   7  176.18   13.00
  -5   1  -7  163.18   17.60
   5   1   7  165.88   16.90
   5   1   7  205.48   13.80
   6  -1   7   92.69    9.10
   6  -1   7   99.79   10.60
  -6  -1  -7   94.79    9.10
   6   1   7  114.29   12.00
  -6   1  -7  124.19   11.70
   7  -1   7   81.49   10.20
   7  -1   7   84.99    9.40
   7  -1   7   91.79   10.10
  -7  -1  -7   78.39    9.90
   7   1   7   82.39   12.60
  -7   1  -7   96.89   11.70
  -7   1  -7   57.79    8.80
   7   1   7   91.29   11.80
   7   1   7   75.39   11.30
   8  -1   7  186.08   14.50
   8  -1   7  146.19   14.60
   8  -1   7  180.58   14.30
  -8   1  -7  181.98   17.60
   8   1   7  183.68   15.40
   8   1   7  177.18   15.10
  -8   1  -7  199.68   15.70
   8   1   7  185.18   16.60
   9  -1   7  240.08   18.00
   9  -1   7  235.58   16.30
   9  -1   7  252.07   17.30
   9   1   7  253.57   17.90
  -9   1  -7  190.28   20.60
   9   1   7  230.88   17.30
   9   1   7  255.57   18.40
  10  -1   7   53.19   10.00
  10  -1   7   81.39   10.10
  10  -1   7  108.49   13.50
  10   1   7   67.79   11.10
  10   1   7  106.59   13.40
  10   1   7   96.19   12.00
  11  -1   7  237.28   20.30
  11  -1   7  240.38   16.90
  11  -1   7  236.78   19.40
  11   1   7  213.78   17.70
  11   1   7  204.08   19.30
  11   1   7  250.67   18.50
  12  -1   7   28.60    8.00
  12  -1   7   46.80   10.00
  12  -1   7   26.20   11.70
  12   1   7   30.40   11.70
  12   1   7   52.39   12.00
  12   1   7   33.10    9.30
  13  -1   7   50.09   11.00
  13  -1   7   50.79    8.50
  13   1   7   45.60   10.20
  13   1   7   43.90   10.70
  13   1   7   40.00   12.90
  14  -1   7   74.09   10.80
  14  -1   7   82.99   10.90
  14   1   7   82.09   12.70
  14   1   7   96.39   12.60
  15  -1   7    9.10    7.90
  15  -1   7   17.40    7.00
  15   1   7   19.50    7.80
  15   1   7   14.90    8.60
  16  -1   7   63.39    9.10
  16  -1   7   77.89   10.50
  16   1   7   63.19    9.30
  16   1   7   60.69   10.00
  18  -2  -7   13.80    6.30
  18  -2  -7   17.00    7.00
  18  -2  -7    4.30    7.20
  18   2  -7    4.10    4.90
  18   2  -7    9.80    5.40
  17  -2  -7   -0.60    5.30
  17  -2  -7    8.60    8.90
  17  -2  -7    7.00    5.20
  17   2  -7    4.20    5.80
  17   2  -7    4.30    6.30
  16  -2  -7   17.40    6.40
  16  -2  -7   13.40    6.70
  16  -2  -7   38.00   10.70
  16   2  -7   21.10    8.10
  16   2  -7   18.60    7.30
  16   2  -7   -5.40    9.60
  15  -2  -7   45.90   11.30
  15  -2  -7   54.89   10.20
  15  -2  -7   28.40   11.10
  15  -2  -7   67.79    8.90
  15   2  -7   37.20    9.00
  15   2  -7   25.50    8.10
  14  -2  -7   53.19   12.40
  14  -2  -7   65.99    9.20
  14  -2  -7   61.89   12.90
  14  -2  -7   55.19   11.00
  14   2  -7   42.00    9.20
  14   2  -7   55.19   12.20
  14   2  -7   62.69   12.00
  13  -2  -7  338.37   22.90
  13  -2  -7  349.87   19.80
  13  -2  -7  357.26   24.00
  13  -2  -7  373.96   26.10
  13   2  -7  303.17   21.20
  13   2  -7  294.17   21.00
 -13   2   7  325.27   19.00
  13   2  -7  341.37   24.10
  12  -2  -7   12.20    7.80
  12  -2  -7   17.00    9.90
 -12  -2   7   15.40    8.50
  12  -2  -7    2.60    6.40
  12  -2  -7    8.20    6.80
  12   2  -7   21.50    9.70
 -12   2   7   21.50    7.50
  12   2  -7   19.60    8.60
  12   2  -7    4.20    9.60
 -11  -2   7  155.48   13.40
  11  -2  -7  182.98   16.60
  11  -2  -7  147.79   12.50
  11  -2  -7  172.38   17.80
  11  -2  -7  162.48   14.20
 -11   2   7  175.58   13.50
  11   2  -7  177.38   16.90
 -11   2   7  187.78   16.60
  11   2  -7  144.89   16.30
  11   2  -7  167.38   18.60
  10  -2  -7   32.50   10.40
  10  -2  -7   24.80    6.60
  10  -2  -7   24.70    8.90
  10  -2  -7   19.00    6.30
 -10  -2   7   35.40    7.40
 -10  -2   7   38.30   10.80
 -10   2   7   25.40    6.90
  10   2  -7   20.60    9.40
  10   2  -7   28.70   10.20
  10   2  -7   24.70    9.40
  -9  -2   7  134.89   12.00
   9  -2  -7  163.48   17.10
  -9  -2   7  146.89   16.20
   9  -2  -7  140.49   15.40
   9   2  -7  147.89   16.80
  -9   2   7  135.79   11.60
   9   2  -7  146.79   15.60
   9   2  -7  166.28   13.30
   8  -2  -7  340.47   19.00
   8  -2  -7  360.26   19.30
   8  -2  -7  347.97   22.80
   8  -2  -7  324.77   23.30
  -8  -2   7  364.76   18.70
  -8  -2   7  398.56   22.50
   8   2  -7  358.96   20.70
  -8   2   7  402.76   19.70
   8   2  -7  437.96   26.30
  -7  -2   7  303.27   18.20
  -7  -2   7  285.47   15.70
   7  -2  -7  276.37   15.90
  -7   2   7  312.17   16.20
   7   2  -7  313.27   18.00
  -6  -2   7  870.31   39.30
   6  -2  -7  871.41   37.20
  -6  -2   7  882.01   36.70
   6   2  -7  880.01   37.70
  -6   2   7  867.31   36.40
  -5  -2   7  299.17   17.30
  -5  -2   7  286.27   17.00
   5  -2  -7  279.17   15.30
   5   2  -7  329.27   24.60
  -5   2   7  280.27   16.80
  -5   2   7  286.97   14.90
  -4  -2   7  193.58   13.30
   4  -2  -7  169.28   10.90
  -4  -2   7  172.58   11.60
  -4   2   7  190.28   11.00
  -4   2   7  176.88   13.10
   4   2  -7  173.68   14.00
   3  -2  -7 1948.11   74.69
  -3  -2   7 1973.40   76.59
  -3  -2   7 1848.12   74.79
  -3   2   7 1958.40   74.99
  -3   2   7 1863.11   75.89
   3   2  -7 1973.20   72.99
   3   2  -7 1894.81   76.19
   2  -2  -7  596.54   25.20
   2  -2  -7  600.04   27.70
  -2  -2   7  602.04   27.10
  -2  -2   7  609.34   26.10
  -2   2   7  595.04   27.10
   2   2  -7  610.34   24.60
  -2   2   7  615.94   25.90
   2   2  -7  592.24   28.30
   1  -2  -7  270.07   13.00
  -1  -2   7  266.27   14.20
   1  -2  -7  290.47   15.90
  -1  -2   7  269.47   14.90
   1   2  -7  272.57   17.50
  -1   2   7  268.97   16.00
   1   2  -7  291.47   13.70
  -1   2   7  291.37   14.50
   0  -2   7  382.86   18.00
   0  -2   7  382.76   18.20
   0  -2  -7  366.66   16.30
   0  -2  -7  392.06   20.00
   0   2  -7  371.96   20.90
   0   2   7  366.56   19.10
   0   2  -7  386.76   17.40
   1  -2   7  201.28   12.00
   1  -2   7  203.28   11.00
  -1  -2  -7  213.08   10.40
  -1  -2  -7  206.28   13.80
  -1   2  -7  207.38   15.80
   1   2   7  204.68   13.20
  -1   2  -7  220.38   12.10
   1   2   7  220.68   14.30
   2  -2   7   84.49    9.90
  -2  -2  -7   75.29    5.30
  -2  -2  -7   79.69    9.60
   2   2   7   88.39   10.20
  -2   2  -7   81.29    8.20
   2   2   7   98.69   10.70
  -2   2  -7   83.59   11.20
   3  -2   7  200.08   12.40
  -3  -2  -7  198.18   14.20
   3   2   7  203.88   14.20
  -3   2  -7  179.28   14.70
   3   2   7  198.68   14.00
  -3   2  -7  186.78   12.10
   4  -2   7  140.19   10.60
   4  -2   7  145.39   11.30
  -4  -2  -7  144.89   12.20
  -4   2  -7  135.19   13.80
   4   2   7  152.98   12.90
   4   2   7  155.48   12.90
  -4   2  -7  100.69   14.30
   5  -2   7   26.00    6.20
  -5  -2  -7   21.00    7.20
   5  -2   7   31.40    5.70
  -5   2  -7   38.00    8.40
   5   2   7   26.60    7.40
   5   2   7   12.40    7.20
  -5   2  -7   35.00    6.60
   6  -2   7   61.79    8.30
   6  -2   7   57.59    7.70
   6  -2   7   49.80    8.10
   6  -2   7   49.30    7.10
  -6  -2  -7   32.40    9.30
   6   2   7   63.09   10.20
   6   2   7   65.89   14.30
   6   2   7   63.59   10.60
   6   2   7   54.29   10.40
  -6   2  -7   54.59    9.70
  -6   2  -7   43.10    7.80
   7  -2   7   58.99    8.40
   7  -2   7   50.29    7.80
   7  -2   7   51.39    8.00
  -7  -2  -7   49.99   10.80
   7  -2   7   60.49    8.20
   7  -2   7   42.00   14.90
   7   2   7   70.39   12.40
   7   2   7   43.70   10.20
   7   2   7   64.59   11.30
   7   2   7   42.40    8.90
  -7   2  -7   62.39   11.10
   8  -2   7  190.98   13.90
   8  -2   7  167.48   19.90
   8  -2   7  214.58   15.00
  -8  -2  -7  166.38   18.30
   8  -2   7  177.48   12.90
   8   2   7  156.88   15.00
   8   2   7  200.98   17.00
   8   2   7  211.48   17.70
   8   2   7  199.38   17.40
  -8   2  -7  168.48   17.90
   9  -2   7   13.90    7.60
   9   2   7  131.79   16.50
  -9   2  -7  145.39   16.90
   9   2   7  118.99   15.60
   9   2   7  128.19   16.00
  10  -2   7    6.10   11.10
  10  -2   7   47.40    8.10
  10  -2   7   32.50    9.20
 -10   2  -7   42.90   10.80
  10   2   7   46.70   12.10
  10   2   7   33.50   16.20
  10   2   7   41.20   11.00
  10   2   7   43.10   11.20
  11  -2   7  -23.70   10.60
  11  -2   7    3.40    7.80
  11  -2   7    5.50    7.10
  11   2   7   13.10   10.10
  11   2   7   14.10    9.30
  11   2   7    3.20   10.00
 -11   2  -7   29.50   11.80
  12  -2   7   12.00   14.60
 -12   2  -7   31.00   17.70
  13  -2   7   12.40    6.70
  13  -2   7   11.00    8.40
  13   2   7    7.90    8.90
  13   2   7    3.00    7.30
  14  -2   7   31.30    7.50
  14  -2   7   30.70    9.30
  14   2   7   38.10    9.60
  14   2   7   30.70    9.20
  15  -2   7    9.20    6.60
  15  -2   7   15.00    7.90
  15   2   7   19.80    8.10
  15   2   7   18.40    7.80
  17  -3  -7   39.70    9.00
  17  -3  -7   46.00    6.70
  17  -3  -7   33.80    8.80
  17   3  -7   13.60    5.30
  17   3  -7   28.90    8.70
  17   3  -7   23.10    7.00
  16  -3  -7   89.29   12.20
  16  -3  -7   89.09   13.20
  16  -3  -7   94.59   10.10
  16   3  -7   51.59    9.20
  16   3  -7   66.99   10.20
  16   3  -7   50.59    8.10
  15  -3  -7   57.09   13.20
  15  -3  -7   63.69   11.00
  15  -3  -7   64.69    8.40
  15   3  -7   47.70   11.70
  15   3  -7   41.20    9.30
  15   3  -7   31.90    7.90
  14  -3  -7   14.30    9.60
  14  -3  -7   24.60   10.30
  14  -3  -7    8.90    5.40
  14   3  -7   18.40    7.30
  14   3  -7    8.30    7.30
  14   3  -7   11.80    9.00
  13  -3  -7   29.70   11.00
  13  -3  -7   26.10   10.00
  13  -3  -7   20.90   11.80
  13  -3  -7   22.00    6.80
 -13  -3   7   38.10   11.10
  13   3  -7   15.70    9.20
  13   3  -7   21.40   10.00
  13   3  -7   14.20    8.60
  12  -3  -7   87.19   16.70
  12  -3  -7   86.79   13.40
 -12  -3   7   84.89   11.90
  12  -3  -7  104.79   15.80
  12  -3  -7  101.59    8.70
  12   3  -7   73.19   12.80
 -12   3   7   71.29   10.90
  12   3  -7   76.99   12.70
  12   3  -7   56.69   12.20
  11  -3  -7  115.69   15.10
  11  -3  -7  138.99   11.80
  11  -3  -7  107.19   18.30
 -11  -3   7  118.49   14.00
  11  -3  -7  120.79   17.90
 -11   3   7  107.19   11.80
  11   3  -7  112.89   14.40
  11   3  -7  108.99   15.60
  11   3  -7  115.79   14.20
  10  -3  -7  125.99   13.40
  10  -3  -7  157.48   16.70
 -10  -3   7  128.49   13.70
  10  -3  -7  114.49   16.70
  10   3  -7  114.49   15.50
 -10   3   7  137.19   11.90
   9  -3  -7   41.60    9.70
  -9  -3   7   44.90    8.50
   9  -3  -7   62.39    8.80
   9  -3  -7   38.60   11.90
   9  -3  -7   49.50    9.10
   9   3  -7   44.20    8.60
  -9   3   7   46.60    8.00
   9   3  -7   55.59   12.10
   9   3  -7   37.00    9.70
  -8  -3   7   51.29    8.50
  -8  -3   7   55.49   13.60
   8  -3  -7   55.79    9.20
   8  -3  -7   62.49   13.80
   8  -3  -7   61.79   12.40
   8  -3  -7   62.39    9.90
   8   3  -7   36.10    9.50
  -8   3   7   47.20    8.80
  -8   3   7   46.90    9.30
   8   3  -7   38.30   12.60
   8   3  -7   56.69    9.10
   7  -3  -7  260.17   22.70
  -7  -3   7  249.97   20.30
   7  -3  -7  264.87   16.60
   7  -3  -7  262.47   16.50
  -7  -3   7  260.97   16.20
   7  -3  -7  228.98   25.30
   7   3  -7  272.07   21.30
   7   3  -7  237.28   16.20
  -7   3   7  252.87   15.80
   7   3  -7  215.98   18.60
  -6  -3   7  547.15   25.90
  -6  -3   7  512.15   29.70
   6  -3  -7  519.35   36.30
   6  -3  -7  557.04   26.20
   6   3  -7  555.64   30.70
  -6   3   7  530.65   25.80
  -6   3   7  524.45   25.60
   6   3  -7  522.35   29.10
   6   3  -7  538.25   26.20
   5  -3  -7  349.57   20.20
   5  -3  -7  333.17   25.40
  -5  -3   7  332.97   21.80
   5  -3  -7  348.47   18.60
  -5  -3   7  355.26   18.50
   5   3  -7  347.07   19.70
  -5   3   7  350.06   18.10
   5   3  -7  328.97   22.40
  -5   3   7  330.37   18.50
  -4  -3   7   53.19    9.10
   4  -3  -7   66.59    8.10
  -4  -3   7   47.30    7.20
  -4   3   7   64.09    8.30
   4   3  -7   41.90    8.10
  -4   3   7   69.09   10.00
   3  -3  -7  237.08   16.40
  -3  -3   7  263.07   15.30
  -3  -3   7  265.47   17.00
   3  -3  -7  281.77   15.00
  -3   3   7  277.67   16.40
  -3   3   7  265.07   15.40
   3   3  -7  297.67   17.50
  -2  -3   7  161.48   11.30
   2  -3  -7  150.38   10.50
   2  -3  -7  143.39   12.80
  -2  -3   7  158.08   12.80
   2   3  -7  153.28   14.10
   2   3  -7  151.78    9.10
  -2   3   7  153.78   12.20
   1  -3  -7   37.90    5.70
  -1  -3   7   38.00    7.80
  -1  -3   7   34.10    6.30
   1  -3  -7   30.30    7.20
  -1   3   7   32.30    7.00
  -1   3   7   39.30    6.40
   1   3  -7   37.60    5.50
   1   3  -7   27.80    7.90
   0  -3   7  263.77   15.00
   0  -3  -7  248.98   17.40
   0  -3   7  260.27   14.40
   0   3  -7  268.67   18.00
   0   3   7  272.37   16.00
   0   3   7  270.97   14.50
   0   3  -7  236.08   14.30
  -1  -3  -7  182.38   15.00
   1  -3   7  183.58   12.20
   1   3   7  191.58   13.40
  -1   3  -7  195.08   15.20
   1   3   7  193.28   13.90
  -1   3  -7  202.18   13.10
   2  -3   7  115.29   10.00
   2  -3   7  117.79   13.10
  -2  -3  -7  104.89   13.20
   2   3   7  129.29   12.80
  -2   3  -7  107.89   11.50
   2   3   7  117.99   11.40
   2   3   7  101.69   11.30
  -2   3  -7  114.19   13.20
   3  -3   7   20.80    6.40
   3  -3   7   15.70    5.80
  -3  -3  -7   11.70    7.10
   3   3   7   36.20   10.50
  -3   3  -7   20.10    7.70
   3   3   7   18.80    7.00
   3   3   7   16.50    8.60
   3   3   7   21.50    7.00
  -3   3  -7   17.00    6.70
   4  -3   7  251.47   23.40
   4  -3   7  205.28   14.70
  -4  -3  -7  234.48   18.30
   4  -3   7  237.48   16.20
   4  -3   7  223.88   13.90
   4   3   7  269.57   20.80
  -4   3  -7  242.78   16.40
  -4   3  -7  250.77   17.50
   4   3   7  209.38   22.30
   4   3   7  240.58   16.80
   4   3   7  217.88   17.50
  -5  -3  -7    3.70    8.80
   5  -3   7   13.00    6.30
   5  -3   7   10.90    7.10
   5  -3   7   15.70    5.60
   5  -3   7   -5.90   10.00
   5  -3   7    8.40    6.70
   5   3   7   12.50   11.10
   5   3   7   17.10    7.70
  -5   3  -7    5.40    6.60
   5   3   7   16.70    9.20
  -5   3  -7   25.50    9.60
   5   3   7   16.30    8.00
   5   3   7   21.80    7.30
   6  -3   7  138.09   13.30
   6  -3   7  103.89   12.00
  -6  -3  -7   89.29   17.90
   6  -3   7  112.79   17.30
   6  -3   7  123.69   11.80
   6  -3   7  108.89   10.90
  -6   3  -7  151.68   15.10
   6   3   7  120.99   13.20
  -6   3  -7  117.79   14.40
   6   3   7  107.19   14.10
   6   3   7  129.79   14.80
   6   3   7  114.79   13.20
   6   3   7  107.69   13.80
   7  -3   7   36.30    6.50
   7  -3   7   37.40    7.20
   7  -3   7   25.10    7.10
   7  -3   7   30.70    9.20
   7  -3   7   36.20   14.10
   7   3   7   39.00   12.00
   7   3   7   21.60   10.10
   7   3   7   23.30    8.20
   7   3   7   32.40    8.50
  -7   3  -7   40.80   10.30
   7   3   7   26.40    9.50
   8  -3   7   66.59   11.30
   8  -3   7   65.79    9.20
   8  -3   7   43.30   14.10
   8  -3   7   77.19    8.80
   8   3   7   63.39   12.00
   8   3   7   61.29    9.10
  -8   3  -7   67.89   12.20
   8   3   7   60.69   11.80
   8   3   7   56.39   11.20
   9  -3   7   13.90    6.20
   9  -3   7   22.70   12.40
   9  -3   7   15.00    6.80
   9   3   7   -0.50    9.60
   9   3   7   24.60    9.40
   9   3   7   40.60   12.00
   9   3   7    9.90   10.60
  -9   3  -7   19.00    9.40
  10  -3   7  178.08   20.00
  10  -3   7  197.38   14.50
 -10   3  -7  165.58   17.30
  10   3   7  194.58   19.00
  10   3   7  201.48   19.10
  10   3   7  175.18   21.00
  11  -3   7  171.48   16.20
  11  -3   7  151.68   13.70
 -11   3  -7  130.29   16.40
  11   3   7  143.29   18.00
  11   3   7  203.58   25.30
  11   3   7  167.08   18.50
  12  -3   7   12.10    6.80
  12  -3   7   13.70    7.90
  12  -3   7    0.80    9.30
  12   3   7   16.10    8.50
 -12   3  -7   29.10    9.70
  12   3   7   -9.80   10.30
  12   3   7   -4.30    8.60
  13  -3   7   59.69    8.80
  13  -3   7   56.39   11.00
  13   3   7   39.30   11.00
 -13   3  -7   34.50   20.60
  13   3   7   40.50    9.70
  14  -3   7  115.19   11.20
  14  -3   7  101.19   12.80
  14   3   7   83.99   14.20
  14   3   7   84.79   11.10
  15  -4  -7   25.60    9.10
  15   4  -7   25.00    8.30
  15   4  -7   14.10   10.10
  15   4  -7   10.10    6.20
  14  -4  -7    5.10    9.30
  14  -4  -7   -1.00    8.30
  14  -4  -7    9.50    4.80
  14   4  -7    7.90    7.00
  14   4  -7    7.60    5.70
  14   4  -7   14.10    8.10
  13  -4  -7   14.70    5.40
  13  -4  -7   29.50   12.10
  13  -4  -7   17.00   11.00
  13   4  -7   23.80    9.70
  13   4  -7   11.50    7.60
  13   4  -7   23.00    8.60
  12  -4  -7   94.49   16.60
  12  -4  -7  129.59   16.70
  12  -4  -7  101.09   14.20
 -12  -4   7  126.39   13.70
  12  -4  -7   95.59   10.10
  12   4  -7   76.39   12.90
  12   4  -7   78.59   13.00
  12   4  -7  102.69   13.70
  11  -4  -7   28.20   12.30
  11  -4  -7   42.70   12.80
 -11  -4   7   35.40   10.20
  11  -4  -7   70.79   13.00
  11  -4  -7   41.70    8.00
  11   4  -7   26.80   10.30
 -11   4   7   18.40   12.00
  11   4  -7   27.10   10.70
  11   4  -7   41.30   11.90
  10  -4  -7   25.50   12.60
  10  -4  -7   26.90    8.60
 -10  -4   7   36.40   10.00
  10  -4  -7   23.90    7.60
  10  -4  -7   36.40   13.50
  10   4  -7   19.50   10.10
 -10   4   7   33.30    9.40
  10   4  -7   27.40   11.50
   9  -4  -7   28.00   13.10
   9  -4  -7   27.70    8.20
   9  -4  -7   17.80    7.70
   9  -4  -7   20.20   12.50
  -9  -4   7   22.30    8.80
  -9   4   7   25.30    8.80
   9   4  -7    8.60    8.60
   9   4  -7   23.80   11.20
   9   4  -7   20.70   11.50
   8  -4  -7   61.49   15.40
  -8  -4   7   44.70    9.00
   8  -4  -7   60.39    9.60
   8  -4  -7   48.90   13.20
   8  -4  -7   44.90    9.80
  -8   4   7   49.99    9.10
   8   4  -7   40.20   11.10
   8   4  -7   43.10   12.00
   7  -4  -7   16.40    7.60
   7  -4  -7   16.90    7.40
  -7  -4   7   17.60    7.50
   7  -4  -7    0.20   11.40
   7  -4  -7   10.10   11.40
   7   4  -7    9.10   10.00
   7   4  -7   -1.50    8.00
  -7   4   7    8.90    7.80
   7   4  -7    6.40   10.90
   6  -4  -7   55.29    9.80
   6  -4  -7   53.19    9.90
   6  -4  -7   63.29   14.20
  -6  -4   7   51.49    9.40
   6  -4  -7   34.70   11.90
  -6   4   7   68.99   19.20
  -6   4   7   56.39   10.10
   6   4  -7   46.60   10.90
   6   4  -7   81.89   14.70
   6   4  -7   52.49    9.00
   5  -4  -7  190.88   16.40
   5  -4  -7  206.38   15.40
  -5  -4   7  208.98   14.80
  -5  -4   7  176.98   21.70
   5  -4  -7  173.88   20.60
   5  -4  -7  176.88   19.10
   5   4  -7  194.48   17.80
  -5   4   7  209.68   15.50
   5   4  -7  192.68   16.90
  -5   4   7  241.28   21.10
   4  -4  -7  173.68   19.50
   4  -4  -7  129.69   17.70
   4  -4  -7  155.38   13.70
   4  -4  -7  171.38   16.60
  -4  -4   7  157.18   13.30
  -4  -4   7  128.99   17.70
  -4   4   7  137.49   14.10
   4   4  -7  171.68   14.60
  -4   4   7  179.08   13.70
   4   4  -7  149.88   16.40
  -4   4   7  143.49   16.20
   3  -4  -7   24.40   14.40
  -3  -4   7    5.90    5.80
   3  -4  -7   11.30    7.30
   3  -4  -7   12.80    7.70
   3  -4  -7    7.60    8.30
  -3  -4   7   24.20   11.10
  -3  -4   7   13.00    8.90
  -3   4   7    8.80    6.40
  -3   4   7   12.20    6.30
  -3   4   7    8.50   10.00
   3   4  -7   15.00    7.40
   3   4  -7   17.40    9.10
   2  -4  -7   32.80   10.10
   2  -4  -7   16.50   15.80
  -2  -4   7   10.30    8.40
   2  -4  -7   22.60    7.00
  -2   4   7   35.20   11.00
   2   4  -7    8.70    6.40
  -2   4   7   22.20    6.70
   2   4  -7   22.50    7.20
   2   4  -7   20.30    9.20
  -2   4   7   21.50   12.30
   1  -4  -7    8.70    6.70
  -1  -4   7    7.00    8.90
  -1  -4   7    1.00    7.30
   1  -4  -7   -1.20   12.20
   1  -4  -7  -11.30    9.90
  -1   4   7    1.00   12.60
  -1   4   7    6.60    6.10
   1   4  -7    8.00    7.40
  -1   4   7    4.10    8.40
   1   4  -7   12.60    6.10
   0  -4   7   41.00    8.40
   0  -4  -7   13.10    6.40
   0  -4   7   -6.70    6.80
   0  -4  -7   15.90    7.70
   0   4   7   16.40    9.20
   0   4   7   31.40    8.60
   0   4  -7   30.70    9.60
   0   4  -7   15.90    7.30
  -1  -4  -7   -0.30    9.10
  -1  -4  -7    8.10    7.20
   1  -4   7  -14.70    7.30
  -1  -4  -7   -1.00   13.60
   1  -4   7   14.00    8.20
  -1   4  -7    5.80    8.00
   1   4   7   -2.40    8.30
   1   4   7    3.00    5.50
  -1   4  -7   16.00    8.60
   1   4   7   18.90    8.00
  -2  -4  -7   22.40   11.70
   2  -4   7   35.10    8.50
   2  -4   7   33.20    6.90
  -2  -4  -7   29.50   18.00
   2   4   7   25.50    8.20
  -2   4  -7   35.50    9.40
   2   4   7   47.50    9.30
  -2   4  -7   53.29   10.00
   2   4   7   45.40    9.40
   3  -4   7   98.49   11.40
   3  -4   7   93.59   11.20
   3   4   7  114.59   14.20
   3   4   7   93.79   11.20
  -3   4  -7   73.29   10.90
  -3   4  -7   84.09   13.50
   3   4   7  104.79   12.00
   3   4   7  100.79   12.30
   3   4   7   91.29   16.30
   4  -4   7  136.69   12.50
   4  -4   7  140.19   12.60
   4  -4   7  124.59   15.40
  -4   4  -7  150.48   15.60
   4   4   7  137.59   13.60
   4   4   7  112.99   16.70
   4   4   7  120.49   13.30
   4   4   7  124.69   15.70
   4   4   7  134.79   16.00
   5  -4   7  118.59   12.70
   5  -4   7  139.49   14.50
   5  -4   7   99.09   14.90
   5  -4   7  117.19   11.60
   5   4   7  117.49   15.80
   5   4   7  121.59   13.50
   5   4   7  110.69   11.80
   5   4   7  124.49   16.90
  -5   4  -7  107.09   13.10
   5   4   7  148.69   16.40
   6  -4   7   80.99   10.30
   6  -4   7  108.09   12.60
   6  -4   7   97.29    9.90
   6  -4   7   95.09   14.10
   6  -4   7   99.19   17.30
   6   4   7  101.79   14.40
   6   4   7  110.09   16.20
   6   4   7  108.49   14.80
   6   4   7   92.29   11.30
   7  -4   7   45.20   14.60
   7  -4   7   46.60    8.20
   7  -4   7   39.40   11.90
   7  -4   7   48.10    8.30
   7  -4   7   11.40    8.20
   7   4   7   51.49   12.20
   7   4   7   49.40   12.10
  -7   4  -7   60.89   11.10
   7   4   7   43.50   10.20
   7   4   7   42.50   12.40
   7   4   7   43.90    8.90
   8  -4   7   13.30    6.50
   8  -4   7    4.80   11.90
   8  -4   7  -15.00   12.90
   8  -4   7    8.30    6.00
   8   4   7   27.30   11.00
   8   4   7   24.90    7.80
   8   4   7    4.20   11.50
   8   4   7    9.40   11.20
  -8   4  -7   10.80    8.10
   9  -4   7  256.27   32.60
   9  -4   7  254.77   21.30
   9  -4   7  212.38   24.30
   9  -4   7  258.17   16.30
  -9   4  -7  289.97   20.50
   9   4   7  242.28   23.00
   9   4   7  205.28   19.40
  10  -4   7   32.00    8.00
  10  -4   7   38.90    7.40
  10   4   7   35.70   10.60
  10   4   7   22.00   10.70
 -10   4  -7   27.50    9.00
  10   4   7   29.00   10.90
  11  -4   7   24.10    8.90
  11  -4   7   22.70    7.10
  11   4   7    1.20    9.50
  11   4   7   25.20   10.00
  11   4   7    8.10    8.70
 -11   4  -7   22.90    8.40
  12  -4   7   50.99   12.80
  12  -4   7   53.69    8.80
 -12   4  -7   28.00    9.00
  12   4   7   36.70    9.50
  12   4   7    4.30    8.70
  12   4   7   40.90    8.50
  13  -4   7   14.90   16.50
  13  -4   7    4.10    5.70
  13   4   7    4.90    6.80
 -13   4  -7   -2.00    8.70
 -13  -5   7   -5.30   11.10
  13  -5  -7    0.60   10.70
  13   5  -7   -1.50    7.70
  13   5  -7    4.20    5.10
  13   5  -7    6.00    6.40
 -12  -5   7   67.89   11.40
  12  -5  -7   73.99   15.60
  12  -5  -7   66.19   12.70
  12   5  -7   50.39    9.20
  12   5  -7   61.19   11.30
  12   5  -7   36.60    8.90
  11  -5  -7   15.00   12.30
  11  -5  -7   17.90    6.20
 -11  -5   7   16.40    9.10
  11   5  -7   13.00    7.90
  11   5  -7    9.10    9.30
  11   5  -7   11.30    8.00
 -10  -5   7   67.39   11.80
  10  -5  -7   91.29   16.60
  10  -5  -7   79.69    9.10
  10   5  -7   64.29   11.80
  10   5  -7   62.39   11.70
   9  -5  -7    3.50   10.90
  -9  -5   7   17.10    9.00
   9  -5  -7    3.00    6.50
   9  -5  -7    5.50   12.90
  -9   5   7   12.30    8.00
   9   5  -7   14.60    9.70
   9   5  -7    2.20    9.00
   8  -5  -7   60.59    9.50
   8  -5  -7   72.39   14.30
   8  -5  -7   68.19   15.90
  -8  -5   7   66.29   12.00
   8   5  -7   69.19   13.60
  -8   5   7   75.09   10.40
   8   5  -7   59.09   12.70
   7  -5  -7   33.80   14.30
   7  -5  -7   17.80   10.80
   7  -5  -7   24.30    8.50
   7   5  -7   28.00   10.30
   7   5  -7   18.00   10.00
   7   5  -7   11.90    8.80
  -7   5   7   22.90    7.50
  -7   5   7    5.20   20.90
   6  -5  -7  175.18   22.00
  -6  -5   7  163.38   16.50
   6  -5  -7  150.38   15.00
   6  -5  -7  170.78   19.30
   6   5  -7  130.09   16.70
   6   5  -7  147.29   17.50
  -6   5   7  137.19   18.20
  -6   5   7  136.99   13.20
   5  -5  -7  257.97   18.70
  -5  -5   7  269.87   19.00
   5  -5  -7  257.47   26.10
   5  -5  -7  232.48   19.70
  -5   5   7  245.58   16.80
   5   5  -7  248.88   20.60
   5   5  -7  222.48   17.90
  -5   5   7  288.47   23.30
   5   5  -7  235.18   22.30
   4  -5  -7   19.60    8.70
  -4  -5   7   22.60    8.60
   4  -5  -7   -0.20   13.40
  -4  -5   7    9.70   12.30
   4   5  -7   24.90   10.30
  -4   5   7   24.10   11.90
  -4   5   7   25.00    8.90
   4   5  -7   16.00   12.00
  -3  -5   7  187.68   19.30
   3  -5  -7  163.98   16.50
  -3  -5   7  169.88   15.20
   3  -5  -7  141.29   17.40
  -3   5   7  162.98   17.20
  -3   5   7  166.98   14.10
   3   5  -7  167.18   18.10
  -2  -5   7   29.40    8.40
   2  -5  -7   22.90   10.10
  -2  -5   7   40.20   10.60
   2  -5  -7   35.80    9.40
   2   5  -7   33.90    9.00
  -2   5   7   25.50   11.10
   1  -5  -7   94.89   14.00
   1  -5  -7  132.09   15.40
  -1  -5   7  122.49   13.60
  -1  -5   7  119.89   12.90
  -1   5   7  101.49   17.80
   1   5  -7  123.99   14.90
  -1   5   7  118.09   14.70
   0  -5   7  136.09   13.30
   0  -5  -7  109.49   14.40
   0  -5   7  127.59   13.50
   0  -5  -7  119.29   15.40
   0   5   7  115.29   14.30
   0   5  -7  111.99   21.10
   0   5   7  113.69   12.50
   1  -5   7  145.19   14.40
   1  -5   7  146.89   13.70
  -1  -5  -7  130.69   16.70
   1   5   7  123.89   14.30
   1   5   7  133.79   16.10
   1   5   7  139.39   13.00
  -1   5  -7  144.59   16.90
   2  -5   7   11.10    7.20
   2  -5   7    4.30    7.60
   2   5   7   17.60   10.40
   2   5   7    9.40    8.90
  -2   5  -7   11.60    8.40
   2   5   7    9.40    7.00
   3  -5   7   26.00    9.50
   3  -5   7   25.10    7.60
   3  -5   7   25.20   11.40
   3   5   7   29.70    8.40
   3   5   7   48.20   19.10
   3   5   7   22.40    8.60
   3   5   7   32.40   10.70
  -3   5  -7   22.70    9.70
   4  -5   7   17.60    9.10
   4  -5   7   26.00   10.70
   4  -5   7   34.40    8.00
   4   5   7   42.50   15.90
  -4   5  -7   27.40    9.60
   4   5   7   23.10   11.40
   4   5   7   25.60    8.20
   4   5   7   24.50    8.80
   5  -5   7   10.80   14.10
   5  -5   7   15.60    7.00
   5  -5   7    4.30    7.90
  -5   5  -7   28.30   10.00
   5   5   7   22.70    8.70
   5   5   7   19.90    8.10
   5   5   7   20.20   13.40
   5   5   7   11.00   13.80
   6  -5   7   -8.40    9.50
   6  -5   7   61.09   19.40
  -6   5  -7   61.09   11.20
   6   5   7   54.19   11.80
   6   5   7   53.79   12.70
   7  -5   7   66.39   13.50
   7  -5   7   60.39    8.50
  -7   5  -7   53.19   10.60
   7   5   7   54.19    8.60
   7   5   7   46.00   11.90
   7   5   7   91.79   26.00
   8  -5   7  163.58   12.10
   8  -5   7  130.59   13.10
  -8   5  -7  147.19   22.50
   8   5   7  161.88   13.80
   8   5   7  165.78   18.30
   9  -5   7    6.40    9.30
   9  -5   7   14.50    6.40
   9   5   7    1.00    8.70
  -9   5  -7    0.90    7.50
   9   5   7   10.90    9.60
  10  -5   7  188.68   15.30
  10  -5   7  152.78   15.50
 -10   5  -7  131.69   13.20
  10   5   7   96.99   12.80
  10   5   7  137.99   14.70
  11  -5   7   56.69   10.00
  11  -5   7    2.50    8.70
 -11   5  -7   35.30    8.00
  11   5   7   24.40    8.00
  11   5   7   23.20    6.90
  11  -6  -7    0.60    3.20
  11   6  -7    7.80    6.00
  11   6  -7   -6.00    4.60
  10  -6  -7    9.60    4.40
  10  -6  -7    4.90    4.90
 -10  -6   7    5.40    7.90
  10   6  -7    2.10    6.60
  10   6  -7    2.70    6.30
  -9  -6   7    3.10    8.00
   9  -6  -7    4.30    4.90
   9   6  -7    7.00    8.80
  -8  -6   7    8.80    9.10
   8  -6  -7   16.00    6.60
   8   6  -7   16.70    8.10
  -7  -6   7   26.50    9.40
   7  -6  -7   20.30    6.80
  -7   6   7   27.50    9.00
   7   6  -7   21.60   10.20
  -7   6   7   39.90   16.40
  -6  -6   7   29.90    8.90
   6  -6  -7   25.20    7.30
   6   6  -7   33.70   10.40
  -6   6   7   21.30    8.20
  -6   6   7   39.20   14.70
   5  -6  -7   69.79   10.00
  -5  -6   7   91.69   12.00
   5   6  -7   64.19   11.80
  -5   6   7   58.49   10.90
  -5   6   7   71.49   13.90
  -4  -6   7  111.79   15.20
   4  -6  -7  120.99   13.50
  -4  -6   7  122.79   14.60
  -4   6   7  118.19   13.70
  -4   6   7  118.99   13.20
   4   6  -7   98.49   14.40
  -3  -6   7   33.40    9.90
   3  -6  -7   26.40    7.70
  -3  -6   7   31.70   10.40
   3   6  -7   52.59    9.80
  -3   6   7   23.50    9.60
   3   6  -7   32.80   12.30
  -3   6   7   29.40    9.20
  -2  -6   7    8.50    9.20
   2  -6  -7   -3.20    7.10
  -2  -6   7    3.60    8.70
  -2   6   7    4.10    7.90
   2   6  -7   17.40    9.00
   2   6  -7   17.50   12.40
  -2   6   7    4.20   17.50
  -2   6   7    9.80    8.20
  -1  -6   7   79.99   11.50
  -1  -6   7   52.19   10.30
   1  -6  -7   54.79   10.30
  -1   6   7   42.30    9.70
  -1   6   7   62.79   11.00
   1   6  -7   64.39   11.50
  -1   6   7   43.00   16.70
   0  -6   7  154.78   15.00
   0  -6   7  154.28   16.00
   0  -6  -7  143.39   17.00
   0   6  -7  161.88   15.90
   0   6   7  158.38   21.60
   0   6   7  155.28   16.00
  -1  -6  -7  125.89   15.00
   1  -6   7  142.59   13.90
   1  -6   7  152.78   14.40
   1   6   7  126.09   14.60
  -1   6  -7  127.19   14.10
   1   6   7  134.89   13.70
  -2  -6  -7   52.89   10.80
   2  -6   7   51.79   11.00
   2  -6   7   45.60    8.40
  -2  -6  -7   32.00   12.70
   2   6   7   43.10    9.10
   2   6   7   35.10    9.00
  -2   6  -7   43.80    9.80
   3  -6   7   28.30   10.80
   3  -6   7    4.90    6.30
  -3  -6  -7   20.40    9.40
   3   6   7    8.80    6.80
   3   6   7    0.20    6.90
  -3   6  -7    8.50    9.70
   4  -6   7    2.20    6.30
   4  -6   7  -22.50   11.20
   4   6   7    8.10    7.00
   4   6   7   15.70    8.60
  -4   6  -7   11.90    8.60
   5  -6   7   14.10    6.60
  -5   6  -7   24.60    8.80
   5   6   7   12.10    7.40
   6  -6   7   33.10    6.80
   6   6   7   24.90   17.80
  -6   6  -7   35.90    9.80
   6   6   7   29.90    7.40
   7  -6   7    8.80    6.90
   7   6   7    3.60    6.50
  -7   6  -7   -1.20    7.00
  -8  -6  -7   34.60   19.00
  -8   6  -7   10.70    7.80
   8   6   7   10.00    9.90
   8   6   7    1.60    6.80
  -5  -7   7   33.40    9.70
   5  -7  -7   14.60    5.20
  -5   7   7   24.30    9.40
  -4  -7   7   12.60   13.90
   4  -7  -7    9.60    5.20
  -4  -7   7   20.60   10.40
  -4   7   7   27.60    9.00
  -3  -7   7   -8.80   13.10
  -3  -7   7   14.40    7.80
   3  -7  -7    9.80    5.50
  -3   7   7   10.90    7.50
   2  -7  -7   19.40    6.40
  -2  -7   7   27.40   14.60
  -2  -7   7   29.30    7.60
  -2   7   7   31.30    7.90
  -1  -7   7   21.10    6.80
   1  -7  -7   16.70    6.90
  -1  -7   7   42.80   11.00
  -1   7   7   22.90    7.20
   1   7  -7   19.60    9.20
   0  -7   7   10.00    6.30
   0  -7  -7    3.20    6.80
   0   7  -7   19.90    8.00
   0   7   7   12.10    6.90
   1  -7   7   11.50    6.20
  -1   7  -7   19.00    8.30
   1   7   7   11.40    7.00
  -2  -7  -7   -0.20   12.60
   2  -7   7   12.40    5.60
  -2   7  -7    4.80    7.90
   2   7   7   14.10    6.70
   3  -7   7   42.90    6.70
   3   7   7   47.10    7.30
  -3   7  -7   37.90    8.30
  18   0  -8   61.79    9.20
  18   0  -8   60.79   10.40
  17   0  -8   51.39   10.20
  17   0  -8   51.39    8.60
  16   0  -8   63.49   11.30
  16   0  -8   64.59   10.50
  15   0  -8   39.60    8.20
  15   0  -8   25.40    8.50
  15   0  -8   16.20   10.00
  14   0  -8    3.40    7.90
  14   0  -8   10.10    8.00
  14   0  -8    3.60    6.60
  13   0  -8   40.50   10.90
  13   0  -8   49.90   11.20
  13   0  -8   37.20    8.80
  12   0  -8  147.39   14.40
  12   0  -8  170.88   16.80
  12   0  -8  152.48   14.30
  11   0  -8   13.00    5.90
  11   0  -8   14.80    9.60
  11   0  -8   21.70    7.90
  10   0  -8   26.80    7.40
  10   0  -8   20.70    7.00
  10   0  -8   39.50    9.60
   9   0  -8   13.40    7.30
   9   0  -8    3.70    5.10
   9   0  -8   -3.80    7.20
   8   0  -8  593.14   27.90
   7   0  -8  440.16   18.90
   7   0  -8  427.26   21.30
   6   0  -8    9.60    4.90
   6   0  -8    6.90    3.50
   6   0  -8    1.20    3.70
   5   0  -8   54.59    7.30
   5   0  -8   47.60    5.40
   4   0  -8  104.79    7.20
  -4   0   8   85.69    7.70
   4   0  -8   99.49    7.90
   3   0  -8  155.98    9.10
   3   0  -8  154.58    9.20
  -3   0   8  138.79    9.20
  -2   0   8  187.08    8.60
  -2   0   8  201.38   12.30
  -1   0   8  120.79    8.50
  -1   0   8  117.59   10.10
  -1   0   8  117.19    7.10
   1   0  -8  120.59    8.30
   0   0   8 4753.12  181.08
   0   0   8 4930.81  183.08
   0   0   8 4751.22  181.58
   1   0   8 4042.30  155.88
   1   0   8 4158.88  155.28
   1   0   8 4085.49  154.98
   2   0   8    5.00    4.40
   2   0   8    3.90    4.40
   2   0   8    8.60    4.60
   3   0   8  663.43   29.10
   3   0   8  647.14   28.00
   3   0   8  675.53   28.90
   4   0   8  240.38   13.90
   4   0   8  256.97   15.00
   5   0   8  623.64   27.30
   5   0   8  592.94   28.10
   6   0   8   97.59   11.80
   6   0   8  111.09   13.00
   7   0   8  390.96   21.50
   7   0   8  387.36   21.80
   7   0   8  383.96   22.80
   7   0   8  403.36   22.20
   8   0   8    4.30    6.90
   8   0   8   -4.00    8.40
   8   0   8    2.20    8.00
   8   0   8    2.30    6.70
   9   0   8  156.08   15.90
   9   0   8  159.18   16.40
   9   0   8  167.68   14.60
  10   0   8   46.20    9.70
  10   0   8   26.10    8.60
  10   0   8   32.70    8.00
  11   0   8  245.48   18.10
  11   0   8  257.67   19.40
  11   0   8  223.58   19.30
  12   0   8   31.20    9.10
  12   0   8   37.30   11.60
  12   0   8   37.10    9.00
  13   0   8   28.00    9.90
  13   0   8   25.80    8.60
  14   0   8    4.70    7.40
  14   0   8   11.70    8.10
  15   0   8   -1.40    9.90
  15   0   8   16.30    7.80
  18  -1  -8    9.50    7.50
  18  -1  -8   14.90    6.60
  18   1  -8   18.80    6.60
  18   1  -8   13.90    6.40
  17  -1  -8   10.90    7.00
  17  -1  -8   20.10    8.90
  17  -1  -8    5.50    6.30
  17   1  -8   12.00    6.40
  17   1  -8   13.10    6.50
  16  -1  -8   34.80    9.90
  16  -1  -8   46.20    9.80
  16   1  -8   29.30    7.70
  16   1  -8   43.00   10.20
  15  -1  -8   15.70   11.50
  15  -1  -8   20.00    9.70
  14  -1  -8    9.50    7.80
  14  -1  -8    0.00    6.90
  14  -1  -8   13.80    8.80
  14  -1  -8    8.80    6.00
  14   1  -8   10.20    7.50
  14   1  -8   -5.70    6.50
  13  -1  -8  143.99   14.90
  13  -1  -8  166.18   17.10
  13  -1  -8  162.28   12.80
  13  -1  -8  148.59   15.60
  13   1  -8  122.99   15.60
  13   1  -8  143.49   14.50
  13   1  -8  143.59   17.50
  12  -1  -8   62.09   11.80
  12  -1  -8   61.29    8.90
  12  -1  -8   56.19   10.60
  12  -1  -8   61.39   12.20
  12   1  -8   55.89    9.90
  12   1  -8   51.19   11.30
  12   1  -8   51.29   10.90
  11  -1  -8   89.29    8.90
 -11  -1   8   96.99   14.10
  11  -1  -8   94.79   12.10
  11  -1  -8  107.49   13.20
  11  -1  -8   80.79   12.40
  11   1  -8   84.49   11.00
  11   1  -8   91.29   12.60
  11   1  -8   96.19   14.00
  10  -1  -8   40.50    7.00
  10  -1  -8   39.50    7.30
  10  -1  -8   38.60    7.70
  10  -1  -8   41.60    9.30
 -10   1   8   47.10    7.00
  10   1  -8   20.70    6.00
  10   1  -8   50.39   10.20
  10   1  -8   25.40    7.20
  10   1  -8   34.80    7.40
   9  -1  -8  455.05   23.00
  -9  -1   8  413.36   20.10
   9  -1  -8  445.96   25.00
  -9   1   8  478.35   21.70
   9   1  -8  510.95   28.60
   9   1  -8  468.65   26.50
  -8  -1   8   85.39    8.40
   8  -1  -8   82.69    8.50
   8   1  -8   94.99    9.90
  -8   1   8  109.69    8.20
   8   1  -8  102.19   10.80
  -7  -1   8  568.34   24.30
   7  -1  -8  563.24   25.90
   7   1  -8  636.24   29.90
  -7   1   8  631.14   27.30
   7   1  -8  666.63   29.70
  -6  -1   8  719.83   30.80
   6  -1  -8  772.82   32.30
   6   1  -8  790.42   34.30
  -6   1   8  776.92   32.20
   6   1  -8  786.72   34.60
   5  -1  -8  158.68   10.00
  -5  -1   8  143.39    9.50
  -5   1   8  170.18    9.70
   5   1  -8  150.98   11.70
   4  -1  -8  166.28    9.90
  -4  -1   8  164.28   10.00
  -4   1   8  185.78   10.40
   4   1  -8  182.58    8.70
   4   1  -8  170.18   12.60
   3  -1  -8  551.94   23.00
  -3  -1   8  540.65   23.40
   3   1  -8  586.14   23.70
  -2  -1   8 1606.24   61.69
   2  -1  -8 1567.74   60.79
  -2   1   8 1632.64   62.69
  -2   1   8 1590.64   62.79
   2   1  -8 1635.74   62.29
  -1  -1   8  641.04   26.70
   1  -1  -8  633.44   24.80
  -1   1   8  685.03   28.40
  -1   1   8  680.33   28.50
   0  -1   8  148.69    9.50
   0  -1   8  173.08   10.30
   0  -1   8  162.88   10.60
   0   1   8  162.58   10.90
   0   1   8  172.08   10.90
   1  -1   8  208.38   11.70
   1  -1   8  221.38   12.30
  -1  -1  -8  207.08   12.60
   1  -1   8  210.68   11.60
   1   1   8  199.68   12.40
  -2  -1  -8   34.40    5.90
   2  -1   8   53.29    6.60
   2  -1   8   52.79    6.60
   2   1   8   49.80    7.20
   3  -1   8  125.89    9.90
   3  -1   8  121.49   10.00
   3  -1   8  120.09    7.70
  -3  -1  -8  119.99    9.70
   3   1   8  126.29   10.90
   4  -1   8  174.48   10.60
   4  -1   8  230.98   13.80
  -4  -1  -8  221.48   12.90
   4  -1   8  230.28   12.80
  -4   1  -8  213.58   16.70
   4   1   8  219.28   14.20
   5  -1   8    3.80    4.70
   5  -1   8   -0.90    3.70
   5  -1   8    1.30    5.30
  -5  -1  -8    3.20    4.20
  -5   1  -8    7.90    7.60
   5   1   8    4.40    5.60
   6  -1   8   90.59    9.80
   6  -1   8   89.59   10.80
   6  -1   8  117.69   14.10
   6  -1   8  117.09   12.10
  -6  -1  -8  110.49    9.60
  -6   1  -8   93.99   11.70
   6   1   8  112.69   12.00
   6   1   8  116.19   14.20
   6   1   8  104.29   12.30
   7  -1   8   91.29   11.30
   7  -1   8  105.79   12.40
   7  -1   8  106.29   10.40
   7  -1   8  111.69   12.10
   7   1   8  113.59   12.90
   7   1   8  125.89   13.40
   7   1   8  117.69   13.60
  -7   1  -8  103.89   12.60
   7   1   8  104.49   13.20
  -7   1  -8   95.99   11.50
   8  -1   8  136.39   12.90
   8  -1   8  137.39   13.90
   8  -1   8  142.29   14.60
   8   1   8  133.39   15.30
   8   1   8  133.69   16.20
   8   1   8  154.48   14.50
  -8   1  -8  153.88   14.90
   8   1   8  153.08   14.80
  -8   1  -8  158.38   15.70
   9  -1   8   41.00    9.30
   9  -1   8   71.19   11.60
   9   1   8   51.49   10.90
  10  -1   8  116.19   13.60
  10  -1   8  114.59   13.70
  10   1   8  100.49   13.20
  10   1   8  122.19   14.60
  11  -1   8    3.00    6.80
  11  -1   8    9.70    8.40
  11  -1   8    4.90   10.10
  11   1   8    4.10    6.70
  11   1   8    1.90    8.60
  11   1   8    9.90    8.70
  12  -1   8   29.50    8.70
  12  -1   8   32.70   10.00
  12   1   8   23.40    9.90
  12   1   8   15.60   12.00
  12   1   8   23.20    9.20
  13  -1   8   15.20    7.10
  13  -1   8   18.20    8.70
  13   1   8   12.20    8.30
  13   1   8   13.30    7.50
  14  -1   8   35.60    9.40
  14  -1   8   35.80    8.30
  14   1   8   55.59   11.70
  14   1   8   36.10    9.80
  15  -1   8   23.40    7.90
  15   1   8   15.50    8.00
  17  -2  -8   64.39   12.30
  17  -2  -8   47.90    9.70
  17  -2  -8   64.79    7.50
  17   2  -8   38.00    7.40
  17   2  -8   32.00    8.00
  16  -2  -8   49.99   11.90
  16  -2  -8   34.20    9.10
  16  -2  -8   50.89    8.10
  16   2  -8   37.40    9.50
  16   2  -8   21.40    7.40
  15  -2  -8  133.39   12.00
  15  -2  -8  121.79   15.90
  15  -2  -8  128.29   15.10
  15   2  -8   88.59   13.00
  15   2  -8   88.69   11.10
  14  -2  -8   59.09   11.90
  14  -2  -8  101.79   15.80
  14  -2  -8   65.59   11.80
  14  -2  -8   78.39    9.60
 -14   2   8   76.69   10.90
  14   2  -8   49.99   10.30
  14   2  -8   50.79   10.80
  13  -2  -8  141.79   16.40
  13  -2  -8  155.98   13.00
  13  -2  -8  120.89   15.40
  13  -2  -8  151.58   18.70
  13   2  -8   97.29   12.40
 -13   2   8  116.49   12.10
  13   2  -8  121.49   14.20
  13   2  -8  111.49   14.90
  12  -2  -8   22.10    8.10
  12  -2  -8   14.10   10.00
  12  -2  -8    6.00    8.90
  12  -2  -8    9.20    6.20
  12   2  -8   14.10    9.30
 -12   2   8   18.60    7.60
  12   2  -8   12.10    7.30
  12   2  -8   17.10   10.10
  11  -2  -8  126.69   11.80
  11  -2  -8  125.69   12.90
 -11  -2   8  139.29   16.90
  11  -2  -8  164.08   15.90
 -11   2   8  180.18   18.00
  11   2  -8  179.18   21.90
  11   2  -8  124.99   15.50
 -11   2   8  108.39   12.40
  10  -2  -8   72.89   13.30
  10  -2  -8   76.39   11.80
 -10  -2   8   49.00   13.80
  10  -2  -8   58.49    8.70
 -10  -2   8   62.99    8.80
  10  -2  -8   58.99    9.80
 -10   2   8   63.69    8.90
  10   2  -8   71.99   12.00
  10   2  -8   69.89   12.10
  10   2  -8   49.70   10.80
  -9  -2   8   80.69   12.60
   9  -2  -8   98.29   13.90
   9  -2  -8   93.09   10.30
  -9  -2   8   94.09   10.70
   9  -2  -8  105.89   12.80
   9  -2  -8  106.39   10.90
   9   2  -8   87.39   17.70
  -9   2   8   90.59   10.50
   9   2  -8  103.29   11.80
   9   2  -8  113.79   16.00
   8  -2  -8  179.68   13.30
  -8  -2   8  209.88   13.30
   8  -2  -8  218.68   13.60
  -8  -2   8  212.78   17.10
   8  -2  -8  183.38   16.80
  -8   2   8  219.18   13.70
   8   2  -8  251.87   19.80
   8   2  -8  226.38   15.30
  -7  -2   8   22.20    6.80
   7  -2  -8   12.20    4.90
   7  -2  -8    5.00    9.10
  -7  -2   8   17.60    5.80
   7  -2  -8   34.10    9.20
   7   2  -8   14.40    6.80
  -7   2   8   16.40    4.90
   6  -2  -8  375.76   18.60
  -6  -2   8  368.16   20.90
  -6  -2   8  334.27   17.60
  -6   2   8  347.87   17.60
   6   2  -8  370.06   19.10
  -5  -2   8   72.59    8.70
  -5  -2   8   82.59   10.30
   5  -2  -8   76.29    8.20
  -5   2   8   84.19    8.20
  -5   2   8   87.19   11.00
   5   2  -8   91.19    9.90
  -4  -2   8  209.38   14.30
  -4  -2   8  207.38   12.50
   4  -2  -8  197.88   11.80
   4   2  -8  241.48   15.00
  -4   2   8  198.88   14.30
  -4   2   8  199.38   12.10
   3  -2  -8   86.39    7.40
  -3  -2   8   80.49    9.40
  -3  -2   8   71.69    8.70
  -3   2   8   87.29    8.50
   3   2  -8   83.19    5.70
   3   2  -8   90.89    9.50
  -3   2   8   70.09    9.20
   3   2  -8   75.09    5.90
   2  -2  -8  180.78    9.90
  -2  -2   8  163.08   11.80
  -2  -2   8  176.88   12.30
  -2   2   8  193.38   11.40
   2   2  -8  186.08   10.00
  -2   2   8  172.68   15.50
   2   2  -8  160.98   14.60
   1  -2  -8   23.90    3.60
   1  -2  -8   23.30    6.60
  -1  -2   8   26.40    5.80
  -1  -2   8   27.10    5.70
  -1   2   8   20.20   11.60
   1   2  -8   24.00    4.30
   1   2  -8   30.40    8.90
   0  -2  -8  512.95   25.60
   0  -2  -8  592.34   23.00
   0  -2   8  493.95   23.60
   0   2   8  544.45   27.90
   0   2  -8  516.15   26.40
   0   2   8  519.65   24.30
   0   2  -8  532.35   23.30
   1  -2   8  235.98   12.00
   1  -2   8  207.38   12.80
  -1  -2  -8  236.98   15.10
  -1   2  -8  244.38   16.60
  -1   2  -8  233.48   13.20
   1   2   8  216.38   14.00
   2  -2   8  111.59    9.60
  -2  -2  -8  112.69   11.00
   2   2   8  106.69   11.50
   2   2   8   98.29   11.10
  -2   2  -8  107.49    9.20
  -2   2  -8  117.39   12.70
  -3  -2  -8  181.18   14.10
   3  -2   8  183.98   12.30
  -3   2  -8  190.08   15.40
   3   2   8  198.18   14.40
   3   2   8  191.08   13.90
  -3   2  -8  186.78   13.70
   4  -2   8  139.89   11.00
   4  -2   8  139.69   10.70
  -4  -2  -8  148.59   13.10
   4   2   8  133.89   12.30
  -4   2  -8  141.19   11.30
   4   2   8  141.39   12.40
   4   2   8  145.39   16.60
  -4   2  -8  126.49   13.40
   5  -2   8   33.40    7.20
   5  -2   8   43.30    7.00
   5  -2   8   54.19    7.10
  -5  -2  -8   23.90    8.40
   5   2   8   44.50    9.40
  -5   2  -8   35.70    7.80
   5   2   8   25.70    9.10
   5   2   8   51.69   11.10
   5   2   8   54.69    8.80
   5   2   8   35.30    8.70
  -5   2  -8   53.59    9.10
   6  -2   8  285.27   16.40
   6  -2   8  280.27   16.00
  -6  -2  -8  286.57   19.30
   6   2   8  275.37   20.00
   6   2   8  289.67   18.50
   6   2   8  271.37   18.30
   6   2   8  295.87   20.10
   6   2   8  292.77   18.90
  -7  -2  -8   77.49   12.20
   7  -2   8   92.19   10.80
   7  -2   8   89.19   11.20
   7  -2   8   89.59    9.00
   7   2   8   88.79   12.20
   7   2   8   67.89   11.30
  -7   2  -8   61.39   10.00
  -7   2  -8   85.39   12.00
   7   2   8   85.89   11.90
   7   2   8   87.29    9.80
   8  -2   8   27.30    8.40
   8  -2   8   23.40    7.50
   8  -2   8   41.30    8.10
  -8   2  -8   36.10   10.00
   8   2   8   29.10    9.70
   8   2   8   17.40    8.80
   8   2   8   29.50    8.00
   8   2   8   23.40   10.40
   9  -2   8  172.38   13.90
   9  -2   8  192.58   15.30
   9   2   8  174.08   17.50
  -9   2  -8  181.78   18.20
   9   2   8  188.58   18.80
   9   2   8  184.48   19.10
  10  -2   8  173.48   16.80
  10  -2   8  165.28   14.20
  10   2   8  167.38   18.90
 -10   2  -8  140.39   17.40
  10   2   8  163.88   17.00
  10   2   8  166.48   18.40
  11  -2   8  189.78   14.90
  11  -2   8  178.48   16.80
 -11   2  -8  211.48   22.10
  11   2   8  155.68   17.30
  11   2   8  184.58   18.60
  11   2   8  201.48   21.10
  12  -2   8   74.59   11.60
  12  -2   8   78.19   11.30
  12   2   8   68.99   12.30
  12   2   8   66.99   16.40
  12   2   8   61.09   11.80
  13  -2   8   20.30    8.10
  13  -2   8   13.50    7.10
  13   2   8   12.80    8.70
  13   2   8   -0.50    7.80
  14  -2   8    0.00    6.20
  14  -2   8   10.90    8.70
  14   2   8   12.00    7.60
  14   2   8    5.50    7.70
  15  -2   8   13.60    6.60
  15  -2   8   13.40    7.50
  15   2   8   11.70    7.10
  15   2   8   14.40    7.60
  17  -3  -8   20.90    7.80
  17  -3  -8   25.70    8.20
  17  -3  -8   29.50    5.60
  17   3  -8   11.90    5.10
  17   3  -8   14.40    6.20
  16  -3  -8   52.49   11.20
  16  -3  -8   69.99   11.00
  16   3  -8   28.30    7.50
  16   3  -8   60.19    9.70
  16   3  -8   38.00    7.70
  15  -3  -8   -4.20    8.40
  15  -3  -8    8.80   10.30
  15  -3  -8    4.30    4.50
  15   3  -8   20.00   10.10
  15   3  -8    4.00    6.90
  15   3  -8   -2.10    5.80
  14  -3  -8   71.29   13.70
  14  -3  -8   80.59   15.60
  14  -3  -8   80.99   10.10
  14   3  -8   41.40    8.40
  14   3  -8   28.70    9.30
  14   3  -8   66.89   11.60
  13  -3  -8   62.89   14.00
  13  -3  -8   86.79   14.90
  13  -3  -8   79.79   10.70
 -13  -3   8   53.29   11.70
  13  -3  -8   86.39   14.60
  13   3  -8   56.49   12.00
  13   3  -8   47.10    9.40
 -13   3   8   62.49   19.50
 -12  -3   8   83.89   11.60
  12  -3  -8   74.39   15.60
  12  -3  -8   97.89    9.20
  12  -3  -8   83.49   14.80
  12  -3  -8   72.29   10.80
  12   3  -8   80.49   13.50
 -12   3   8   84.99   11.10
  12   3  -8   65.49   11.30
  12   3  -8   56.89   11.50
  11  -3  -8  118.49   16.20
  11  -3  -8  113.59   11.50
 -11  -3   8  129.89   14.10
  11  -3  -8  112.89   13.70
  11  -3  -8  100.19   17.00
  11   3  -8   91.69   13.00
  11   3  -8   82.19   14.00
  11   3  -8   91.99   14.20
 -11   3   8  109.09   12.40
  10  -3  -8   19.90    9.70
 -10  -3   8   24.40    8.20
  10  -3  -8   28.50    7.70
  10  -3  -8   19.30   12.20
  10  -3  -8   10.80    7.00
  10   3  -8   16.70    9.30
  10   3  -8    5.80    9.40
  10   3  -8   23.10    7.20
 -10   3   8   27.00    7.90
   9  -3  -8   28.50    7.40
  -9  -3   8   20.60    7.20
   9  -3  -8   29.00    9.00
   9  -3  -8   27.70    7.70
   9  -3  -8   33.10   12.60
   9   3  -8   29.80    7.90
  -9   3   8   24.30    7.70
   9   3  -8   29.50    9.90
   9   3  -8   45.50   12.20
   8  -3  -8  172.28   13.70
  -8  -3   8  178.18   21.00
   8  -3  -8  169.08   13.90
   8  -3  -8  179.78   20.50
  -8  -3   8  169.78   13.40
   8  -3  -8  180.68   19.10
  -8   3   8  188.48   14.80
   8   3  -8  155.98   14.80
  -8   3   8  164.98   13.80
   8   3  -8  169.88   17.90
   8   3  -8  191.58   19.00
   7  -3  -8  233.08   15.90
   7  -3  -8  254.67   23.30
   7  -3  -8  217.88   21.20
  -7  -3   8  243.78   15.50
   7  -3  -8  258.07   16.50
  -7   3   8  244.18   15.70
   7   3  -8  241.38   19.00
  -7   3   8  230.18   16.00
   7   3  -8  215.28   16.30
   7   3  -8  255.97   21.70
  -6  -3   8  370.86   19.50
   6  -3  -8  341.57   26.50
   6  -3  -8  364.26   19.90
   6  -3  -8  379.76   20.50
   6  -3  -8  320.07   24.80
  -6  -3   8  366.56   24.40
   6   3  -8  327.77   22.10
   6   3  -8  383.26   22.00
   6   3  -8  360.26   24.80
  -6   3   8  383.56   20.50
  -6   3   8  362.46   19.40
  -5  -3   8  477.85   27.00
   5  -3  -8  453.15   26.20
   5  -3  -8  476.25   23.60
  -5  -3   8  517.65   23.70
   5  -3  -8  499.95   30.70
  -5   3   8  492.45   24.10
  -5   3   8  499.35   24.80
   5   3  -8  485.55   27.10
   5   3  -8  508.25   25.10
  -4  -3   8   41.40    9.00
   4  -3  -8   35.90    6.20
   4  -3  -8   62.29   12.20
  -4  -3   8   31.70    7.00
   4  -3  -8   41.20    9.50
   4   3  -8   45.20    7.60
  -4   3   8   37.10    7.90
   4   3  -8   40.30   10.60
  -4   3   8   27.70    5.70
  -3  -3   8  217.88   13.40
   3  -3  -8  212.58   12.70
  -3  -3   8  183.88   17.70
  -3   3   8  198.08   13.00
   3   3  -8  208.38   15.00
  -3   3   8  221.48   14.40
   3   3  -8  190.98   17.00
   2  -3  -8   13.10    6.40
   2  -3  -8    6.20    4.40
  -2  -3   8   14.80    6.60
  -2  -3   8   10.40    5.10
   2   3  -8    3.00    5.80
  -2   3   8   14.20    7.10
  -2   3   8    7.50    4.50
   2   3  -8    3.20    3.40
   1  -3  -8   21.90    7.00
   1  -3  -8   30.00    6.00
  -1  -3   8   38.30    7.00
  -1  -3   8   34.70    6.30
  -1   3   8   33.70    7.50
  -1   3   8   25.80    5.30
   1   3  -8   27.10    5.20
   1   3  -8   33.20    8.20
   0  -3   8   25.10    5.50
   0  -3  -8   20.90    6.90
   0  -3  -8   20.10    5.10
   0  -3   8   30.90    6.30
   0   3   8   30.60    8.50
   0   3   8   18.10    8.80
   0   3  -8   26.00    8.40
   0   3   8   27.70   13.00
   0   3  -8   32.40    5.80
  -1  -3  -8  230.18   12.40
   1  -3   8  235.28   13.80
   1  -3   8  227.08   15.30
  -1  -3  -8  211.18   16.40
   1   3   8  230.28   15.50
   1   3   8  249.88   15.60
   1   3   8  244.48   19.20
  -1   3  -8  246.48   17.70
   1   3   8  234.88   18.20
  -1   3  -8  242.08   15.60
   2  -3   8  116.69   11.70
  -2  -3  -8  128.49   13.90
   2  -3   8  104.89   10.20
   2   3   8  109.69   13.30
   2   3   8  132.99   12.50
  -2   3  -8  124.79   12.50
   2   3   8  125.69   12.40
   2   3   8  161.28   16.80
  -2   3  -8  131.59   17.20
   3  -3   8   88.89   10.10
  -3  -3  -8   83.59   12.60
   3  -3   8   94.49    9.70
  -3   3  -8  118.19   13.40
  -3   3  -8   88.09   11.30
   3   3   8  100.19   13.60
   3   3   8  107.19   11.00
   3   3   8   75.69   10.90
   3   3   8  109.69   12.10
   4  -3   8  136.09   13.60
   4  -3   8  164.88   24.10
  -4  -3  -8  137.99   16.80
   4  -3   8  125.39   12.20
   4  -3   8  131.49   11.30
   4   3   8  152.38   12.90
   4   3   8  150.78   14.70
  -4   3  -8  137.49   15.20
   4   3   8  164.38   17.00
   4   3   8  153.48   14.10
  -4   3  -8  155.48   15.30
   4   3   8  117.99   15.00
   5  -3   8   60.09   13.80
   5  -3   8   61.89    9.90
   5  -3   8   36.70   10.30
   5  -3   8   67.79    8.00
  -5   3  -8   70.99   10.80
   5   3   8   56.49   10.20
   5   3   8   64.59   12.30
   5   3   8   70.39    9.70
   5   3   8   71.59   10.40
   5   3   8   68.39   13.90
  -5   3  -8   55.39   10.50
   6  -3   8    4.20   12.30
   6  -3   8    0.40    7.20
   6  -3   8    2.60    6.20
   6  -3   8   -0.50    6.40
   6  -3   8   -1.00    6.60
  -6  -3  -8   11.60   13.50
   6   3   8   -0.10    7.10
   6   3   8    4.10   10.00
   6   3   8    3.90    8.80
  -6   3  -8    9.60    7.70
   6   3   8   16.10   10.20
   6   3   8   12.90    7.40
   7  -3   8   14.40    7.80
   7  -3   8    1.80    8.40
   7  -3   8    6.90    6.10
   7  -3   8   13.60    6.80
   7  -3   8    0.30   11.60
   7   3   8    3.30   10.70
   7   3   8    6.90    7.70
   7   3   8   -6.80    8.10
   7   3   8   10.00   10.30
  -7   3  -8    4.70    7.60
   7   3   8   10.70    9.60
   8  -3   8   12.70    7.40
   8  -3   8   -6.70   10.10
   8  -3   8    1.90   11.50
   8  -3   8   14.20    8.10
   8  -3   8   11.30    6.40
   8   3   8   12.80    7.70
   8   3   8   11.10   12.50
   8   3   8   33.50   11.50
   8   3   8   20.80    9.80
   8   3   8   -7.70    9.80
  -8   3  -8   19.80   15.70
   9  -3   8   61.39    9.80
   9  -3   8   64.19    8.50
   9   3   8   43.30   11.50
   9   3   8   63.49   12.70
   9   3   8   55.89   12.30
  -9   3  -8   54.69   10.80
   9   3   8    6.40   12.60
  10  -3   8  428.16   23.10
 -10   3  -8  381.46   24.10
  10   3   8  410.76   25.80
  10   3   8  386.76   28.60
  10   3   8  399.56   25.30
  11  -3   8   17.90    8.40
  11  -3   8    6.70    6.80
  11   3   8   13.50    9.90
  11   3   8    4.10   19.60
 -11   3  -8   22.70   12.80
  11   3   8    6.30    8.80
  12  -3   8   40.20   10.30
  12  -3   8   40.70    8.00
  12   3   8   30.80    9.40
  12   3   8   33.00   10.90
 -12   3  -8   39.30   12.20
  13  -3   8   38.40    8.30
  13   3   8   17.30    8.40
  14  -3   8   43.60    8.30
  14  -3   8   37.70    8.20
  14   3   8   31.30    8.40
  14   3   8   29.90    7.80
  15  -4  -8   19.40    5.50
  15  -4  -8   17.80    9.00
  15  -4  -8   28.60   10.30
  15   4  -8   10.30    6.70
  15   4  -8   14.90    6.70
  15   4  -8   16.50    8.20
  14  -4  -8   24.40   10.00
  14  -4  -8   40.50   11.30
  14  -4  -8   43.20    7.40
  14   4  -8   27.80    9.10
  14   4  -8   25.70    9.20
  14   4  -8   22.30    6.80
  13  -4  -8   41.70    7.80
 -13  -4   8   26.20   11.90
  13  -4  -8   44.60   11.90
  13  -4  -8   34.50   12.00
  13   4  -8   29.30    9.00
  13   4  -8   25.10    8.00
  13   4  -8   34.00   10.10
  12  -4  -8  130.79   16.10
  12  -4  -8   85.39   14.70
 -12  -4   8  102.59   12.70
  12  -4  -8  104.39   10.70
  12   4  -8   80.39   13.20
  12   4  -8   93.89   13.60
  12   4  -8   94.19   13.40
 -11  -4   8   10.30    8.90
  11  -4  -8    0.40   10.90
  11  -4  -8    9.20   11.40
  11  -4  -8    0.50   10.20
  11  -4  -8   14.30    7.10
  11   4  -8    0.50    7.50
  11   4  -8   -2.70    7.70
  11   4  -8    6.30   10.00
 -11   4   8   -1.80    8.40
 -10  -4   8  435.36   26.90
  10  -4  -8  393.06   26.10
  10  -4  -8  436.16   29.90
  10  -4  -8  436.26   30.90
  10  -4  -8  423.66   22.60
  10   4  -8  399.36   27.00
  10   4  -8  444.46   26.70
 -10   4   8  396.66   22.00
   9  -4  -8   93.99   18.60
   9  -4  -8  114.29   15.60
   9  -4  -8   88.59   11.90
  -9  -4   8   88.09   12.20
   9  -4  -8  119.99   12.80
   9   4  -8   99.29   14.40
   9   4  -8   93.59   15.50
  -9   4   8   85.29   11.70
  -8  -4   8  183.38   15.70
   8  -4  -8  168.08   16.40
   8  -4  -8  193.78   15.40
   8  -4  -8  197.88   21.10
   8  -4  -8  201.28   22.70
   8   4  -8  205.08   19.20
   8   4  -8  215.68   20.10
   8   4  -8  136.99   15.10
  -8   4   8  175.28   14.70
  -7  -4   8   22.10    8.40
   7  -4  -8   29.80   18.40
   7  -4  -8   12.70   11.80
   7  -4  -8   22.90    7.60
   7  -4  -8   17.80    7.80
   7   4  -8   16.70    9.40
   7   4  -8   27.90   14.80
   7   4  -8   11.60    7.70
  -7   4   8   28.50    8.80
   6  -4  -8   93.89   15.10
   6  -4  -8   97.59   12.00
  -6  -4   8  113.59   12.60
   6   4  -8   98.59   16.10
  -6   4   8  112.89   18.10
  -6   4   8  109.59   12.70
   6   4  -8  117.79   13.10
   5  -4  -8   69.19   10.70
   5  -4  -8   55.79   14.60
  -5  -4   8   68.29   10.00
   5  -4  -8   44.80   13.40
   5  -4  -8   64.69   11.00
  -5   4   8   64.19   10.40
   5   4  -8   74.59   11.90
  -5   4   8   62.49   13.10
   5   4  -8   44.10   12.70
   5   4  -8   64.29   10.30
  -4  -4   8   66.59   14.30
  -4  -4   8   73.79   13.50
   4  -4  -8   82.79   11.70
  -4  -4   8   80.39   10.00
   4  -4  -8   94.69   11.50
   4  -4  -8   73.49   15.30
   4  -4  -8   70.49   16.50
   4   4  -8   74.09   11.70
  -4   4   8   74.99   12.90
   4   4  -8   88.39   16.80
  -4   4   8   65.89    9.90
   4   4  -8   75.39   10.30
   3  -4  -8   28.80    8.80
  -3  -4   8   12.00    9.80
  -3  -4   8   -5.00    9.70
  -3  -4   8   17.50    6.70
   3  -4  -8   22.90    7.20
   3   4  -8   17.70    8.80
  -3   4   8   15.50    6.60
  -3   4   8   18.60    7.90
  -3   4   8   12.20   10.90
   3   4  -8   22.10    7.50
   2  -4  -8    0.60    6.20
   2  -4  -8   12.60    8.20
  -2  -4   8    0.90    9.60
   2  -4  -8   14.10    9.60
  -2  -4   8   12.10    6.20
  -2  -4   8   13.60   10.70
  -2   4   8   15.00    7.50
   2   4  -8    8.70    6.80
  -2   4   8    6.10    6.20
  -2   4   8   -1.50    9.30
   1  -4  -8   26.60   11.60
   1  -4  -8   26.40    7.50
  -1  -4   8   30.20    7.00
  -1  -4   8   41.90   10.10
  -1  -4   8   13.40    9.10
   1  -4  -8   31.00    9.60
   1   4  -8   25.20    9.00
  -1   4   8   35.90   10.00
   1   4  -8   10.30    8.30
  -1   4   8   27.80    7.40
   0  -4   8   76.29    9.60
   0  -4   8   85.69   10.80
   0  -4  -8   77.69   14.20
   0  -4  -8   79.29    9.80
   0  -4  -8   45.50   12.40
   0   4   8   65.09    9.50
   0   4  -8   73.59   10.90
   0   4   8   76.19   10.70
   0   4   8  100.79   12.90
   1  -4   8    3.80    7.30
   1  -4   8    5.40    5.80
  -1  -4  -8   -8.70    7.60
  -1  -4  -8    9.90   13.90
   1   4   8    6.30    6.50
   1   4   8    5.10    7.20
   1   4   8  -10.60    8.10
  -1   4  -8   -6.60    7.20
  -1   4  -8   11.40    9.90
  -2  -4  -8   14.70   17.20
   2  -4   8    1.30    5.60
   2  -4   8    3.60    7.00
  -2   4  -8    6.50    8.00
   2   4   8    5.90    8.00
   2   4   8    0.50    7.90
   2   4   8    3.60    6.60
  -2   4  -8  -10.40   10.40
   2   4   8   10.60    8.30
   3  -4   8  105.19   13.30
   3  -4   8  117.09   12.00
   3   4   8  128.69   15.40
  -3   4  -8  128.29   15.10
   3   4   8  104.89   12.10
   3   4   8  112.29   14.80
   3   4   8  114.29   13.60
   3   4   8   79.39   17.90
   4  -4   8  189.18   14.40
   4  -4   8  162.28   13.40
   4  -4   8  172.08   18.40
   4   4   8  175.08   15.60
  -4   4  -8  205.98   17.70
   4   4   8  170.88   17.10
   4   4   8  161.38   19.70
   4   4   8  197.68   18.50
   4   4   8  193.28   15.40
   5  -4   8   16.90   11.00
   5  -4   8   25.40    8.80
   5  -4   8   27.40    7.20
   5   4   8   15.60   13.00
   5   4   8   13.60   10.60
   5   4   8    8.50    8.80
   5   4   8   16.10    7.90
   5   4   8   25.10    8.40
  -5   4  -8   21.40    9.90
   6  -4   8  189.38   19.70
   6  -4   8  176.88   15.00
   6  -4   8  185.48   13.60
   6  -4   8  196.48   16.90
   6   4   8  199.38   19.80
   6   4   8  187.28   16.20
   6   4   8  181.58   21.20
  -6   4  -8  217.38   18.40
   6   4   8  172.98   19.00
   6   4   8  191.08   16.60
   7  -4   8  126.99   14.90
   7  -4   8  143.09   12.90
   7  -4   8  151.28   18.00
   7   4   8  120.99   16.80
  -7   4  -8  132.09   16.60
   7   4   8  132.39   16.00
   7   4   8  128.49   15.50
   7   4   8  143.79   14.10
   7   4   8  128.69   16.90
   8  -4   8   97.89    9.60
   8  -4   8   95.49   12.40
   8  -4   8   72.79   19.20
   8   4   8   71.89   15.40
   8   4   8   75.39   12.10
   8   4   8   94.59   14.50
  -8   4  -8   71.99   12.40
   8   4   8   79.69   13.00
   9  -4   8   41.10    8.90
   9  -4   8   38.90    7.30
   9   4   8   40.00   18.40
   9   4   8   30.10   10.70
  -9   4  -8   29.00   10.30
   9   4   8   29.30   10.80
   9   4   8   39.80   11.40
  10  -4   8   57.09    9.20
  10  -4   8   48.90    7.80
  10   4   8   48.20   11.60
  10   4   8   61.69   11.80
 -10   4  -8   42.20   10.30
  11  -4   8   67.49    9.40
  11  -4   8   71.09   10.70
  11   4   8   44.10   10.50
 -11   4  -8   64.39   11.70
  11   4   8   57.09   10.70
  12  -4   8    1.00    7.90
  12  -4   8   11.70    6.80
  12   4   8    1.90    6.80
 -12   4  -8   14.00    8.10
  12   4   8    4.00    8.40
  13  -5  -8    3.00   10.50
  13  -5  -8   -1.20    3.80
  13   5  -8    1.30    7.20
  13   5  -8    2.50    5.70
  13   5  -8    1.50    5.00
  12  -5  -8    4.70    4.30
  12  -5  -8    5.80    5.90
 -12  -5   8    8.80    8.50
  12  -5  -8   23.00   13.30
  12   5  -8    8.70    8.30
  12   5  -8    6.60    6.40
  12   5  -8    4.60    6.50
  11  -5  -8   -4.50    5.40
  11  -5  -8    7.40   12.70
 -11  -5   8    5.20   18.30
  11   5  -8    7.40    9.10
  11   5  -8    1.80    7.70
  11   5  -8   -1.80    8.30
  10  -5  -8   38.50   15.70
  10  -5  -8   34.60    7.30
 -10  -5   8   32.80   10.00
  10   5  -8   22.90    8.90
  10   5  -8   44.00   10.30
 -10   5   8   24.30    9.90
  -9  -5   8   39.90   10.60
   9  -5  -8   25.40    7.00
   9  -5  -8   23.60   14.60
  -9   5   8   43.10    9.70
   9   5  -8   25.40   10.00
   9   5  -8   35.30   10.60
  -8  -5   8   57.89   11.60
   8  -5  -8   74.19   16.20
   8  -5  -8   29.70   12.90
   8  -5  -8   49.00   12.50
   8   5  -8   57.79   13.30
  -8   5   8   63.39   10.00
  -7  -5   8   30.60   10.40
   7  -5  -8   21.50   15.90
   7  -5  -8   10.10   11.30
   7  -5  -8   22.90    8.20
  -7   5   8   33.20    8.60
   7   5  -8   26.40   10.40
   7   5  -8   32.90   10.80
  -7   5   8   22.90   15.50
  -6  -5   8  128.09   14.80
   6  -5  -8   79.49   13.80
   6  -5  -8  118.89   18.40
   6  -5  -8   97.69   12.20
  -6   5   8   91.79   16.00
   6   5  -8  100.99   15.70
  -6   5   8   95.69   12.70
   6   5  -8   93.59   14.20
   5  -5  -8  264.77   19.40
   5  -5  -8  301.57   26.80
  -5  -5   8  307.17   19.90
  -5  -5   8  246.28   29.20
   5  -5  -8  259.97   21.60
  -5   5   8  278.87   18.40
   5   5  -8  243.68   21.20
  -5   5   8  297.17   25.40
   5   5  -8  254.27   17.70
   5   5  -8  272.27   21.40
  -4  -5   8    4.50    7.40
   4  -5  -8   25.10   10.50
   4  -5  -8   10.90    8.70
  -4  -5   8  -20.60   11.80
  -4   5   8   21.70   10.90
  -4   5   8   12.80    7.30
   4   5  -8   18.40    8.40
   4   5  -8    2.60   11.80
  -3  -5   8   83.39   12.70
   3  -5  -8   77.09   12.40
   3  -5  -8   57.29   12.40
  -3  -5   8   55.39   10.20
  -3   5   8   54.49   11.80
   3   5  -8   27.90   14.80
  -3   5   8   67.99   11.00
   3   5  -8   55.69   10.10
   2  -5  -8   30.10   13.70
   2  -5  -8   52.69   11.80
  -2  -5   8   54.39    9.50
  -2  -5   8   58.59   10.80
  -2   5   8   47.40   11.90
   2   5  -8   36.60    8.80
  -2   5   8   49.80    9.60
  -1  -5   8   15.10    8.30
   1  -5  -8   20.80   10.80
   1  -5  -8    9.20   15.30
  -1  -5   8   16.10    9.00
   1   5  -8    5.00    7.80
  -1   5   8    8.20   10.80
  -1   5   8    2.10    7.10
  -1   5   8   33.30   10.30
   0  -5  -8   95.29   13.70
   0  -5   8   94.79   11.90
   0  -5   8   80.39   11.20
   0   5   8   92.69   11.90
   0   5   8   97.89   14.80
   0   5   8   96.09   13.20
   0   5  -8   63.29   10.90
  -1  -5  -8   -4.10   12.00
   1  -5   8   -0.30    7.00
   1  -5   8    6.40    8.20
   1   5   8    1.80    8.80
   1   5   8   -1.80    6.30
  -1   5  -8   -0.80    7.50
   1   5   8    2.20    9.10
   2  -5   8   65.99   10.10
   2  -5   8   69.49   10.50
  -2  -5  -8   37.00   15.20
   2   5   8   47.70   12.40
  -2   5  -8   60.49   12.20
   2   5   8   56.09   10.10
   2   5   8   67.09   11.50
   3  -5   8   67.59    9.70
   3  -5   8   51.59   13.30
   3  -5   8   55.99   10.90
   3   5   8   47.20    9.60
   3   5   8   50.99   10.60
  -3   5  -8   42.80   10.60
   3   5   8   17.10   11.50
   4  -5   8  174.88   21.50
   4  -5   8  213.58   15.90
   4  -5   8  230.38   17.50
   4   5   8  194.88   22.90
   4   5   8  203.18   16.00
   4   5   8  197.08   16.20
  -4   5  -8  195.38   18.20
   5  -5   8  102.09   11.70
   5  -5   8   83.59   11.90
   5   5   8   74.89   16.20
  -5   5  -8   85.79   13.30
   5   5   8   87.39   22.60
   5   5   8   93.79   12.50
   5   5   8  116.69   18.20
   6   5   8  234.68   28.10
   6   5   8  194.68   15.50
   6   5   8  199.48   20.50
  -6   5  -8  214.28   20.60
   6   5   8  207.18   17.40
   7  -5   8   25.90    7.20
   7   5   8    8.10   11.40
   7   5   8   23.10    7.40
  -7   5  -8   11.10    8.80
   8  -5   8    9.30    6.10
  -8   5  -8   15.00    9.30
   8   5   8   16.90   11.30
   8   5   8    9.80    9.90
   8   5   8   34.00    7.70
   9  -5   8   89.29   12.30
   9   5   8   48.90   10.50
  -9   5  -8   51.89   10.00
   9   5   8   47.20   13.90
  10  -5   8   23.10    7.50
  10   5   8   15.40    7.40
  10   5   8   22.40    8.70
 -10   5  -8   22.00    7.50
  10  -6  -8   27.50    5.60
  10  -6  -8   20.80    5.10
 -10  -6   8   13.20   14.60
  10   6  -8    9.10    6.50
  10   6  -8   27.90    8.10
   9  -6  -8   -0.90    5.10
  -9  -6   8    0.20    7.60
   9   6  -8    4.70    7.20
  -8  -6   8    4.50    8.30
   8  -6  -8    6.20    5.70
  -8   6   8    4.80    9.40
   8   6  -8    1.00    7.50
  -7  -6   8    8.60    9.10
   7  -6  -8   13.70    6.20
  -7   6   8    1.50   14.80
   7   6  -8    7.20    9.10
  -7   6   8   34.20    8.30
  -6  -6   8   14.40    8.70
   6  -6  -8    7.10    6.70
  -6   6   8   22.10    7.40
   6   6  -8   31.30   10.40
  -6   6   8  -13.50   12.50
  -5  -6   8   84.39   17.20
   5  -6  -8  137.19   13.30
  -5  -6   8  126.39   14.50
  -5   6   8  133.19   15.80
  -5   6   8  137.49   12.80
   5   6  -8  120.69   16.40
  -4  -6   8   -0.90    8.00
  -4  -6   8   20.40   11.80
   4  -6  -8    0.30    6.30
  -4   6   8  -12.20    8.20
   4   6  -8   26.30   12.00
   4   6  -8    0.30    7.50
  -3  -6   8   30.10   10.60
   3  -6  -8   29.40    8.30
  -3  -6   8   24.30    9.70
   3   6  -8   11.70   14.00
  -3   6   8   19.70    8.20
  -3   6   8   30.00    9.30
  -2  -6   8   93.79   12.20
   2  -6  -8   79.49   11.40
  -2  -6   8   90.79   11.30
  -2   6   8   81.69   11.90
  -2   6   8   95.89   12.10
   2   6  -8  123.39   14.90
  -1  -6   8   36.20    8.80
  -1  -6   8   49.30   10.30
   1  -6  -8   31.30    9.60
  -1   6   8   35.30    9.00
   1   6  -8   39.30    9.70
  -1   6   8   42.00    9.60
   0  -6   8  120.79   13.10
   0  -6   8  127.69   14.20
   0  -6  -8   92.59   12.40
   0   6  -8  106.19   12.70
   0   6   8   81.79   11.70
   0   6   8  107.49   12.50
   1  -6   8    8.90    9.30
   1  -6   8   11.70    7.60
  -1  -6  -8   22.10   11.40
  -1   6  -8   10.10    7.80
   1   6   8    4.70    7.80
   1   6   8   13.20    7.20
   2  -6   8    9.10    6.90
  -2  -6  -8   -9.20   11.30
   2  -6   8    4.50    8.80
  -2  -6  -8   -8.40   19.60
   2   6   8   10.40    8.70
   2   6   8    8.30    7.00
  -2   6  -8    5.10   16.30
  -3  -6  -8   24.50   19.10
   3  -6   8    7.80    7.00
   3  -6   8    5.50   10.90
   3   6   8    7.30    7.00
   3   6   8   10.00    6.80
  -3   6  -8    5.00    8.30
   4  -6   8   14.80    6.50
   4  -6   8   40.60   11.90
   4   6   8   15.10    8.20
   4   6   8    9.90    6.40
  -4   6  -8   12.50    8.40
   5  -6   8   46.70    7.60
  -5   6  -8   47.10   10.50
   5   6   8   44.90    8.60
   6  -6   8    8.90    5.80
  -6   6  -8    2.50    8.00
   7  -6   8   -2.10    5.60
  -7   6  -8   -1.80    7.40
   7   6   8   15.10    8.40
  -4  -7   8    6.60    7.90
  -4  -7   8    8.50    9.30
   4  -7  -8    1.80    4.70
  -4   7   8   10.30    7.90
   3  -7  -8   23.50    6.10
  -3  -7   8   56.69   10.00
  -3  -7   8   12.30   14.90
  -3   7   8   44.20    8.50
  -3   7   8   23.80    6.50
   2  -7  -8   18.50    6.10
  -2  -7   8   10.00    6.50
  -2  -7   8    6.70    9.40
  -2   7   8    8.90    5.90
  -2   7   8   22.60    7.40
   2   7  -8    8.80   10.60
  -1  -7   8    2.80    6.20
   1  -7  -8   -5.60    5.80
  -1   7   8    8.10    6.30
   1   7  -8   -4.80    8.40
   0  -7   8   10.50    6.60
   0  -7  -8    3.00    6.20
   0   7  -8   16.40    8.00
   0   7   8    8.40    6.20
   1  -7   8    2.90    5.80
  -1  -7  -8  -12.20    8.50
  -1   7  -8   -0.50    7.60
   1   7   8    7.90    6.20
  18   0  -9    5.50    6.10
  18   0  -9    5.50    5.60
  17   0  -9  232.58   18.00
  17   0  -9  262.97   17.90
  16   0  -9    5.80    6.80
  16   0  -9    2.90    6.50
  15   0  -9   -2.80   13.80
  15   0  -9    4.50    9.90
  14   0  -9   41.30   10.90
  14   0  -9   33.90    9.00
  14   0  -9   40.40   10.80
  13   0  -9   33.70    8.30
  13   0  -9   40.30    9.20
  13   0  -9   56.59   12.00
  12   0  -9    5.30    7.60
  12   0  -9   10.80    7.90
  12   0  -9    4.30    8.10
  11   0  -9   33.90    9.90
  11   0  -9   11.50    5.70
  11   0  -9   26.00    7.90
  11   0  -9   15.80    8.80
  10   0  -9   -1.70    4.80
  10   0  -9   -3.50    4.80
  10   0  -9    5.40    5.90
  10   0  -9    2.80    8.00
   9   0  -9  258.37   17.50
   9   0  -9  229.68   14.90
   9   0  -9  247.98   15.80
   9   0  -9  252.67   18.70
   8   0  -9    7.80    4.90
   7   0  -9  176.88   12.50
   7   0  -9  191.58   12.90
   6   0  -9  637.04   29.20
   6   0  -9  656.43   28.80
   6   0  -9  694.53   27.80
  -6   0   9  631.24   27.20
   5   0  -9  788.22   34.10
   5   0  -9  812.12   33.60
   5   0  -9  780.42   33.60
  -5   0   9  780.72   32.00
  -4   0   9  152.28    9.50
   4   0  -9  159.58    9.60
   4   0  -9  133.19   10.00
   4   0  -9  134.59   11.40
   3   0  -9   41.40    5.90
   3   0  -9   36.00    5.50
  -3   0   9   40.20    5.50
  -2   0   9 2578.14  101.59
  -2   0   9 2741.93  100.19
  -1   0   9 1194.78   47.70
  -1   0   9 1206.68   46.50
   0   0   9    9.20    5.00
   0   0   9   13.90    4.10
   0   0   9    4.90    5.80
   1   0   9    0.60    5.10
   1   0   9    5.40    4.30
   1   0   9    4.10    4.80
   2   0   9  479.85   22.00
   2   0   9  473.45   22.80
[truncated: 279,951 more chars]
